# Supplementary material for: Alteration in Tracheal Morphology and Transcriptomic Features in Calves After Infection with Mycoplasma bovis
Source: Microorganisms. 2025 Feb 18;13(2):442. doi: 10.3390/microorganisms13020442 (PMC11857948; doi:10.3390/microorganisms13020442)
Supplement: Supplementary file 1 [file microorganisms-13-00442-s001.zip]

Archive with 3 entries (3 files):
- DEGs GO Function Annotation Table.xlsx
- DEGs GO Functional Enrichment Table.xlsx
- DEGs KEGG Pathway functional enrichment table.xlsx
