# Supplementary material for: Alteration in Tracheal Morphology and Transcriptomic Features in Calves After Infection with Mycoplasma bovis
Source: Microorganisms. 2025 Feb 18;13(2):442. doi: 10.3390/microorganisms13020442 (PMC11857948; doi:10.3390/microorganisms13020442)
Supplement: Supplementary file 1 [file microorganisms-13-00442-s001.zip › DEGs GO Function Annotation Table.xlsx]

## Sheet: Supplementary Table S1
GO ID	Description	Term Type	PvsCup num	PvsCup percent	PvsCup_Gene_ids	PvsCup_Gene_names	PvcCdown num	PvcCdown percent	PvcCdown_Gene_ids	PvcCdown_Gene_names
GO:0001906	cell killing	biological_process	8	8/ 1378	ENSBTAG00000047816;ENSBTAG00000011100;ENSBTAG00000001008;ENSBTAG00000010057;ENSBTAG00000016149;ENSBTAG00000012638;ENSBTAG00000047449;ENSBTAG00000000563	;CTSC;PRF1;GZMB;C9;S100A12;;MYD88	5	5/ 2821	ENSBTAG00000007148;ENSBTAG00000011963;ENSBTAG00000027361;ENSBTAG00000009836;ENSBTAG00000052826	F2;RPS19;ROMO1;CHGA;
GO:0002376	immune system process	biological_process	266	266/ 1378	ENSBTAG00000020957;ENSBTAG00000053807;ENSBTAG00000050726;ENSBTAG00000047420;ENSBTAG00000046421;ENSBTAG00000002190;ENSBTAG00000017367;ENSBTAG00000030932;ENSBTAG00000050197;ENSBTAG00000019095;ENSBTAG00000005016;ENSBTAG00000007409;ENSBTAG00000002296;ENSBTAG00000008471;ENSBTAG00000037558;ENSBTAG00000011003;ENSBTAG00000020166;ENSBTAG00000025258;ENSBTAG00000014972;ENSBTAG00000008719;ENSBTAG00000030913;…	FZD5;OAS1X;CD300H;BTNL9;SFTPD;DOCK8;IFIT5;IFI44L;C28H10orf99;CCR10;AP3B1;MILR1;STING1;MX2;GRO1;IKZF3;ZNFX1;;PTGER4;PRKCD;MX1;IL1B;LPO;IL1A;FCN1;;CCL4;DPP4;IRF1;ICOS;IL7R;PIK3AP1;IFIH1;CD84;PDE4B;;BoLA;SPI1;;CD14;ENDOU;BPIFB1;POU2AF1;RNF39;F2RL1;CYBB;;SBNO2;ADAR;MPEG1;IL6;H2BC4;CXCR1;SLC25A5;IRF8;EIF2AK2;TREM1;APOBEC3Z1;ALPK1;MS4A1;MEFV;LBP;;;NCKAP1L;;;HCK;OLR1;DDX58;FAS;AKIRIN2;CCL8;IFI44;CTSS;IL…	98	98/ 2821	ENSBTAG00000004215;ENSBTAG00000015149;ENSBTAG00000040106;ENSBTAG00000013264;ENSBTAG00000035827;ENSBTAG00000019734;ENSBTAG00000020813;ENSBTAG00000015027;ENSBTAG00000007375;ENSBTAG00000010161;ENSBTAG00000049306;ENSBTAG00000019329;ENSBTAG00000017355;ENSBTAG00000002317;ENSBTAG00000007434;ENSBTAG00000002551;ENSBTAG00000011398;ENSBTAG00000003963;ENSBTAG00000009357;ENSBTAG00000045902;ENSBTAG00000021378;…	RARRES2;;CHADL;RPS24;ATG7;CD276;;;MIF;CCL21;MSRB1;LYL1;ERCC1;PTN;CD300LG;KCNJ8;PRR7;FER1L5;IL34;EPHB2;S100A13;;GAS6;CYBA;JUN;CACNB3;BOLA-DQA5;RPL22;RNF187;ARMC5;MFHAS1;ITGA1;RAB34;NCR3;AXL;ECSIT;CD99;HRAS;AIRE;;PSMB10;CACNA1C;ADAM15;BOLA-DYB;PRG3;JAM3;CHGA;HMCN2;POLR3C;PSMC1;VAMP8;FOXJ1;;HOXB6;C8G;XRCC6;FZD9;LEP;EDN3;MFAP4;RPS19;;PTGDS;CCL19;RAB32;EXOSC4;WFDC3;NCAPH2;KLF2;;BTN1A1;CHID1;JAM2;;PPIB…
GO:0065007	biological regulation	biological_process	874	874/ 1378	ENSBTAG00000012640;ENSBTAG00000053807;ENSBTAG00000006909;ENSBTAG00000032914;ENSBTAG00000047856;ENSBTAG00000017367;ENSBTAG00000047428;ENSBTAG00000027051;ENSBTAG00000019524;ENSBTAG00000017566;ENSBTAG00000004117;ENSBTAG00000025258;ENSBTAG00000016265;ENSBTAG00000013869;ENSBTAG00000004602;ENSBTAG00000012626;ENSBTAG00000009984;ENSBTAG00000007662;ENSBTAG00000047420;ENSBTAG00000005496;ENSBTAG00000025257;…	S100A8;OAS1X;PIK3CB;SLC11A2;PAK2;IFIT5;ZNF281;PTAFR;ITGAD;TUFT1;AZI2;;DNAJA1;SH3BP4;PITX1;B4GALT5;SGPL1;HSPA5;BTNL9;RP2;CCL4;ARHGAP18;IRF1;SERPINA14;PIK3AP1;SLAIN1;FUT1;CHI3L1;MACC1;SLC7A11;FOXA2;;E2F2;SGPP1;CD38;CEMIP;POU2AF1;ARAP2;GRB7;DAZAP2;PDIA3;IL6;;GRHL1;CLDN1;A2ML1;APOBEC3Z1;CKS2;RAB8A;IKZF2;LBP;TAAR1;RAB15;SEMA7A;LSR;HCK;CALCOCO2;FAS;FUT2;ANGPTL4;C1H21orf91;SLC11A1;DMRTA2;SEMA4B;PARP9;TF…	1398	1398/ 2821	ENSBTAG00000026696;ENSBTAG00000019446;ENSBTAG00000007665;ENSBTAG00000019203;ENSBTAG00000025522;ENSBTAG00000015806;ENSBTAG00000019208;ENSBTAG00000008543;ENSBTAG00000016268;ENSBTAG00000038180;ENSBTAG00000038323;ENSBTAG00000007809;ENSBTAG00000015116;ENSBTAG00000007800;ENSBTAG00000006828;ENSBTAG00000006280;ENSBTAG00000014645;ENSBTAG00000006532;ENSBTAG00000020726;ENSBTAG00000039581;ENSBTAG00000007480;…	DCDC2B;ELP5;NPR3;S100A4;UNC13C;OAZ2;ZFTA;GTF2H5;XRCC1;SCN2A;GLYAT;PPP1R36;RAD23A;TBC1D21;RAPGEF3;RBFOX3;CNTN2;CDK5RAP2;ARHGEF7;HOXD4;CIRBP;S100A13;RCN3;RPL22;DBP;MFHAS1;;MYH10;DLG4;;SAO;PURG;TAF1D;BRINP2;ECT2L;ADGRG2;KCNQ3;SELENOM;FXYD6;CD248;RGS7;FAM89B;SERP2;MLXIPL;FBXL2;CALHM2;;BOLL;SPARCL1;KIF9;UPF2;HEPH;KHK;EMILIN1;TNFSF18;TOM1;NENF;RDH5;PLEC;CROCC;CACNA1H;CIB2;THAP3;CST3;LAMTOR4;ZNF853;TRNP…
GO:0008152	metabolic process	biological_process	508	508/ 1378	ENSBTAG00000047420;ENSBTAG00000047856;ENSBTAG00000038215;ENSBTAG00000027051;ENSBTAG00000012966;ENSBTAG00000005344;ENSBTAG00000012626;ENSBTAG00000009984;ENSBTAG00000007662;ENSBTAG00000012780;ENSBTAG00000034396;ENSBTAG00000012397;ENSBTAG00000023374;ENSBTAG00000003695;ENSBTAG00000034075;ENSBTAG00000000015;ENSBTAG00000004430;ENSBTAG00000025029;ENSBTAG00000007431;ENSBTAG00000010304;ENSBTAG00000037800;…	BTNL9;PAK2;CLCA2;PTAFR;SCRN3;GNPNAT1;B4GALT5;SGPL1;HSPA5;LPO;PIGW;DCK;FUT1;WDR45B;SLC7A11;FOXRED2;SGPP1;MAN2A1;CEMIP;CHKA;APOBEC3Z1;RAB8A;PSAT1;CTPS1;HCK;CALCOCO2;FUT2;ANGPTL4;SLC11A1;NUP160;PARP9;AGMAT;AURKB;ADAMTS4;SMPDL3B;ERN2;ORC1;AGO2;MTMR4;GCH1;MMP25;;DNAJC3;ST3GAL1;MKNK2;PIK3CG;FGR;;RPS6KA3;PRKCH;NKX2-1;OCA2;RB1CC1;EYA3;ABHD17C;RET;ABHD3;OAS1Y;PTK2B;MAPK13;NLRC4;GSR;DNAJB9;ACSL3;MTHFD2;;MF…	982	982/ 2821	ENSBTAG00000043412;ENSBTAG00000020405;ENSBTAG00000035782;ENSBTAG00000047855;ENSBTAG00000015149;ENSBTAG00000010772;ENSBTAG00000026501;ENSBTAG00000009345;ENSBTAG00000005588;ENSBTAG00000026502;ENSBTAG00000019418;ENSBTAG00000019446;ENSBTAG00000004215;ENSBTAG00000012496;ENSBTAG00000025669;ENSBTAG00000016264;ENSBTAG00000008060;ENSBTAG00000051487;ENSBTAG00000005349;ENSBTAG00000010515;ENSBTAG00000013866;…	SNORA71;NDUFB9;METTL22;MECP2;;TPGS1;MGC127055;AMZ2;DXO;CYP2D14;UBE3D;ELP5;RARRES2;MTMR11;B3GALT4;FKBP8;SNRNP35;;RPL27A;FBXW5;RPS27;GTF2H5;XRCC1;AK1;DUSP15;RAB40B;DNM3;RPL18;MSRB1;NSMCE1;ND6;ABHD8;GLYAT;PIN1;NAXE;VKORC1;UBL7;PHPT1;EEF1D;NAPRT;SPATA20;MGST3;CNTN2;VEGFB;GTF2F1;SBK2;NIT1;GTF3C5;POMC;RPL39;ACSBG1;GSTA2;ZC3H3;INPP5A;NPR1;MGC148714;GCDH;AARSD1;ATP5MC1;ANAPC11;PCK1;NUDT14;DYDC2;RPS19;UQC…
GO:0098743	cell aggregation	biological_process	1	1/ 1378	ENSBTAG00000001668	WNT7A	2	2/ 2821	ENSBTAG00000033835;ENSBTAG00000000516	MPZ;OTOR
GO:0043473	pigmentation	biological_process	3	3/ 1378	ENSBTAG00000013215;ENSBTAG00000005016;ENSBTAG00000024105	MREG;AP3B1;BCL2L11	8	8/ 2821	ENSBTAG00000007897;ENSBTAG00000007065;ENSBTAG00000045925;ENSBTAG00000020985;ENSBTAG00000012543;ENSBTAG00000018235;ENSBTAG00000011813;ENSBTAG00000011931	POMC;TRAPPC6A;CITED1;TYRP1;EDA;SLC45A2;TYR;CD63
GO:0051704	multi-organism process	biological_process	162	162/ 1378	ENSBTAG00000053807;ENSBTAG00000047420;ENSBTAG00000046421;ENSBTAG00000031647;ENSBTAG00000017367;ENSBTAG00000050197;ENSBTAG00000027051;ENSBTAG00000002296;ENSBTAG00000037558;ENSBTAG00000011003;ENSBTAG00000020166;ENSBTAG00000025258;ENSBTAG00000008719;ENSBTAG00000030913;ENSBTAG00000012780;ENSBTAG00000048155;ENSBTAG00000023411;ENSBTAG00000048246;ENSBTAG00000010998;ENSBTAG00000031231;ENSBTAG00000047502;…	OAS1X;BTNL9;SFTPD;LRG1;IFIT5;C28H10orf99;PTAFR;STING1;GRO1;IKZF3;ZNFX1;;PRKCD;MX1;LPO;FCN1;;DPP4;CFLAR;IRF1;FKBP5;SERPINA14;NOS2;IFIH1;;PLA2G2A;GZMA;NPC2;ZBP1;ENDOU;BPIFB1;POU2AF1;RNF39;S100A9;MPEG1;IL6;H2BC4;CLDN1;IRF8;EIF2AK2;TREM1;APOBEC3Z1;ALPK1;MS4A1;TLR7;CD14;;;;HCK;ATG12;DDX58;AKIRIN2;;SLC11A1;SPN;TFAP4;CXCL13;OAS1Y;IFIT1;S100A8;NOD2;TRIM26;IFI44L;CYBB;MST1R;ARG2;EPHA2;PI3;TLR2;LBP;MLKL;CD…	122	122/ 2821	ENSBTAG00000004215;ENSBTAG00000002199;ENSBTAG00000047855;ENSBTAG00000019494;ENSBTAG00000006734;ENSBTAG00000014607;ENSBTAG00000013264;ENSBTAG00000002516;ENSBTAG00000035827;ENSBTAG00000020813;ENSBTAG00000052826;ENSBTAG00000038745;ENSBTAG00000009908;ENSBTAG00000017441;ENSBTAG00000049306;ENSBTAG00000002060;ENSBTAG00000020795;ENSBTAG00000000242;ENSBTAG00000000244;ENSBTAG00000052312;ENSBTAG00000021016;…	RARRES2;CORIN;MECP2;RPL10A;BICD1;EXOSC4;RPS24;YJU2B;ATG7;;;CHMP6;RPS3A;RPL27;MSRB1;RPL19;RPS21;;NRXN2;DEFB1;GTF2F1;HYAL1;IL34;RPL18A;MVB12A;;RPS15;GAS6;;HMCN1;CYBA;PCK1;JUN;RNF187;RPL8;ARMC5;RPS8;MFHAS1;NFIB;VPS18;SLC6A4;RPL11;PENK;TAP;AXL;RPS16;SIVA1;ECSIT;THOC7;CCDC80;HRAS;DKKL1;NFIA;DLG4;;CREB3;RPS23;CLEC4G;RPS7;LPL;ADAM15;NLGN3;RAD23A;CHGA;;BAD;PCSK5;POLR3C;VAMP8;KCNJ8;SSC5D;RPL37;;ACTA2;IGFB…
GO:0040011	locomotion	biological_process	100	100/ 1378	ENSBTAG00000020644;ENSBTAG00000004196;ENSBTAG00000002190;ENSBTAG00000050197;ENSBTAG00000027051;ENSBTAG00000021273;ENSBTAG00000037558;ENSBTAG00000016265;ENSBTAG00000008719;ENSBTAG00000009984;ENSBTAG00000025257;ENSBTAG00000048246;ENSBTAG00000008897;ENSBTAG00000019289;ENSBTAG00000017026;ENSBTAG00000050726;ENSBTAG00000026753;ENSBTAG00000004822;ENSBTAG00000000815;ENSBTAG00000016864;ENSBTAG00000019686;…	GPC4;FMNL1;DOCK8;C28H10orf99;PTAFR;SEMA4B;GRO1;DNAJA1;PRKCD;SGPL1;CCL4;DPP4;BIN2;ITGA2;DEPDC1B;CD300H;CXCR1;SOX10;EPHA2;LBP;NCKAP1L;EFNB2;PTPRF;CXCR2;VEGFA;PLAT;CXCL13;S100A8;FUT8;MST1R;SEMA4D;TNFAIP1;SEMA3A;NKX2-1;PRKCQ;PLAU;PIK3CG;RIPOR2;ARHGEF5;C3AR1;SLC12A2;C5AR2;CCL8;PSTPIP2;ADGRG1;RAC2;TBX21;RET;LRATD1;CCL20;ARTN;F2RL1;FGF10;VAV1;CSF3R;PRKX;ITGB2;;PIK3CB;CCR10;RND1;NRG1;S100A9;WNT7A;CXCL5;;…	142	142/ 2821	ENSBTAG00000004215;ENSBTAG00000040106;ENSBTAG00000002518;ENSBTAG00000001228;ENSBTAG00000014832;ENSBTAG00000009587;ENSBTAG00000006130;ENSBTAG00000015434;ENSBTAG00000009987;ENSBTAG00000047794;ENSBTAG00000018404;ENSBTAG00000052826;ENSBTAG00000004852;ENSBTAG00000026275;ENSBTAG00000017604;ENSBTAG00000010161;ENSBTAG00000008140;ENSBTAG00000014530;ENSBTAG00000039652;ENSBTAG00000004187;ENSBTAG00000009856;…	RARRES2;CHADL;NKX6-1;CEND1;TMEFF2;NRG3;CLEC14A;DSTN;ITGB3;DNAH1;PRKG1;;PLEKHO1;CCL24;RAB13;CCL21;FAP;NTNG1;PTGDR2;CFAP251;ACAP3;COL5A1;TEKT1;ROPN1;NDN;CNTN2;DNAAF2;NTNG2;TESK1;SPEM1;CFAP65;EFS;GAS6;GPC5;SLIT3;GPC1;DPCD;RPS19;DNAAF11;VEGFC;SMO;PLTP;PLEKHG5;ITGA1;IGFBP6;TUBB2B;TTLL9;TAP;FOXJ1;VEGFB;GFRA3;PLXNB3;FAM83D;CD99;PBXIP1;SRPX2;CREB3;CSPG4;ITGB5;ITGA11;DNAH2;PLXND1;EFHC2;APOA1;TNS1;CHGA;DNA…
GO:0022414	reproductive process	biological_process	71	71/ 1378	ENSBTAG00000052363;ENSBTAG00000014692;ENSBTAG00000008731;ENSBTAG00000021181;ENSBTAG00000006972;ENSBTAG00000038141;ENSBTAG00000015460;ENSBTAG00000004085;ENSBTAG00000016234;ENSBTAG00000027051;ENSBTAG00000000541;ENSBTAG00000005016;ENSBTAG00000010414;ENSBTAG00000014127;ENSBTAG00000019788;ENSBTAG00000013009;ENSBTAG00000021007;ENSBTAG00000020676;ENSBTAG00000019954;ENSBTAG00000016265;ENSBTAG00000020957;…	;CREB3L4;PRDX3;BUB1;TRIP13;ADGRG1;TP63;ASF1B;DUOX2;PTAFR;NKX2-1;AP3B1;DMRTA2;PTGS2;TEAD4;AURKA;FOLR1;MMP9;ABHD2;DNAJA1;FZD5;ESPL1;CDK1;SGPL1;FOXA1;GALNT3;IL1A;SERPINE2;FOXO3;SPINT1;AGT;FGF10;PDGFRA;SERPINA14;SMC2;BCL2L11;B4GALT1;CBS;TFAP2C;STK4;SIRT7;ASPM;;ENDOU;;CABYR;PTX3;KDM1B;HSD17B2;RHBDD1;RTCB;AREG;LHFPL2;OVOL1;CCNE1;VDR;BMP6;PLAT;DMRTA1;EDN1;SOCS3;IRX5;ZBTB16;ST14;CKS2;CYP27B1;PRDM1;PI3;FO…	119	119/ 2821	ENSBTAG00000002199;ENSBTAG00000008389;ENSBTAG00000040103;ENSBTAG00000000332;ENSBTAG00000004112;ENSBTAG00000011002;ENSBTAG00000004751;ENSBTAG00000012623;ENSBTAG00000047794;ENSBTAG00000026768;ENSBTAG00000005676;ENSBTAG00000053003;ENSBTAG00000012607;ENSBTAG00000017604;ENSBTAG00000013301;ENSBTAG00000050696;ENSBTAG00000004187;ENSBTAG00000017355;ENSBTAG00000004108;ENSBTAG00000007437;ENSBTAG00000033464;…	CORIN;HTRA1;SYT8;ERF;GAMT;CCDC136;SPTBN4;NDP;DNAH1;TH;EHMT2;GPX4;NCAPH2;RAB13;GGT7;KLHDC3;CFAP251;ERCC1;CENPX;TEKT1;SPA17;DEFB1;ATP8B3;PPP1R1B;SPEM1;MYOCD;CFAP65;;CFAP206;SLIT3;DPCD;NANOS3;GAS2;SYCP1;DDO;PLTP;ETV2;MNS1;ARSA;TPGS1;TTLL9;AXL;ATP2B4;TUBGCP6;TPPP3;OSR1;DKKL1;CFAP69;RECK;BRME1;HOXD9;CITED1;ESR1;CEP131;FOSL1;PCSK5;HSF2BP;CCDC39;PTN;TEKT5;CALR3;EME2;IMMP2L;LEP;SPATA6L;TEKT2;IGFBP5;SPACA…
GO:0000003	reproduction	biological_process	0	0	none		2	2/ 2821	ENSBTAG00000010732;ENSBTAG00000014911	MMP23;LEP
GO:0008283	cell population proliferation	biological_process	36	36/ 1378	ENSBTAG00000017150;ENSBTAG00000015460;ENSBTAG00000001882;ENSBTAG00000015520;ENSBTAG00000004117;ENSBTAG00000013912;ENSBTAG00000016406;ENSBTAG00000005979;ENSBTAG00000008719;ENSBTAG00000023144;ENSBTAG00000033748;ENSBTAG00000006360;ENSBTAG00000051910;ENSBTAG00000010002;ENSBTAG00000006240;ENSBTAG00000016770;ENSBTAG00000014367;ENSBTAG00000002190;ENSBTAG00000019975;ENSBTAG00000032122;ENSBTAG00000034848;…	EHF;TP63;CD79A;SLC11A1;AZI2;TXNRD1;MCM10;HELLS;PRKCD;PTPRC;IL18RAP;CD180;FGF10;IRF2;TLR4;GAPT;PRKX;DOCK8;IL7R;CD19;F2RL1;EREG;AREG;CDK1;LIPA;ACSL6;IL6;ELF4;IRF6;CKS2;PRDM1;EPHA2;CTPS1;WNT7A;RASGRP1;FERMT1	45	45/ 2821	ENSBTAG00000012511;ENSBTAG00000014278;ENSBTAG00000012219;ENSBTAG00000011344;ENSBTAG00000018570;ENSBTAG00000015181;ENSBTAG00000015405;ENSBTAG00000004630;ENSBTAG00000002374;ENSBTAG00000024000;ENSBTAG00000013662;ENSBTAG00000007665;ENSBTAG00000005877;ENSBTAG00000016071;ENSBTAG00000051341;ENSBTAG00000033803;ENSBTAG00000015362;ENSBTAG00000002258;ENSBTAG00000007159;ENSBTAG00000017814;ENSBTAG00000015128;…	BAD;TBX2;CSPG4;TMEM110;SDR16C5;EPM2A;DCHS1;COMP;ARMC5;ATOH8;COL8A1;NPR3;FAM83A;HHIP;FZD9;FABP7;BMP7;APOA1;ESR1;LGI4;KLK8;FST;FAM83D;IGFBP5;OSR1;NUMBL;TRNP1;ERCC1;MUSTN1;BMP4;UCHL1;PES1;TYR;FAP;DBN1;IL34;MUS81;PSMB10;NES;DDR2;WNT10B;ALKBH3;COL8A2;;TNFSF18
GO:0071840	cellular component organization or biogenesis	biological_process	294	294/ 1378	ENSBTAG00000011986;ENSBTAG00000004059;ENSBTAG00000014521;ENSBTAG00000004196;ENSBTAG00000007799;ENSBTAG00000014655;ENSBTAG00000003511;ENSBTAG00000008223;ENSBTAG00000021673;ENSBTAG00000017366;ENSBTAG00000013888;ENSBTAG00000019448;ENSBTAG00000013573;ENSBTAG00000007079;ENSBTAG00000002296;ENSBTAG00000004428;ENSBTAG00000000897;ENSBTAG00000011677;ENSBTAG00000020166;ENSBTAG00000009983;ENSBTAG00000018133;…	PLSCR4;SOAT1;UGDH;FMNL1;MTFR2;MYO1A;SLAIN1;NLRC4;NDC80;GRB7;FOXA1;CLDN7;BIRC5;LCP1;STING1;H2AZ1;IQGAP2;H1-2;ZNFX1;KIF23;SEMA3A;PTPRO;MYO1F;PRKCD;MX1;;SERPINE2;LRRC8D;ARHGAP18;PAK2;BIN2;CDCA8;IL7R;TPP1;SMC2;MMP3;KDM6A;UBE2C;;CKS2;WDR45B;CLDN10;TP63;NPC2;SPI1;FOXA2;;MANF;MAN2A1;PCLAF;CD2AP;MARCKSL1;SSH2;RETREG1;MMP19;NRG1;SLC39A8;H2BC4;IL6;GRHL1;CLDN1;OIP5;FERMT3;SLC1A1;REEP4;ALPK1;RAB8A;MS4A1;EPHA…	711	711/ 2821	ENSBTAG00000015147;ENSBTAG00000047715;ENSBTAG00000047424;ENSBTAG00000020405;ENSBTAG00000047855;ENSBTAG00000003519;ENSBTAG00000013665;ENSBTAG00000013662;ENSBTAG00000009987;ENSBTAG00000025522;ENSBTAG00000020590;ENSBTAG00000013866;ENSBTAG00000013867;ENSBTAG00000008543;ENSBTAG00000016268;ENSBTAG00000009742;ENSBTAG00000014312;ENSBTAG00000040028;ENSBTAG00000010161;ENSBTAG00000014319;ENSBTAG00000009928;…	S100A10;TPRN;TRIP10;NDUFB9;MECP2;NOL3;KCNG2;COL8A1;ITGB3;UNC13C;FZD2;RPS27;DLGAP3;GTF2H5;XRCC1;DOK7;ATL1;;CCL21;DNM3;MLST8;MSRB1;AARSD1;COL5A2;NAXE;;;;DAAM2;TEKT1;ROPN1;CNTN2;;THSD4;;TUBB4A;BICD1;RBIS;DNAAF2;CCDC170;CIRBP;WRAP53;RPS23;RABEP2;EFS;XAB2;CCDC103;OBSL1;KIRREL3;TTYH1;RPS19;CAPN10;GAS2;SYCP1;CD177;VPS18;MYH10;RAB34;MNS1;CIBAR2;NPY;ACTR5;TUBGCP6;MRAS;PCID2;RPS5;MYH11;CDH6;PALLD;SPAG17;PB…
GO:0009987	cellular process	biological_process	962	962/ 1378	ENSBTAG00000012640;ENSBTAG00000010774;ENSBTAG00000006909;ENSBTAG00000032914;ENSBTAG00000047856;ENSBTAG00000047428;ENSBTAG00000027051;ENSBTAG00000019524;ENSBTAG00000019448;ENSBTAG00000017566;ENSBTAG00000020225;ENSBTAG00000004117;ENSBTAG00000009983;ENSBTAG00000016265;ENSBTAG00000013869;ENSBTAG00000007661;ENSBTAG00000012626;ENSBTAG00000009984;ENSBTAG00000007662;ENSBTAG00000012780;ENSBTAG00000034396;…	S100A8;NUSAP1;PIK3CB;SLC11A2;PAK2;ZNF281;PTAFR;ITGAD;CLDN7;TUFT1;TBXAS1;AZI2;KIF23;DNAJA1;SH3BP4;MYO1F;B4GALT5;SGPL1;HSPA5;LPO;PIGW;BTNL9;MGST1;CCL4;ARHGAP18;IRF1;BIN2;;PIK3AP1;SLAIN1;FUT1;WDR45B;BICDL1;IKZF1;SLC7A11;FOXA2;;FOXRED2;NDC80;CD19;SGPP1;MAN2A1;MAP3K1;CEMIP;POU2AF1;ARAP2;CHKA;GRB7;PDIA3;NRG1;IL6;;GRHL1;CLDN1;OIP5;APOBEC3Z1;CKS2;RAB8A;PSAT1;CTPS1;TAAR1;RAB15;SEMA7A;LSR;HCK;CALCOCO2;FAS;…	1798	1798/ 2821
GO:0032502	developmental process	biological_process	307	307/ 1378	ENSBTAG00000012640;ENSBTAG00000004059;ENSBTAG00000006474;ENSBTAG00000009125;ENSBTAG00000047856;ENSBTAG00000046421;ENSBTAG00000003740;ENSBTAG00000014016;ENSBTAG00000031647;ENSBTAG00000044208;ENSBTAG00000047428;ENSBTAG00000002356;ENSBTAG00000019788;ENSBTAG00000019061;ENSBTAG00000013631;ENSBTAG00000009104;ENSBTAG00000020780;ENSBTAG00000017566;ENSBTAG00000020480;ENSBTAG00000024449;ENSBTAG00000004117;…	S100A8;SOAT1;EPCAM;ALDH1A3;PAK2;SFTPD;KDM6A;IKZF1;LRG1;DUSP4;ZNF281;RBM47;TEAD4;ELF4;GLUL;SERP1;SBNO2;TUFT1;SPTLC2;CENPF;AZI2;PGK1;SLC25A5;SEMA3A;IL1A;PITX1;PRKCD;SGPL1;HSPA5;UHRF2;SERPINE2;AGT;IRF1;FGF10;ITGA2;IL7R;RHBDD1;TNFRSF1B;FUT1;CBS;LY6E;TNFRSF19;PERP;SPI1;FOXA2;NHSL1;CASP3;MAN2A1;IRX3;POU2AF1;PDGFRA;PLAC8B;MARCKSL1;;RETREG1;OVOL1;LIN7A;ADAR;IL6;UBE2J1;GRHL1;IVL;IRF8;FERMT3;SLC1A1;LY9;DUS…	531	531/ 2821	ENSBTAG00000000945;ENSBTAG00000047855;ENSBTAG00000012247;ENSBTAG00000004112;ENSBTAG00000013662;ENSBTAG00000000128;ENSBTAG00000007665;ENSBTAG00000010847;ENSBTAG00000025522;ENSBTAG00000019242;ENSBTAG00000016268;ENSBTAG00000014312;ENSBTAG00000007375;ENSBTAG00000015224;ENSBTAG00000038180;ENSBTAG00000000404;ENSBTAG00000000405;ENSBTAG00000053767;ENSBTAG00000021381;ENSBTAG00000006828;ENSBTAG00000006947;…	ATP2C2;MECP2;MXRA8;GAMT;COL8A1;FGF18;NPR3;FOXN4;UNC13C;CHRNB1;XRCC1;ATL1;MIF;TCOF1;SCN2A;NAXE;VKORC1;;DAAM2;RAPGEF3;ROPN1;PRR7;KLK8;CDK5RAP2;CHRND;FBXL15;GTF3C5;DNAAF2;XAB2;CCDC103;PCK1;CLEC3B;SLIT3;DPCD;RPS19;RCN3;RPL22;GDF10;MAPK7;HRAS;ARMC5;SMO;MFHAS1;ETV2;CHRD;MNS1;NPY;MRAS;NDP;NOSIP;MYH11;HACD1;PALLD;NKIRAS2;ARVCF;TCAP;;HOXD9;MYH7;PSMB10;TPPP;FHL1;CEP131;MEIS2;JAM3;MED30;;EPM2A;C1QTNF5;WNT5B…
GO:0032501	multicellular organismal process	biological_process	169	169/ 1378	ENSBTAG00000004059;ENSBTAG00000014655;ENSBTAG00000032914;ENSBTAG00000046421;ENSBTAG00000003740;ENSBTAG00000027051;ENSBTAG00000000898;ENSBTAG00000009104;ENSBTAG00000040584;ENSBTAG00000020957;ENSBTAG00000004602;ENSBTAG00000000809;ENSBTAG00000009984;ENSBTAG00000001321;ENSBTAG00000050618;ENSBTAG00000008717;ENSBTAG00000012393;ENSBTAG00000051910;ENSBTAG00000007392;ENSBTAG00000000160;ENSBTAG00000018300;…	SOAT1;MYO1A;SLC11A2;SFTPD;KDM6A;PTAFR;F2RL2;SERP1;DSC2;FZD5;PITX1;IRX1;SGPL1;IL1B;;SERPINE2;AGT;FGF10;SERPINA14;CBS;TNFRSF19;SPI1;KCNE3;ENDOU;MAN2A1;IRX3;CEMIP;;RETREG1;TMEM150C;ARG2;TGM3;IL6;GRHL1;CLDN1;SLC1A1;SOX10;PRDM1;EPHA2;MARVELD2;LSR;PIM1;AKIRIN2;DUOX2;AGR2;SLC11A1;DMRTA2;GRHL3;SPN;;NOD2;AQP4;GFPT1;SNX10;FUT8;GJB2;SEMA4D;CRACD;ATP8B1;PLVAP;PHF6;MFSD2A;ADORA2B;AGO2;KRT14;NKX2-1;GCH1;AQP3;A…	334	334/ 2821	ENSBTAG00000004787;ENSBTAG00000047715;ENSBTAG00000003519;ENSBTAG00000046547;ENSBTAG00000002199;ENSBTAG00000031849;ENSBTAG00000021576;ENSBTAG00000027524;ENSBTAG00000047855;ENSBTAG00000037757;ENSBTAG00000003514;ENSBTAG00000038849;ENSBTAG00000001228;ENSBTAG00000000332;ENSBTAG00000014832;ENSBTAG00000014975;ENSBTAG00000013066;ENSBTAG00000018638;ENSBTAG00000008201;ENSBTAG00000014719;ENSBTAG00000002515;…	METRNL;TPRN;NOL3;CIDEA;CORIN;TMEM119;LMOD1;SMTNL1;MECP2;EBF4;HSF4;;CEND1;ERF;TMEFF2;SLC4A3;IGF2;CC2D2A;ODAD3;TMOD1;TNNI3;NPY;FGF18;NPR3;SPEM1;DDR2;CASQ2;NIPSNAP1;JSRP1;AMN;HHIP;ADORA1;MYOM3;PRKG1;EHMT2;XRCC1;CDH12;PLN;ESR1;CCDC39;CACNG4;CRYAB;CRYBB1;VAMP2;SCN2A;ACTN2;OOEP;VKORC1;SCN4B;ERCC1;FRZB;LPL;WNT5B;NRXN2;PTN;FLNA;NDN;CNTN2;KLK8;HOXD4;DBN1;PTCH2;MGP;CHRND;FBXL15;EPHB2;GUCA1A;PPP1R1B;RFNG;DN…
GO:0040007	growth	biological_process	18	18/ 1378	ENSBTAG00000011446;ENSBTAG00000004822;ENSBTAG00000018133;ENSBTAG00000007860;ENSBTAG00000017040;ENSBTAG00000021245;ENSBTAG00000008353;ENSBTAG00000003740;ENSBTAG00000010998;ENSBTAG00000011234;ENSBTAG00000005470;ENSBTAG00000008096;ENSBTAG00000016234;ENSBTAG00000051910;ENSBTAG00000019076;ENSBTAG00000009012;ENSBTAG00000013009;ENSBTAG00000014127	SEMA7A;SOX10;SEMA3A;ASPM;LY6E;SPRY1;CDKN1A;KDM6A;CFLAR;FOXO3;BIN3;EDN1;DUOX2;FGF10;PAK6;PTX3;AURKA;PTGS2	42	42/ 2821	ENSBTAG00000003669;ENSBTAG00000017746;ENSBTAG00000001961;ENSBTAG00000002317;ENSBTAG00000014278;ENSBTAG00000015347;ENSBTAG00000021654;ENSBTAG00000014911;ENSBTAG00000011922;ENSBTAG00000013287;ENSBTAG00000017486;ENSBTAG00000013735;ENSBTAG00000006451;ENSBTAG00000019382;ENSBTAG00000001671;ENSBTAG00000005676;ENSBTAG00000022635;ENSBTAG00000031279;ENSBTAG00000038495;ENSBTAG00000014179;ENSBTAG00000007159;…	BNC2;SLIT3;MAP1B;PTN;TBX2;WNT10B;GAS2;LEP;PLEC;SMO;ADARB1;TBCE;GAP43;PKDCC;RTF1;EHMT2;LAMB2;SELENOM;;SLC12A5;ESR1;ERCC1;MUSTN1;MST1;OSTN;NLGN3;NDN;HESX1;TNS2;FZD9;EVC;CHRND;KLF2;DDR2;BMP4;PLXNA3;TMEM110;COMP;VCL;FLRT3;SMPD3;RSPO2
GO:0048511	rhythmic process	biological_process	13	13/ 1378	ENSBTAG00000020459;ENSBTAG00000010109;ENSBTAG00000009984;ENSBTAG00000007173;ENSBTAG00000015460;ENSBTAG00000011234;ENSBTAG00000007960;ENSBTAG00000017626;ENSBTAG00000054774;ENSBTAG00000009012;ENSBTAG00000006894;ENSBTAG00000014127;ENSBTAG00000010986	TIMELESS;CDK1;SGPL1;PDGFRA;TP63;FOXO3;TOP1;GFPT1;;PTX3;NOS2;PTGS2;KCNQ1	18	18/ 2821	ENSBTAG00000051176;ENSBTAG00000017746;ENSBTAG00000021223;ENSBTAG00000003889;ENSBTAG00000008733;ENSBTAG00000004037;ENSBTAG00000012178;ENSBTAG00000002317;ENSBTAG00000048508;ENSBTAG00000019754;ENSBTAG00000021654;ENSBTAG00000007159;ENSBTAG00000001879;ENSBTAG00000019697;ENSBTAG00000003166;ENSBTAG00000006754;ENSBTAG00000005812;ENSBTAG00000019648	;SLIT3;CRY2;PER1;MAGED1;JUN;NR1D1;PTN;INHBA;CAVIN3;GAS2;ESR1;PER2;NPAS2;AXL;DBP;TP73;RACK1
GO:0051179	localization	biological_process	332	332/ 1378	ENSBTAG00000018165;ENSBTAG00000011986;ENSBTAG00000004059;ENSBTAG00000013577;ENSBTAG00000021678;ENSBTAG00000032914;ENSBTAG00000014655;ENSBTAG00000000211;ENSBTAG00000038215;ENSBTAG00000010253;ENSBTAG00000021673;ENSBTAG00000009658;ENSBTAG00000012904;ENSBTAG00000002128;ENSBTAG00000006731;ENSBTAG00000009104;ENSBTAG00000019428;ENSBTAG00000007409;ENSBTAG00000005215;ENSBTAG00000002293;ENSBTAG00000008863;…	RIPOR2;PLSCR4;SOAT1;SLC1A5;SLC31A1;SLC11A2;MYO1A;SHROOM2;CLCA2;SYTL1;NDC80;PLEK;EDEM1;MPPE1;SLC7A5;SERP1;CCR1;MILR1;IL10RA;ARL5A;TMEM87A;;;ATP6V1B2;DNAJA1;SH3BP4;MYO1F;CYP27B1;MX1;HSPA5;;PIGW;LAMP3;SERPINE2;MGST1;;AGT;AQP5;SLC43A3;SLC16A6;TOM1L1;NOS2;SLC39A11;ABCE1;SLC43A2;PLA2G2A;WDR45B;BICDL1;SCNN1A;NPC2;SLC7A11;CD14;KCNE3;SLC17A9;ATP12A;CP;SLC7A1;SLC7A7;AFTPH;SLC4A4;;TMEM150C;SLC5A5;SPRY1;CALH…	494	494/ 2821	ENSBTAG00000015147;ENSBTAG00000001847;ENSBTAG00000047424;ENSBTAG00000047855;ENSBTAG00000026913;ENSBTAG00000015149;ENSBTAG00000019419;ENSBTAG00000017496;ENSBTAG00000013665;ENSBTAG00000016017;ENSBTAG00000009987;ENSBTAG00000025522;ENSBTAG00000008893;ENSBTAG00000016399;ENSBTAG00000015387;ENSBTAG00000010161;ENSBTAG00000014319;ENSBTAG00000038180;ENSBTAG00000045785;ENSBTAG00000000404;ENSBTAG00000007800;…	S100A10;CNTLN;TRIP10;MECP2;HHIPL1;;NDUFS7;ATP5ME;KCNG2;CCDC40;ITGB3;UNC13C;ANO10;AKAP4;RAB40B;CCL21;DNM3;SCN2A;TOM1;NAXE;TBC1D21;ROPN1;SNCG;CNTN2;CDK5RAP2;TUBB4A;CHRND;KCNK3;DNAAF2;S100A13;RABEP2;SLC45A2;STOML3;CCDC103;OBSL1;TTYH1;DPCD;RPS19;VPS26C;RCN3;HRAS;SMO;NDUFA4;VPS18;RAB34;MRAS;PCID2;MAP6D1;ZDHHC1;;CITED1;LCAT;FUZ;CPT1B;GAS2L2;SLC39A7;CEP131;JAM3;KCNIP4;CHGA;CACNA1G;ATP5MF;GEM;EPM2A;TRAPP…
GO:0022610	biological adhesion	biological_process	72	72/ 1378	ENSBTAG00000020644;ENSBTAG00000012640;ENSBTAG00000007051;ENSBTAG00000033510;ENSBTAG00000015991;ENSBTAG00000013205;ENSBTAG00000016991;ENSBTAG00000012518;ENSBTAG00000031851;ENSBTAG00000038141;ENSBTAG00000002576;ENSBTAG00000011043;ENSBTAG00000004547;ENSBTAG00000020465;ENSBTAG00000019448;ENSBTAG00000007307;ENSBTAG00000007409;ENSBTAG00000011515;ENSBTAG00000021007;ENSBTAG00000045862;ENSBTAG00000039483;…	GPC4;S100A8;CLDN23;MPZL2;CDH1;IL1RAP;EFNB2;PCDH1;SELPLG;ADGRG1;GLDN;RAC2;OLR1;FERMT1;CLDN7;SELE;MILR1;SELL;FOLR1;FERMT3;DSG3;RAP2B;DSC2;SELP;CYP1B1;;PTPRC;IL1B;TJP3;ITGAM;EPCAM;AQP4;DPP4;LPXN;;ITGA2;PDGFRA;B4GALT1;SEMA4D;CD4;CLDN10;PRKX;SYK;PERP;SLC7A11;VWA2;VNN1;ITGB2;CD2;PTPRF;EZR;MPZL3;MUC4;SPP1;RET;CDH26;;ADAM8;BCL2L11;S100A9;SLC39A8;ICOS;PLEK;RIPOR2;CLDN1;PKP3;PKP1;ITGB6;FOLR3;IGSF5;F11R;ITG…	110	110/ 2821	ENSBTAG00000011864;ENSBTAG00000014401;ENSBTAG00000008380;ENSBTAG00000000332;ENSBTAG00000012247;ENSBTAG00000010562;ENSBTAG00000009585;ENSBTAG00000004750;ENSBTAG00000015427;ENSBTAG00000009987;ENSBTAG00000005672;ENSBTAG00000015789;ENSBTAG00000018031;ENSBTAG00000040028;ENSBTAG00000010161;ENSBTAG00000008140;ENSBTAG00000014530;ENSBTAG00000047998;ENSBTAG00000007235;ENSBTAG00000020769;ENSBTAG00000014488;…	RGMB;SORBS3;ITGA11;ERF;MXRA8;CD34;CDH16;VSTM2L;CFDP1;ITGB3;CDH22;BCAN;PODXL2;;CCL21;FAP;NTNG1;COL5A1;NTNG2;OPCML;CDH7;RPSA;GAS6;PTPRD;;LRFN5;TTYH1;TMEFF2;POPDC2;VWF;CD177;ITGA1;MYH10;COL3A1;AXL;PLXNB3;LPP;CD99;CDH6;PALLD;DLG4;ADGRL1;PBXIP1;ARVCF;SRPX2;;THBS2;ITGB5;;SCARF2;;KIRREL3;NLGN1;COMP;JAM3;CCN4;EFS;NEGR1;CERCAM;GATA5;PARVB;;CDH12;LAMB2;TRIP6;MFGE8;LIMS2;CLDN5;MFAP4;RELN;ROM1;THBS3;SPON2;AS…
GO:0007610	behavior	biological_process	16	16/ 1378	ENSBTAG00000019125;ENSBTAG00000008717;ENSBTAG00000004150;ENSBTAG00000020130;ENSBTAG00000009125;ENSBTAG00000001315;ENSBTAG00000034075;ENSBTAG00000013245;ENSBTAG00000013054;ENSBTAG00000048246;ENSBTAG00000012330;ENSBTAG00000020602;ENSBTAG00000000541;ENSBTAG00000019076;ENSBTAG00000010986;ENSBTAG00000045896	SLC1A1;SERPINE2;NRG1;CLCN3;ALDH1A3;DMRTA1;SLC7A11;ITPR3;MFSD2A;DPP4;B2M;IDO1;NKX2-1;PAK6;KCNQ1;NPTX2	71	71/ 2821	ENSBTAG00000006804;ENSBTAG00000006035;ENSBTAG00000002075;ENSBTAG00000016649;ENSBTAG00000004037;ENSBTAG00000047855;ENSBTAG00000033367;ENSBTAG00000002317;ENSBTAG00000010772;ENSBTAG00000007708;ENSBTAG00000015181;ENSBTAG00000001228;ENSBTAG00000054368;ENSBTAG00000014911;ENSBTAG00000010551;ENSBTAG00000015576;ENSBTAG00000038904;ENSBTAG00000019175;ENSBTAG00000014719;ENSBTAG00000019623;ENSBTAG00000004503;…	KIRREL3;PPP1R1B;MME;CCND2;JUN;MECP2;DDO;PTN;TPGS1;NLGN3;EPM2A;CEND1;NPW;LEP;ATP1A2;NPAS1;PRRT1;SOBP;TMOD1;GRID1;NPY;LMX1A;SEPTIN5;SHISA7;TBCE;PYY;SLC6A4;CRTC1;TH;EHMT2;PENK;DRD3;CHRNB1;ADARB1;ASL;LGI4;SLC12A5;KLK8;SPTBN4;SLC8A3;SCN2A;NFATC4;EPHB2;ARC;RELN;PTCHD1;NR4A2;CFAP69;DLG4;NRXN2;UCHL1;NDRG4;NEGR1;CNTN2;MAN2B1;HOXD9;FZD9;SYT11;ADCY5;ASTN1;LYPD1;PRKAR1B;SORCS3;NGF;CHST10;SRPX2;MEIS2;NOVA1;AP…
GO:0098754	detoxification	biological_process	18	18/ 1378	ENSBTAG00000013912;ENSBTAG00000012640;ENSBTAG00000000396;ENSBTAG00000023659;ENSBTAG00000012780;ENSBTAG00000008731;ENSBTAG00000008541;ENSBTAG00000010909;ENSBTAG00000006354;ENSBTAG00000054808;ENSBTAG00000016234;ENSBTAG00000055158;ENSBTAG00000007115;ENSBTAG00000010948;ENSBTAG00000014127;ENSBTAG00000006523;ENSBTAG00000021416;ENSBTAG00000001950	TXNRD1;S100A8;PIM1;MT2A;LPO;PRDX3;MGST1;SLC30A1;HP;MT1A;DUOX2;TP53INP1;GSR;CLIC2;PTGS2;SOD2;PRXL2A;RDH11	19	19/ 2821	ENSBTAG00000004343;ENSBTAG00000017704;ENSBTAG00000018283;ENSBTAG00000018281;ENSBTAG00000009737;ENSBTAG00000010123;ENSBTAG00000003415;ENSBTAG00000001727;ENSBTAG00000011795;ENSBTAG00000010265;ENSBTAG00000016886;ENSBTAG00000004855;ENSBTAG00000003989;ENSBTAG00000006165;ENSBTAG00000013980;ENSBTAG00000053003;ENSBTAG00000030454;ENSBTAG00000008648;ENSBTAG00000038748	CCS;ABCG2;ACAA1;GPX7;LTC4S;APOE;ESD;PRXL2B;TXNRD3;MGST3;MT3;PRDX6;GSTO1;PRDX4;SOD3;GPX4;;PRDX5;HBG
GO:0023052	signaling	biological_process	24	24/ 1378	ENSBTAG00000019910;ENSBTAG00000014113;ENSBTAG00000013205;ENSBTAG00000015460;ENSBTAG00000002331;ENSBTAG00000010273;ENSBTAG00000001244;ENSBTAG00000010986;ENSBTAG00000019428;ENSBTAG00000003826;ENSBTAG00000040584;ENSBTAG00000020130;ENSBTAG00000013888;ENSBTAG00000051910;ENSBTAG00000024928;ENSBTAG00000017425;ENSBTAG00000011873;ENSBTAG00000010837;ENSBTAG00000046010;ENSBTAG00000006505;ENSBTAG00000031497;…	SDCBP;CCL8;IL1RAP;TP63;DLGAP5;EREG;PLAT;KCNQ1;CCR1;SCN1B;DSC2;CLCN3;FOXA1;FGF10;TNFRSF1B;GJB2;KCNE3;HTR4;BHLHA15;S100A9;FGFBP1;EDN1;SLC9A1;GABBR2	61	61/ 2821	ENSBTAG00000005762;ENSBTAG00000020569;ENSBTAG00000045699;ENSBTAG00000004078;ENSBTAG00000027074;ENSBTAG00000047855;ENSBTAG00000021808;ENSBTAG00000014674;ENSBTAG00000013867;ENSBTAG00000012307;ENSBTAG00000022886;ENSBTAG00000004468;ENSBTAG00000011922;ENSBTAG00000011723;ENSBTAG00000019627;ENSBTAG00000004924;ENSBTAG00000004751;ENSBTAG00000015426;ENSBTAG00000012623;ENSBTAG00000014930;ENSBTAG00000025522;…	LYNX1;CACNA2D1;CTNNA3;KCNH2;SV2B;MECP2;CACNB3;CHRM2;DLGAP3;DTNA;RYR2;BARX1;PLEC;GRIK5;THY1;PENK;SPTBN4;PDLIM4;NDP;MYLK2;UNC13C;FZD2;SCN4B;TPGS1;SMO;DRD3;CHRNB1;HCN4;ADARB1;SMIM12;CACNG4;SV2A;NOVA1;STAC3;PTCHD1;DLG4;NRXN2;SLC12A5;NLGN3;SNCG;GABBR1;GRID1;LYPD1;SLC4A3;TH;CHRND;EPHB2;POMC;RAC3;CACNA1C;BMP4;NAPA;GJC3;NLGN1;MPZ;PLN;GJC2;KCNIP4;PTPRD;;CACNA1G
GO:0019740	nitrogen utilization	biological_process	0	0	none		1	1/ 2821	ENSBTAG00000015314	ASL
GO:0050896	response to stimulus	biological_process	476	476/ 1378	ENSBTAG00000053807;ENSBTAG00000032914;ENSBTAG00000047856;ENSBTAG00000017367;ENSBTAG00000030932;ENSBTAG00000027051;ENSBTAG00000025258;ENSBTAG00000016265;ENSBTAG00000013869;ENSBTAG00000007662;ENSBTAG00000012780;ENSBTAG00000047420;ENSBTAG00000008541;ENSBTAG00000025257;ENSBTAG00000031231;ENSBTAG00000019975;ENSBTAG00000003695;ENSBTAG00000034075;ENSBTAG00000048782;ENSBTAG00000000015;ENSBTAG00000047449;…	OAS1X;SLC11A2;PAK2;IFIT5;IFI44L;PTAFR;;DNAJA1;SH3BP4;HSPA5;LPO;BTNL9;MGST1;CCL4;IRF1;IL7R;WDR45B;SLC7A11;;FOXRED2;;POU2AF1;PDIA3;IL6;PAX9;APOBEC3Z1;RAB8A;LBP;RAB15;HCK;CALCOCO2;FAS;SLC11A1;TFAP4;TNFSF13B;NOD2;AURKB;ERN2;TNFSF4;IL20RB;FZD5;GCH1;DNAJC3;RASAL1;MKNK2;KNG1;RIPOR2;ELF4;RPS6KA3;SLC9A1;C3AR1;TRIM11;EYA3;CD79A;RET;OAS1Y;OAS1Z;ATF6;NLRP3;PTK2B;PLSCR2;MAPK13;NLRC4;GSR;IRF2;;DNAJB9;CSN3;UPK1…	436	436/ 2821	ENSBTAG00000047855;ENSBTAG00000015149;ENSBTAG00000012241;ENSBTAG00000009987;ENSBTAG00000009661;ENSBTAG00000013715;ENSBTAG00000008543;ENSBTAG00000016268;ENSBTAG00000010161;ENSBTAG00000049306;ENSBTAG00000038180;ENSBTAG00000038323;ENSBTAG00000016988;ENSBTAG00000006828;ENSBTAG00000014642;ENSBTAG00000015128;ENSBTAG00000021016;ENSBTAG00000007897;ENSBTAG00000004930;ENSBTAG00000006231;ENSBTAG00000007480;…	MECP2;;POLD2;ITGB3;RNASEH2A;BRINP2;GTF2H5;XRCC1;CCL21;MSRB1;SCN2A;GLYAT;PIN1;RAPGEF3;NAPRT;KLK8;GTF2F1;POMC;DNAAF2;ACSBG1;CIRBP;XAB2;PCK1;CLEC3B;SLIT3;RPS19;RCN3;CAPN10;MAPK7;HRAS;FAM162A;ARMC5;SMO;MFHAS1;RXRB;ACTR5;MRAS;MYH11;NTHL1;NKIRAS2;HSBP1;TCAP;CITED1;CPT1B;EEPD1;FNDC4;PHKG1;SAO;MEIS2;CHGA;CACNA1G;CDC34;PCOLCE;CALR3;EME2;;HDAC5;;RACK1;IGFBP5;PJVK;;P2RX6;;STX8;PTP4A3;ROMO1;RELN;CCL19;;NR4A2…
GO:0031974	membrane-enclosed lumen	cellular_component	30	30/ 1378	ENSBTAG00000039275;ENSBTAG00000009804;ENSBTAG00000015563;ENSBTAG00000015460;ENSBTAG00000003362;ENSBTAG00000039671;ENSBTAG00000005444;ENSBTAG00000014611;ENSBTAG00000006523;ENSBTAG00000018178;ENSBTAG00000007662;ENSBTAG00000012065;ENSBTAG00000008731;ENSBTAG00000011234;ENSBTAG00000047441;ENSBTAG00000019854;ENSBTAG00000017605;ENSBTAG00000014239;ENSBTAG00000039787;ENSBTAG00000001854;ENSBTAG00000003255;…	ERAP2;ERP44;PDE12;TP63;HSP90B1;;UGGT1;SORL1;SOD2;NARF;HSPA5;DNAJC3;PRDX3;FOXO3;;ABCE1;AK2;CCNB1;CSN3;CIAPIN1;CD4;FOXRED2;MANF;HSPD1;CDK1;PDIA3;CDC25C;WNT7A;CBR4;FASTKD3	53	53/ 2821	ENSBTAG00000054726;ENSBTAG00000020447;ENSBTAG00000033457;ENSBTAG00000007813;ENSBTAG00000015149;ENSBTAG00000021799;ENSBTAG00000011927;ENSBTAG00000016211;ENSBTAG00000030650;ENSBTAG00000014712;ENSBTAG00000012634;ENSBTAG00000053378;ENSBTAG00000004295;ENSBTAG00000010439;ENSBTAG00000015426;ENSBTAG00000019998;ENSBTAG00000011500;ENSBTAG00000022598;ENSBTAG00000001417;ENSBTAG00000010232;ENSBTAG00000001044;…	UQCC2;VSIG10L;CCAR1;CMC4;;RCN3;RDH5;GCDH;TST;CLPP;NDUFB7;;NDUFA8;AKAP8L;PDLIM4;HAGH;CASQ2;NRADD;ACSM1;NDUFS5;SUPV3L1;PDPR;CALR3;PENK;TP73;;ARL2;SELENOM;ALKBH7;ACTR5;PPIB;AKAP8;FDX2;FKBP10;HMGCL;ACADL;COX17;MYOC;;CERCAM;MTG1;SARDH;CARS2;BLOC1S1;FASTK;RPS3;TIMM44;PAM16;ISCU;GADD45GIP1;ACOT8;PRDX5;SDHAF1
GO:0032991	protein-containing complex	cellular_component	292	292/ 1378	ENSBTAG00000008731;ENSBTAG00000046421;ENSBTAG00000003740;ENSBTAG00000013810;ENSBTAG00000002455;ENSBTAG00000021673;ENSBTAG00000017367;ENSBTAG00000017366;ENSBTAG00000000898;ENSBTAG00000019524;ENSBTAG00000005218;ENSBTAG00000013573;ENSBTAG00000001060;ENSBTAG00000004428;ENSBTAG00000024449;ENSBTAG00000015424;ENSBTAG00000011677;ENSBTAG00000020166;ENSBTAG00000009983;ENSBTAG00000006453;ENSBTAG00000007661;…	PRDX3;SFTPD;KDM6A;GABBR2;KLHL8;NDC80;IFIT5;GRB7;F2RL2;ITGAD;PDE3B;BIRC5;CXCR4;H2AZ1;CENPF;WDR12;H1-2;ZNFX1;KIF23;CD3G;MYO1F;LCP1;HSPA5;CFLAR;LRRC8D;NAIP;XDH;ATP6V1C2;BIN2;ITGA2;MYO1A;SMC2;UBE2C;EAF2;IL12RB1;PDGFRA;IKZF1;SPI1;;MAK16;KCNE3;TLR4;ITGB2;H2AC6;POU2AF1;CD2AP;AFTPH;KCNK1;PDIA3;SPTLC2;CCNB1;ELMO1;CBX4;H2BC4;IL6;SLC25A5;CLDN1;FERMT3;APOBEC3Z1;CKS2;LIN7A;TLR7;KBTBD8;HJURP;OSMR;NCKAP1L;SLC7A…	759	759/ 2821	ENSBTAG00000015147;ENSBTAG00000016525;ENSBTAG00000020405;ENSBTAG00000035782;ENSBTAG00000015149;ENSBTAG00000012241;ENSBTAG00000014971;ENSBTAG00000009928;ENSBTAG00000017496;ENSBTAG00000019446;ENSBTAG00000013665;ENSBTAG00000013662;ENSBTAG00000005119;ENSBTAG00000007665;ENSBTAG00000009987;ENSBTAG00000005349;ENSBTAG00000010515;ENSBTAG00000013866;ENSBTAG00000008543;ENSBTAG00000016268;ENSBTAG00000009153;…	S100A10;ITGA1;NDUFB9;METTL22;;POLD2;SEC61G;MLST8;ATP5ME;ELP5;KCNG2;COL8A1;PSMD1;NPR3;ITGB3;RPL27A;FBXW5;RPS27;GTF2H5;XRCC1;MLXIPL;;RPL18;SCN2A;FBXL2;;EEF1D;MZT2B;GNG3;CDK5RAP2;RAC3;CHRND;FBXL15;GTF3C5;RPL39;CIRBP;ZC3H3;NPR1;GFRA3;XAB2;ATP5MC1;OBSL1;ANAPC11;ABTB1;COL14A1;NDUFB10;RPS19;H1-4;RPL22;MYH3;NDUFA4;CALM3;;VPS18;DNAI7;MYH10;JAM2;COPS6;;COL11A2;KIF6;PSMD7;MCRIP2;;ACTR5;TUBGCP6;PCID2;RPS5;RP…
GO:0044456	synapse part	cellular_component	33	33/ 1378	ENSBTAG00000003474;ENSBTAG00000013689;ENSBTAG00000047856;ENSBTAG00000032951;ENSBTAG00000001246;ENSBTAG00000000219;ENSBTAG00000005110;ENSBTAG00000020130;ENSBTAG00000008471;ENSBTAG00000005958;ENSBTAG00000012820;ENSBTAG00000011236;ENSBTAG00000008636;ENSBTAG00000030994;ENSBTAG00000038696;ENSBTAG00000000265;ENSBTAG00000002148;ENSBTAG00000000985;ENSBTAG00000004515;ENSBTAG00000007828;ENSBTAG00000005042;…	RAB15;MCTP2;PAK2;ABHD17C;ATP1A1;GRIN2B;CADPS2;CLCN3;MX2;PTK2B;STX3;STX11;PDE4B;;RAB8A;SYNPR;RAB3D;RAB10;KCNK1;SLA;SYN1;KPNA2;MX1;CANX;GPHN;HSPA8;HOMER2;LIN7A;SYT1;PTPRO;WNT7A;SLC6A2;GABBR2	139	139/ 2821	ENSBTAG00000044202;ENSBTAG00000040521;ENSBTAG00000040103;ENSBTAG00000047855;ENSBTAG00000003515;ENSBTAG00000017971;ENSBTAG00000018633;ENSBTAG00000015426;ENSBTAG00000004607;ENSBTAG00000013152;ENSBTAG00000009987;ENSBTAG00000025522;ENSBTAG00000011461;ENSBTAG00000013867;ENSBTAG00000015387;ENSBTAG00000014319;ENSBTAG00000000434;ENSBTAG00000054934;ENSBTAG00000008147;ENSBTAG00000020793;ENSBTAG00000016988;…	CNKSR2;SAMD14;SYT8;MECP2;SNCG;LRFN2;RABAC1;PDLIM4;GSG1L;NIPSNAP1;ITGB3;UNC13C;ADORA1;DLGAP3;RAB40B;DNM3;CRYAB;VAMP2;MICAL1;KCNA4;PIN1;INSYN1;SYT2;APOE;NRXN2;CADPS;CNTN2;GNG3;DBN1;NTNG2;STX1B;CHRND;SYT11;LGI1;RPL18A;SORCS3;;MME;LRFN5;RPS19;CALY;RPL22;RPS18;RPL8;FBXO2;STX10;STX4;SLC6A4;PENK;SEPTIN5;CASKIN1;SYN3;DLG4;ADGRL1;PALMD;SRPX2;RNF112;GABBR1;SLC22A3;RPL38;TPPP;CACNA1C;NTS;NR1D1;NLGN3;NLGN1;C…
GO:0044425	membrane part	cellular_component	655	655/ 1378	ENSBTAG00000033510;ENSBTAG00000032914;ENSBTAG00000038215;ENSBTAG00000017367;ENSBTAG00000027051;ENSBTAG00000019524;ENSBTAG00000019448;ENSBTAG00000021273;ENSBTAG00000008863;ENSBTAG00000013869;ENSBTAG00000025029;ENSBTAG00000012626;ENSBTAG00000009984;ENSBTAG00000007662;ENSBTAG00000012780;ENSBTAG00000034396;ENSBTAG00000047420;ENSBTAG00000008541;ENSBTAG00000008897;ENSBTAG00000051588;ENSBTAG00000014318;…	MPZL2;SLC11A2;CLCA2;IFIT5;PTAFR;ITGAD;CLDN7;SEMA4B;TMEM87A;SH3BP4;MAN2A1;B4GALT5;SGPL1;HSPA5;LPO;PIGW;BTNL9;MGST1;BIN2;;SLC33A1;SLC39A11;FUT1;CYYR1;WDR45B;MUC1;SLC7A11;;CD19;MST1R;CD38;C25H16orf54;MUC4;PDIA3;NRG1;CALHM6;IL6;;;LIN7A;CTPS1;GPR160;LSR;HCK;ANKRD22;FAS;SHISAL1;;FUT2;SLC22A23;SLC11A1;IL2RB;CLIC2;TNFSF13B;NOD2;;;;GJB2;CLEC6A;GPR84;MREG;TNFSF4;IL20RB;FZD5;GNPNAT1;SELP;ST3GAL1;ARHGAP25;PI…	820	820/ 2821	ENSBTAG00000015147;ENSBTAG00000047203;ENSBTAG00000001845;ENSBTAG00000012004;ENSBTAG00000001843;ENSBTAG00000020405;ENSBTAG00000015149;ENSBTAG00000026501;ENSBTAG00000021342;ENSBTAG00000026502;ENSBTAG00000012247;ENSBTAG00000017496;ENSBTAG00000010562;ENSBTAG00000013665;ENSBTAG00000005585;ENSBTAG00000009982;ENSBTAG00000004607;ENSBTAG00000016264;ENSBTAG00000009987;ENSBTAG00000025522;ENSBTAG00000000981;…	S100A10;TSPAN19;EPS8L3;TGFB3;WBP1;NDUFB9;;MGC127055;TLCD5;CYP2D14;MXRA8;ATP5ME;CD34;KCNG2;ANXA13;IGSF8;GSG1L;FKBP8;ITGB3;UNC13C;KLHDC8B;ANO10;OSBPL6;ATL1;;DNM3;GGT7;SCN2A;CYP21;VKORC1;SEMA3B;ARSD;;CD300LG;MGST3;PRR7;GNG3;;CHRND;KCNK3;BTN1A1;NPR1;GFRA3;ATP5MK;SLC45A2;STOML3;ATP5MC1;CYB5D2;KIRREL3;LDLRAD1;TTYH1;RPS19;ACBD4;COLEC12;CA11;CCDC107;FAM162A;SMO;NDUFA4;CALM3;CD177;VPS18;MYH10;TSPAN9;NCR3;…
GO:0044421	extracellular region part	cellular_component	177	177/ 1378	ENSBTAG00000020644;ENSBTAG00000046540;ENSBTAG00000032914;ENSBTAG00000046421;ENSBTAG00000010273;ENSBTAG00000048730;ENSBTAG00000021273;ENSBTAG00000037558;ENSBTAG00000000894;ENSBTAG00000025258;ENSBTAG00000009983;ENSBTAG00000018133;ENSBTAG00000001219;ENSBTAG00000018134;ENSBTAG00000006655;ENSBTAG00000001321;ENSBTAG00000012780;ENSBTAG00000008717;ENSBTAG00000023411;ENSBTAG00000015940;ENSBTAG00000012393;…	GPC4;SERPINA3-1;SLC11A2;SFTPD;EREG;;SEMA4B;GRO1;PGK1;;KIF23;SEMA3A;;AREG;PIP;IL1B;LPO;SERPINE2;;SCGB2A2;AGT;FGF10;SERPINA14;MMP3;;;;;NPC2;MANF;AHSG;MAN2A1;BPIFB1;C1RL;CP;MUC4;HAS3;PDIA3;NRG1;IL6;;H2BC4;FGFBP1;;CDCA8;PI3;LBP;;CCL4;GLDN;ANGPTL4;CTSS;IL1RN;VEGFA;PLAT;CXCL13;MMP19;S100A8;TNFSF13B;CHI3L2;ITGAM;CDC6;CYTH4;CHI3L1;SERPINB4;;SEMA4D;ADAMTS4;SMPDL3B;TNFSF4;BMP6;LIPH;AGO2;CXCL10;MMP25;;LRG1;…	306	306/ 2821	ENSBTAG00000015147;ENSBTAG00000012543;ENSBTAG00000044132;ENSBTAG00000013066;ENSBTAG00000054832;ENSBTAG00000015149;ENSBTAG00000040106;ENSBTAG00000014835;ENSBTAG00000000731;ENSBTAG00000052794;ENSBTAG00000014832;ENSBTAG00000020161;ENSBTAG00000016514;ENSBTAG00000004757;ENSBTAG00000017441;ENSBTAG00000013662;ENSBTAG00000000128;ENSBTAG00000012623;ENSBTAG00000000483;ENSBTAG00000046022;ENSBTAG00000010994;…	S100A10;EDA;NTN5;IGF2;;;CHADL;SPARC;WFIKKN2;SSLP1;TMEFF2;KLHL22;CPE;LTBP4;RPL27;COL8A1;FGF18;NDP;HYAL1;PYY;CTSF;BCAN;;;SCUBE1;RPS3A;;NCAPH2;AMN;CCL21;FAP;IGFALS;IGFBP2;MATN4;MICAL1;C1QTNF6;S100G;TCN2;LTBP2;FRZB;KAZALD1;CPA6;BMP5;LAMB2;COL5A1;LRRN2;RNH1;ELN;;METRNL;KLK8;THSD4;FGF16;NTNG2;IL34;MGP;FBLN1;LGI1;POMC;;LDHB;TPSB2;COL15A1;WFDC1;S100A13;;BGN;FST;RPSA;CCBE1;VIT;CLEC18C;VASN;COL20A1;HMCN1;C…
GO:0044422	organelle part	cellular_component	499	499/ 1378	ENSBTAG00000053807;ENSBTAG00000032914;ENSBTAG00000026916;ENSBTAG00000038215;ENSBTAG00000047428;ENSBTAG00000008863;ENSBTAG00000009983;ENSBTAG00000007661;ENSBTAG00000012626;ENSBTAG00000007662;ENSBTAG00000034396;ENSBTAG00000047420;ENSBTAG00000008541;ENSBTAG00000015381;ENSBTAG00000031231;ENSBTAG00000008897;ENSBTAG00000019975;ENSBTAG00000003511;ENSBTAG00000023374;ENSBTAG00000014016;ENSBTAG00000012407;…	OAS1X;SLC11A2;PRR13;CLCA2;ZNF281;TMEM87A;KIF23;MYO1F;B4GALT5;HSPA5;PIGW;BTNL9;MGST1;ARHGAP18;IRF1;BIN2;IL7R;SLAIN1;FUT1;IKZF1;FOXA2;FOXRED2;E2F2;MST1R;MAN2A1;CEMIP;POU2AF1;DAZAP2;PDIA3;GRHL1;OIP5;APOBEC3Z1;RAB8A;RAB15;HCK;CALCOCO2;FAS;FUT2;SLC11A1;NUP160;CLIC2;TFAP4;TXNRD1;TJP3;WDR12;AURKB;MIS12;PKP3;ESRP1;ADAMTS4;CHAC1;ERN2;SPC25;PEX5L;AGO2;CABYR;GCH1;GNPNAT1;DNAJC3;SYN1;ST3GAL1;TESPA1;TMC8;ELF4…	1135	1135/ 2821	ENSBTAG00000043412;ENSBTAG00000047715;ENSBTAG00000047424;ENSBTAG00000006134;ENSBTAG00000026696;ENSBTAG00000035782;ENSBTAG00000033457;ENSBTAG00000047855;ENSBTAG00000015149;ENSBTAG00000026501;ENSBTAG00000025669;ENSBTAG00000005588;ENSBTAG00000026502;ENSBTAG00000009341;ENSBTAG00000012247;ENSBTAG00000017496;ENSBTAG00000019446;ENSBTAG00000011795;ENSBTAG00000027197;ENSBTAG00000000128;ENSBTAG00000005340;…	SNORA71;TPRN;TRIP10;DYNLRB1;DCDC2B;METTL22;CCAR1;MECP2;;MGC127055;B3GALT4;DXO;CYP2D14;CCDC146;MXRA8;ATP5ME;ELP5;TXNRD3;KIF6;FGF18;SERGEF;GSG1L;CCDC124;TMED1;SAYSD1;UNC13C;SYNM;RNASEH2A;NDUFB9;RPS27;GTF2H5;XRCC1;AK1;DOK7;ATL1;MYOM3;TCEAL1;RAB40B;DNM3;RPL18;TCOF1;NSMCE1;ND6;CENPB;PIN1;VKORC1;;MAPT;PHPT1;;RAPGEF3;TEKT1;MGST3;MZT2B;PRR7;CDK5RAP2;DNLZ;TUBB4A;CUEDC2;MRPL21;GTF3C5;POLD2;RBIS;HOXD4;RPL39…
GO:0043226	organelle	cellular_component	675	675/ 1378	ENSBTAG00000018165;ENSBTAG00000032914;ENSBTAG00000047856;ENSBTAG00000017367;ENSBTAG00000047428;ENSBTAG00000019095;ENSBTAG00000001060;ENSBTAG00000008863;ENSBTAG00000009983;ENSBTAG00000016265;ENSBTAG00000013869;ENSBTAG00000007661;ENSBTAG00000012626;ENSBTAG00000009984;ENSBTAG00000007662;ENSBTAG00000034396;ENSBTAG00000008541;ENSBTAG00000031231;ENSBTAG00000008897;ENSBTAG00000018837;ENSBTAG00000023374;…	RIPOR2;SLC11A2;PAK2;IFIT5;ZNF281;CCR10;CXCR4;TMEM87A;KIF23;DNAJA1;SH3BP4;MYO1F;B4GALT5;SGPL1;HSPA5;PIGW;MGST1;IRF1;BIN2;SLC39A11;FUT1;WDR45B;MACC1;MUC1;FOXA2;ZBP1;NDC80;MST1R;MAN2A1;CEMIP;GRB7;;KCNK1;PDIA3;GRHL1;OIP5;APOBEC3Z1;RAB8A;HPDL;RAB15;HCK;CALCOCO2;MIS12;FUT2;SLC11A1;DMRTA2;NUP160;PARP9;TFAP4;TXNRD1;S1PR4;TNFSF13B;NOD2;CYP2C18;AURKB;RGS4;SGPP2;ESRP1;TC2N;MREG;SPC25;PEX5L;AGO2;CABYR;GCH1;P…	1450	1450/ 2821	ENSBTAG00000043412;ENSBTAG00000049410;ENSBTAG00000026501;ENSBTAG00000026502;ENSBTAG00000019446;ENSBTAG00000019203;ENSBTAG00000008543;ENSBTAG00000016268;ENSBTAG00000008893;ENSBTAG00000045784;ENSBTAG00000045785;ENSBTAG00000017512;ENSBTAG00000015116;ENSBTAG00000020721;ENSBTAG00000006828;ENSBTAG00000006280;ENSBTAG00000014646;ENSBTAG00000006532;ENSBTAG00000020153;ENSBTAG00000021373;ENSBTAG00000039581;…	SNORA71;C11H9orf116;MGC127055;CYP2D14;ELP5;S100A4;GTF2H5;XRCC1;ANO10;CENPB;TOM1;MAPT;RAD23A;MRPL55;RAPGEF3;RBFOX3;MZT2B;CDK5RAP2;NIT1;GTF3C5;HOXD4;CIRBP;S100A13;RCN3;RPL22;DBP;;RAB34;CHST10;RPL9;RPS10;PALLD;DLG4;;RNF32;SAO;PURG;RNF25;BRINP2;HCFC1R1;BGN;SMARCD3;CHPF2;SELENOM;5S_rRNA;SERP2;ADHFE1;MLXIPL;;SGCA;CCDC170;ATP5MK;AK8;KIF9;UPF2;PTPN18;GLYAT;NENF;;CFAP73;RDH5;PLEC;CROCC;HS3ST3A1;POLR2I;TBC…
GO:0045202	synapse	cellular_component	33	33/ 1378	ENSBTAG00000020644;ENSBTAG00000019910;ENSBTAG00000013205;ENSBTAG00000047856;ENSBTAG00000032951;ENSBTAG00000009949;ENSBTAG00000001244;ENSBTAG00000021273;ENSBTAG00000000219;ENSBTAG00000005110;ENSBTAG00000020130;ENSBTAG00000008717;ENSBTAG00000012820;ENSBTAG00000005016;ENSBTAG00000008636;ENSBTAG00000011367;ENSBTAG00000045896;ENSBTAG00000003502;ENSBTAG00000017040;ENSBTAG00000007581;ENSBTAG00000010837;…	GPC4;SDCBP;IL1RAP;PAK2;ABHD17C;DARS1;PLAT;SEMA4B;GRIN2B;CADPS2;CLCN3;SERPINE2;STX3;AP3B1;PDE4B;LIN7A;NPTX2;SPOCK1;LY6E;ADORA2B;HTR4;KCNK1;;CBLN3;SYN1;KPNA2;NRG1;SLC1A1;HOMER2;ELFN1;SYT1;PTPRO;WNT7A	134	134/ 2821	ENSBTAG00000047855;ENSBTAG00000019494;ENSBTAG00000009587;ENSBTAG00000015426;ENSBTAG00000004607;ENSBTAG00000018644;ENSBTAG00000009987;ENSBTAG00000021685;ENSBTAG00000025522;ENSBTAG00000023415;ENSBTAG00000015789;ENSBTAG00000013867;ENSBTAG00000010047;ENSBTAG00000046142;ENSBTAG00000014319;ENSBTAG00000054934;ENSBTAG00000038180;ENSBTAG00000002060;ENSBTAG00000045902;ENSBTAG00000016988;ENSBTAG00000020795;…	MECP2;RPL10A;NRG3;PDLIM4;GSG1L;PDZRN3;ITGB3;EEF1A2;UNC13C;LIN7B;BCAN;DLGAP3;TIAM2;PRKAR1B;DNM3;VAMP2;SCN2A;RPL19;EPHB2;PIN1;RPS21;MAP1A;SYT2;NRXN2;CADPS;DBN1;NTNG2;STX1B;CHRND;LGI1;RPL18A;OLFM2;DES;CAMK2B;SORCS3;RPSA;FRRS1L;PTPRD;;MME;LRFN5;TTYH1;CALY;GRIK5;PORCN;RPL22;MAPK8IP1;VPS18;STX4;SLC6A4;TPGS1;TUBB2B;NOVA1;CASKIN1;HRAS;DLG4;ADGRL1;SRPX2;GABBR1;RPS23;RPS7;RPL38;STAC3;DPYSL3;CACNA1C;NLGN1;M…
GO:0016020	membrane	cellular_component	726	726/ 1378	ENSBTAG00000018165;ENSBTAG00000053807;ENSBTAG00000033510;ENSBTAG00000032914;ENSBTAG00000047856;ENSBTAG00000038215;ENSBTAG00000017367;ENSBTAG00000017366;ENSBTAG00000027051;ENSBTAG00000019524;ENSBTAG00000019448;ENSBTAG00000021273;ENSBTAG00000008863;ENSBTAG00000016265;ENSBTAG00000006256;ENSBTAG00000007661;ENSBTAG00000012626;ENSBTAG00000009984;ENSBTAG00000007662;ENSBTAG00000012780;ENSBTAG00000034396;…	RIPOR2;OAS1X;MPZL2;SLC11A2;PAK2;CLCA2;IFIT5;GRB7;PTAFR;ITGAD;CLDN7;SEMA4B;TMEM87A;DNAJA1;PTPRO;MYO1F;B4GALT5;SGPL1;HSPA5;LPO;PIGW;BTNL9;MGST1;ARHGAP18;BIN2;;PIK3AP1;SLC39A11;FUT1;CYYR1;WDR45B;MUC1;SLC7A11;CD19;MST1R;CD38;CEMIP;C25H16orf54;MUC4;NRG1;CALHM6;;CLDN1;APOBEC3Z1;RAB8A;LBP;GPR160;RAB15;LSR;HCK;CALCOCO2;ANKRD22;FAS;SHISAL1;;FUT2;SLC22A23;SLC11A1;IL2RB;CLIC2;S1PR4;TNFSF13B;NOD2;;;;GJB2;CLE…	970	970/ 2821	ENSBTAG00000015147;ENSBTAG00000047203;ENSBTAG00000001845;ENSBTAG00000047424;ENSBTAG00000001843;ENSBTAG00000020405;ENSBTAG00000026913;ENSBTAG00000015149;ENSBTAG00000026501;ENSBTAG00000021342;ENSBTAG00000005588;ENSBTAG00000026502;ENSBTAG00000012247;ENSBTAG00000017496;ENSBTAG00000010562;ENSBTAG00000013665;ENSBTAG00000005585;ENSBTAG00000009982;ENSBTAG00000004607;ENSBTAG00000004604;ENSBTAG00000009987;…	S100A10;TSPAN19;EPS8L3;TRIP10;WBP1;NDUFB9;HHIPL1;;MGC127055;TLCD5;DXO;CYP2D14;MXRA8;ATP5ME;CD34;KCNG2;ANXA13;IGSF8;GSG1L;CCDC124;ITGB3;SAYSD1;UNC13C;SYNM;TIAM2;;ANO10;OSBPL6;ATL1;MIF;RAB40B;B3GALNT1;DNM3;TMEM8B;GGT7;SCN2A;CYP21;TOM1;VKORC1;FBXL2;MAPT;ARSD;RAPGEF3;MGST3;PRR7;GNG3;RPS9;;CUEDC2;ARHGEF7;KCNK3;NDUFV1;ACSBG1;S100A13;NPR1;GFRA3;ATP5MK;SLC45A2;STOML3;ATP5MC1;PEX10;ABTB1;KIRREL3;LDLRAD1;T…
GO:0030054	cell junction	cellular_component	80	80/ 1378	ENSBTAG00000040001;ENSBTAG00000017033;ENSBTAG00000007932;ENSBTAG00000015991;ENSBTAG00000003366;ENSBTAG00000047856;ENSBTAG00000012518;ENSBTAG00000004339;ENSBTAG00000032951;ENSBTAG00000017366;ENSBTAG00000020097;ENSBTAG00000000211;ENSBTAG00000020465;ENSBTAG00000019448;ENSBTAG00000001060;ENSBTAG00000045862;ENSBTAG00000015363;ENSBTAG00000003826;ENSBTAG00000051530;ENSBTAG00000007958;ENSBTAG00000055257;…	MARVELD2;LSR;HCK;CDH1;DDX58;PAK2;PCDH1;;ABHD17C;GRB7;PERP;SHROOM2;FERMT1;CLDN7;CXCR4;FERMT3;CDC42SE1;SCN1B;CRB3;TNS4;RAP2B;DSC2;FZD5;AQP3;PRKCD;TNFSF13B;TJP3;PTK2B;ILDR1;CLDN23;AQP4;DPP4;VAV1;PTPRJ;ITGA2;PDGFRA;IRF2;STX3;GJB2;DSG3;B4GALT1;PAK6;CLCA2;CLDN10;CCDC88C;LCP1;PARD6B;WAS;FOXA2;SLA;ITGB2;CD2AP;MLKL;JAK2;KCNK1;EPCAM;OCLN;LPXN;SYN1;;RND1;PTPRC;;PKP3;SHROOM3;CLDN1;CD53;IRF6;PKP1;HOMER2;ITGB6…	142	142/ 2821	ENSBTAG00000014401;ENSBTAG00000008380;ENSBTAG00000033190;ENSBTAG00000021016;ENSBTAG00000012247;ENSBTAG00000004751;ENSBTAG00000015426;ENSBTAG00000018833;ENSBTAG00000009987;ENSBTAG00000023415;ENSBTAG00000005672;ENSBTAG00000001538;ENSBTAG00000025893;ENSBTAG00000009908;ENSBTAG00000017441;ENSBTAG00000017604;ENSBTAG00000012394;ENSBTAG00000008140;ENSBTAG00000054934;ENSBTAG00000038180;ENSBTAG00000009696;…	SORBS3;ITGA11;PGM5;GTF2F1;MXRA8;SPTBN4;PDLIM4;SVOP;ITGB3;LIN7B;CDH22;;CDH12;RPS3A;RPL27;RAB13;CCDC85A;FAP;VAMP2;SCN2A;ACTN2;SCN4B;GRIA3;SYT2;CDK5RAP2;HOXD4;DBN1;CHRND;LGI1;;DES;CAMK2B;CDH7;LPP;HMCN1;;SMPX;RPS19;CAV3;GRIK5;ASAP3;RPL8;ARMC5;POPDC2;FGFR4;ITGA1;PDLIM3;SYNPO2;SLC6A4;CLMP;FABP7;RPS16;CDH6;NFIA;PALLD;DLG4;ARVCF;SRPX2;;ITGB5;RPS7;CACNA1C;;NLGN3;NLGN1;HOXC5;VWC2;JAM3;TNS1;MEF2B;EFS;PRX;HM…
GO:0005576	extracellular region	cellular_component	134	134/ 1378	ENSBTAG00000020196;ENSBTAG00000046421;ENSBTAG00000050197;ENSBTAG00000017566;ENSBTAG00000037558;ENSBTAG00000025258;ENSBTAG00000001535;ENSBTAG00000006655;ENSBTAG00000001321;ENSBTAG00000012780;ENSBTAG00000008717;ENSBTAG00000023411;ENSBTAG00000025257;ENSBTAG00000012393;ENSBTAG00000001925;ENSBTAG00000051910;ENSBTAG00000005759;ENSBTAG00000016989;ENSBTAG00000047990;ENSBTAG00000021955;ENSBTAG00000048782;…	ENPP3;SFTPD;C28H10orf99;TUFT1;GRO1;;LIPH;PIP;IL1B;LPO;SERPINE2;;CCL4;AGT;TMPRSS11D;FGF10;PLA2G2A;;;NPC2;;MANF;ENDOU;BPIFB1;DIPK2B;;IL6;FGFBP1;;MGC151921;PI3;CD14;;;ADM2;ANGPTL4;PLA2G2D4;CTSS;IL1RN;PLAT;CD163;PRXL2A;CXCL13;S100A8;;AQP4;CHI3L1;APOL3;MGAT4A;ADAMTS4;SMPDL3B;PLA2G5;PLA2G2D1;LBP;;C2;CBLN3;GGH;WNT7A;CRISP3;SAA4;SCGB2A2;KNG1;HP;TMPRSS11BNL;MMP13;FOLR3;CCL8;;ADGRG1;OLR1;SORL1;BPIFA2A;SAA3…	272	272/ 2821	ENSBTAG00000044132;ENSBTAG00000013066;ENSBTAG00000008389;ENSBTAG00000054832;ENSBTAG00000002737;ENSBTAG00000001969;ENSBTAG00000015149;ENSBTAG00000014835;ENSBTAG00000000731;ENSBTAG00000052794;ENSBTAG00000014832;ENSBTAG00000017249;ENSBTAG00000016514;ENSBTAG00000005063;ENSBTAG00000004750;ENSBTAG00000013662;ENSBTAG00000000128;ENSBTAG00000012623;ENSBTAG00000005039;ENSBTAG00000006651;ENSBTAG00000050180;…	NTN5;IGF2;HTRA1;;WFIKKN1;CCDC39;;SPARC;WFIKKN2;SSLP1;TMEFF2;SBSPON;CPE;THEM6;VSTM2L;COL8A1;FGF18;NDP;ARAF;INSL6;Metazoa_SRP;PDGFRL;PYY;S100A4;BCAN;;;CNPY4;CD63;ANGPTL8;CCL21;FAP;WFDC3;FBLN1;C1QTNF6;HTRA3;TCN2;SCG5;LTBP2;HPX;KAZALD1;LAMB2;C6H4orf48;ELN;;DEFB1;THSD4;FGF16;IL34;MGP;;LGI1;POMC;BMP5;OLFM2;DNAAF2;WFDC1;S100A13;;WNT10B;FST;COL8A2;VIT;GAS6;CCDC103;COL20A1;HMCN1;BMP4;COMP;SLIT3;DYNLRB1;CO…
GO:0009295	nucleoid	cellular_component	1	1/ 1378	ENSBTAG00000046037	SLC25A5	2	2/ 2821	ENSBTAG00000054726;ENSBTAG00000001044	UQCC2;SUPV3L1
GO:0044217	other organism part	cellular_component	3	3/ 1378	ENSBTAG00000012225;ENSBTAG00000007881;ENSBTAG00000016149	KPNA2;IFIT1;C9	0	0	none
GO:0044464	cell part	cellular_component	1118	1118/ 1378	ENSBTAG00000018165;ENSBTAG00000012640;ENSBTAG00000053807;ENSBTAG00000032914;ENSBTAG00000026916;ENSBTAG00000038215;ENSBTAG00000017367;ENSBTAG00000047428;ENSBTAG00000016239;ENSBTAG00000027051;ENSBTAG00000019524;ENSBTAG00000019448;ENSBTAG00000017566;ENSBTAG00000020225;ENSBTAG00000004117;ENSBTAG00000009983;ENSBTAG00000016265;ENSBTAG00000013869;ENSBTAG00000007661;ENSBTAG00000012626;ENSBTAG00000009984;…	RIPOR2;S100A8;OAS1X;SLC11A2;PRR13;CLCA2;IFIT5;ZNF281;DUOXA2;PTAFR;ITGAD;CLDN7;TUFT1;TBXAS1;AZI2;KIF23;DNAJA1;SH3BP4;MYO1F;B4GALT5;SGPL1;HSPA5;LPO;PIGW;BTNL9;MGST1;ARHGAP18;PAK2;IRF1;BIN2;;PIK3AP1;SLC39A11;SLAIN1;FUT1;WDR45B;BICDL1;MACC1;IKZF1;SLC7A11;FOXA2;;FOXRED2;NDC80;CD19;SLC17A9;CD38;CEMIP;POU2AF1;ARAP2;CHKA;GRB7;;KCNK1;PDIA3;NRG1;CALHM6;IL6;;GRHL1;CLDN1;OIP5;APOBEC3Z1;CKS2;RAB8A;PSAT1;CTPS1…	2072	2072/ 2821
GO:0099080	supramolecular complex	cellular_component	44	44/ 1378	ENSBTAG00000002882;ENSBTAG00000007932;ENSBTAG00000010809;ENSBTAG00000002624;ENSBTAG00000039425;ENSBTAG00000001009;ENSBTAG00000011043;ENSBTAG00000020602;ENSBTAG00000000211;ENSBTAG00000009104;ENSBTAG00000013573;ENSBTAG00000015280;ENSBTAG00000013009;ENSBTAG00000016121;ENSBTAG00000009983;ENSBTAG00000010109;ENSBTAG00000030913;ENSBTAG00000008471;ENSBTAG00000005012;ENSBTAG00000010774;ENSBTAG00000016726;…	LMNB1;HCK;HID1;PSTPIP2;KRT6A;HCLS1;RAC2;IDO1;SHROOM2;SERP1;BIRC5;KIF2C;AURKA;KRT75;KIF23;CDK1;MX1;MX2;HSPH1;NUSAP1;KIF15;;ARHGAP18;AURKB;NARF;ASPM;KRT23;RAB3D;MARK2;KRT14;EZR;CENPE;KRT5;RASSF5;SHROOM3;LCP1;TPX2;SHTN1;KIF1A;CDK2AP2;REEP4;;WAS;KIF21B	120	120/ 2821	ENSBTAG00000021867;ENSBTAG00000026696;ENSBTAG00000003512;ENSBTAG00000006734;ENSBTAG00000006532;ENSBTAG00000020161;ENSBTAG00000006134;ENSBTAG00000004757;ENSBTAG00000014719;ENSBTAG00000018530;ENSBTAG00000027197;ENSBTAG00000005189;ENSBTAG00000047794;ENSBTAG00000021576;ENSBTAG00000006305;ENSBTAG00000014319;ENSBTAG00000000434;ENSBTAG00000017752;ENSBTAG00000021957;ENSBTAG00000050919;ENSBTAG00000009290;…	BFSP1;DCDC2B;MYH7B;BICD1;CDK5RAP2;KLHL22;DYNLRB1;LTBP4;TMOD1;TUBA8;KIF6;SPACA9;DNAH1;LMOD1;AK1;DNM3;CRYAB;DYNLRB2;LTBP2;;FAM161A;ELN;THSD4;TUBB4A;FBLN1;KIF19;DES;MAP4;CFAP206;MAP1A;TUBB6;MTUS2;SMPX;TEKT2;GAS2;MYH3;CALM3;MAP1LC3A;VPS18;DNAH10;ACTA2;MAP9;SMTNL1;TUBB2B;TTLL9;REEP2;TUBGCP6;NICN1;TPPP3;PALLD;MAP6D1;DNAH9;IFFO1;PBXIP1;DNAH3;TPM2;NUDC;TPPP;GAS2L2;DNAH2;DNM1;TUBA1A;EFHC2;DNAH6;MAP1B;SAXO…
GO:0045182	translation regulator activity	molecular_function	4	4/ 1378	ENSBTAG00000008703;ENSBTAG00000001579;ENSBTAG00000054656;ENSBTAG00000017094	EIF2AK2;AGO2;PAIP2B;SHMT1	29	29/ 2821	ENSBTAG00000006487;ENSBTAG00000020503;ENSBTAG00000011843;ENSBTAG00000018901;ENSBTAG00000015149;ENSBTAG00000020186;ENSBTAG00000014423;ENSBTAG00000001468;ENSBTAG00000030962;ENSBTAG00000034255;ENSBTAG00000002836;ENSBTAG00000021685;ENSBTAG00000022204;ENSBTAG00000000623;ENSBTAG00000021836;ENSBTAG00000014643;ENSBTAG00000052310;ENSBTAG00000054005;ENSBTAG00000007453;ENSBTAG00000019543;ENSBTAG00000023393;…	RPS9;MTRFR;EEF1G;CTIF;;EIF1AD;RPL22;SAMD4A;EEFSEC;EIF5B;TAF3;EEF1A2;;CPEB1;TCEA2;EEF1D;EIF4EBP3;;NELFE;ELOB;AIRE;CIRBP;TCEANC;TCEAL9;RPL11;BOLL;EIF1AX;;TCEAL8
GO:0140110	transcription regulator activity	molecular_function	96	96/ 1378	ENSBTAG00000014016;ENSBTAG00000014692;ENSBTAG00000047428;ENSBTAG00000011003;ENSBTAG00000004602;ENSBTAG00000000809;ENSBTAG00000001042;ENSBTAG00000031231;ENSBTAG00000013070;ENSBTAG00000054636;ENSBTAG00000002065;ENSBTAG00000034529;ENSBTAG00000015460;ENSBTAG00000021709;ENSBTAG00000012407;ENSBTAG00000014400;ENSBTAG00000012083;ENSBTAG00000015462;ENSBTAG00000006282;ENSBTAG00000001250;ENSBTAG00000012656;…	IKZF1;CREB3L4;ZNF281;IKZF3;PITX1;IRX1;MXD1;IRF1;EAF2;;TFAP2C;HMGA1;TP63;SPI1;FOXA2;E2F2;IRX3;BNC1;POU2AF1;TFAP2A;OVOL1;;PAX9;IRF8;SOX10;PRDM1;IKZF2;SP110;HNF4G;AKIRIN2;GRHL1;FEN1;HIF3A;DMRTA2;PARP9;TFAP4;LPXN;MED24;GFI1;IRX5;KCTD1;ELF5;STAT3;NKX2-8;NKX2-1;ELF1;TRIM15;DMRTA1;ELF4;ATMIN;TFEC;TRIM14;EHF;NCOA7;TRIM25;KLF3;TBX21;NCOA4;ATF6;PLSCR2;FOXO3;IRF2;ESR2;SOX13;GRHL3;SOX21;IRF4;VDR;SPDEF;;PARP1…	144	144/ 2821	ENSBTAG00000010847;ENSBTAG00000033457;ENSBTAG00000047855;ENSBTAG00000017365;ENSBTAG00000012880;ENSBTAG00000002518;ENSBTAG00000018965;ENSBTAG00000000332;ENSBTAG00000012025;ENSBTAG00000007498;ENSBTAG00000053436;ENSBTAG00000033727;ENSBTAG00000005852;ENSBTAG00000005912;ENSBTAG00000047944;ENSBTAG00000049731;ENSBTAG00000046757;ENSBTAG00000007159;ENSBTAG00000016664;ENSBTAG00000047508;ENSBTAG00000019329;…	FOXN4;CCAR1;MECP2;ZBTB47;DNLZ;NKX6-1;PRDM16;ERF;LMX1A;ZGPAT;HSBP1;RBPMS;KLF8;DMAP1;GATA5;ZKSCAN5;GTF2H4;ESR1;SLC2A4RG;ZNF580;LYL1;ZNF32;;;NDN;GTF2F1;NACC2;ZNF684;ZNF784;HOXD4;MYOCD;ZNF787;HSF4;ZNF438;JUND;MXD4;JUN;MED29;HOXC5;GLI4;DBP;NFIB;ETV2;ZNF575;ZNF576;ZNF496;;NPAS2;LMCD1;ZNF692;OSR1;NFIA;EBF2;ZNF212;PBXIP1;TBX10;MED30;HOXD9;CC2D1A;SHOX2;RCOR2;ZNF444;ZNF404;NR1D1;FOXS1;DRAP1;MEIS2;RFXANK;PU…
GO:0005198	structural molecule activity	molecular_function	11	11/ 1378	ENSBTAG00000015582;ENSBTAG00000003568;ENSBTAG00000011779;ENSBTAG00000007051;ENSBTAG00000013148;ENSBTAG00000040460;ENSBTAG00000009014;ENSBTAG00000014707;ENSBTAG00000007583;ENSBTAG00000019448;ENSBTAG00000021125	HMOX1;CLDN10;MAL2;CLDN23;CLDN1;KRT23;UPK1B;ISG15;KRT14;CLDN7;NUP160	178	178/ 2821	ENSBTAG00000046066;ENSBTAG00000021867;ENSBTAG00000005296;ENSBTAG00000052518;ENSBTAG00000015473;ENSBTAG00000013264;ENSBTAG00000013478;ENSBTAG00000014822;ENSBTAG00000054330;ENSBTAG00000018530;ENSBTAG00000013662;ENSBTAG00000005211;ENSBTAG00000005349;ENSBTAG00000013866;ENSBTAG00000001538;ENSBTAG00000009908;ENSBTAG00000017441;ENSBTAG00000040028;ENSBTAG00000016581;ENSBTAG00000018320;ENSBTAG00000015388;…	;BFSP1;RPL13A;TUBB4B;RPS27A;RPS24;MARVELD1;MRPL52;TUBB2B;TUBA8;COL8A1;RPL4;RPL27A;RPS27;;RPS3A;RPL27;;MRPL28;RPLP1;RPL18;FBLN1;CRYBB1;RPL19;RPS28;RPS21;MPZ;COL5A1;;ELN;RPL29;TUBB4A;MRPL21;RPL18A;RPL39;COL15A1;RPL34;RPS14;;RPSA;;TUBB6;MRPL12;RPS19;RPL28;Metazoa_SRP;RPL9;RPL22;RPS18;COL4A6;RPL8;RPL32;RPS8;;;COL3A1;;PRPH;CSRP1;RPS10;COL11A2;RPS16;;HSPB2;RPS3;RPL35;COL5A2;RPS5;MYH11;MRPL27;;MYL6;HMGC…
GO:0044183	protein folding chaperone	molecular_function	2	2/ 1378	ENSBTAG00000013162;ENSBTAG00000007662	HSPA8;HSPA5	4	4/ 2821	ENSBTAG00000033222;ENSBTAG00000020965;ENSBTAG00000051779;ENSBTAG00000001580	CALR3;ZMYND10;PFDN1;CLGN
GO:0038024	cargo receptor activity	molecular_function	14	14/ 1378	ENSBTAG00000020661;ENSBTAG00000050618;ENSBTAG00000008342;ENSBTAG00000004705;ENSBTAG00000018824;ENSBTAG00000012275;ENSBTAG00000019669;ENSBTAG00000022715;ENSBTAG00000004547;ENSBTAG00000038532;ENSBTAG00000021007;ENSBTAG00000038048;ENSBTAG00000052092;ENSBTAG00000021518	ABCA1;;TMPRSS13;ILDR1;MIA3;ENDOU;CD163;;OLR1;FOLR3;FOLR1;MRC1;;TMPRSS4	10	10/ 2821	ENSBTAG00000019375;ENSBTAG00000010522;ENSBTAG00000051043;ENSBTAG00000050119;ENSBTAG00000039340;ENSBTAG00000026913;ENSBTAG00000030885;ENSBTAG00000014809;ENSBTAG00000050749;ENSBTAG00000007705	SCARF2;;;;SCN4B;HHIPL1;SSC5D;ANXA6;;COLEC12
GO:0140104	molecular carrier activity	molecular_function	0	0	none		4	4/ 2821	ENSBTAG00000012609;ENSBTAG00000002182;ENSBTAG00000025778;ENSBTAG00000024701	SCO2;COX17;EMC9;TIMM10
GO:0016209	antioxidant activity	molecular_function	14	14/ 1378	ENSBTAG00000013912;ENSBTAG00000012640;ENSBTAG00000006505;ENSBTAG00000012780;ENSBTAG00000008731;ENSBTAG00000008541;ENSBTAG00000006354;ENSBTAG00000016234;ENSBTAG00000055158;ENSBTAG00000007115;ENSBTAG00000010948;ENSBTAG00000014127;ENSBTAG00000006523;ENSBTAG00000021416	TXNRD1;S100A8;S100A9;LPO;PRDX3;MGST1;HP;DUOX2;TP53INP1;GSR;CLIC2;PTGS2;SOD2;PRXL2A	17	17/ 2821	ENSBTAG00000004343;ENSBTAG00000012693;ENSBTAG00000003989;ENSBTAG00000018281;ENSBTAG00000009737;ENSBTAG00000051210;ENSBTAG00000001727;ENSBTAG00000011795;ENSBTAG00000010265;ENSBTAG00000004855;ENSBTAG00000010123;ENSBTAG00000006165;ENSBTAG00000013980;ENSBTAG00000053003;ENSBTAG00000030454;ENSBTAG00000008648;ENSBTAG00000038748	CCS;;GSTO1;GPX7;LTC4S;GSTP1;PRXL2B;TXNRD3;MGST3;PRDX6;APOE;PRDX4;SOD3;GPX4;;PRDX5;HBG
GO:0140313	molecular sequestering activity	molecular_function	3	3/ 1378	ENSBTAG00000021709;ENSBTAG00000008353;ENSBTAG00000019067	SPI1;CDKN1A;TMC8	0	0	none
GO:0140312	cargo adaptor activity	molecular_function	2	2/ 1378	ENSBTAG00000011133;ENSBTAG00000021160	AP1S3;AP1M2	1	1/ 2821	ENSBTAG00000010584	AP2S1
GO:0005215	transporter activity	molecular_function	124	124/ 1378	ENSBTAG00000011986;ENSBTAG00000021678;ENSBTAG00000032914;ENSBTAG00000038215;ENSBTAG00000013577;ENSBTAG00000006731;ENSBTAG00000002290;ENSBTAG00000014953;ENSBTAG00000001324;ENSBTAG00000008493;ENSBTAG00000020958;ENSBTAG00000001927;ENSBTAG00000014318;ENSBTAG00000018837;ENSBTAG00000019854;ENSBTAG00000011482;ENSBTAG00000021955;ENSBTAG00000034075;ENSBTAG00000011873;ENSBTAG00000015830;ENSBTAG00000014821;…	PLSCR4;SLC31A1;SLC11A2;CLCA2;SLC1A5;SLC7A5;;;SLCO2A1;AQP3;LRRC8D;ATP6V1C2;SLC33A1;SLC39A11;ABCE1;SLC43A2;NPC2;SLC7A11;KCNE3;SLC5A5;SLC7A7;SLC4A4;TMEM150C;ATP12A;CALHM6;SLC39A8;SLC9A2;SLC25A5;SLC1A1;APOBEC3Z1;SLC27A6;SLC6A2;ATP13A3;;SLC22A23;SLC11A1;CLIC2;ATP1A1;ATP6V1C1;SLC31A2;;SLC46A2;AQP4;SLC43A3;ABCC1;CYBB;SLC17A9;GJB2;MMGT1;SLC22A15;ATP8B1;PEX5L;SLC23A1;MFSD2A;ABCA6;SLC16A6;UCP1;;AQP9;TAP1;T…	139	139/ 2821	ENSBTAG00000021862;ENSBTAG00000020569;ENSBTAG00000014405;ENSBTAG00000000945;ENSBTAG00000002985;ENSBTAG00000011837;ENSBTAG00000032057;ENSBTAG00000015737;ENSBTAG00000013665;ENSBTAG00000001326;ENSBTAG00000006022;ENSBTAG00000020229;ENSBTAG00000011833;ENSBTAG00000016175;ENSBTAG00000011377;ENSBTAG00000016171;ENSBTAG00000016079;ENSBTAG00000008893;ENSBTAG00000039190;ENSBTAG00000054931;ENSBTAG00000038748;…	SLC27A3;CACNA2D1;OSBPL6;ATP2C2;KCNMB1;GET3;;KPNA7;KCNG2;SLC44A5;ATP6V0E2;ATP8B3;GRIA3;SPNS3;KCNMB2;COX4I2;COX4I1;ANO10;SLC9A5;CACNG4;HBG;SCN2A;KCNA4;SLC16A2;SCN4B;HPX;ABCD1;ATP2B3;COX2;MCOLN1;KCNS1;CHRND;SURF1;KCNK3;TNFAIP8L3;C3H1orf194;;SLC45A2;ATP5MC1;TRPM5;TTYH1;KCNK12;CACNB3;MB;ATP5F1D;SLC5A2;PLTP;KCNT2;SLC6A4;SLC2A4;NGB;SLC6A16;SLC24A3;MGC148714;;SLC22A3;FABP4;CNNM2;CACNA1C;;SLC39A7;SLC25A42…
GO:0098772	molecular function regulator	molecular_function	157	157/ 1378	ENSBTAG00000046540;ENSBTAG00000016973;ENSBTAG00000047856;ENSBTAG00000002190;ENSBTAG00000050197;ENSBTAG00000010273;ENSBTAG00000013573;ENSBTAG00000021273;ENSBTAG00000037558;ENSBTAG00000000897;ENSBTAG00000025258;ENSBTAG00000018133;ENSBTAG00000013869;ENSBTAG00000008719;ENSBTAG00000001321;ENSBTAG00000000804;ENSBTAG00000018403;ENSBTAG00000010998;ENSBTAG00000023411;ENSBTAG00000025257;ENSBTAG00000015381;…	SERPINA3-1;PRSS8;PAK2;DOCK8;C28H10orf99;EREG;BIRC5;SEMA4B;GRO1;IQGAP2;;SEMA3A;SH3BP4;PRKCD;IL1B;MOB3B;ARHGAP9;CFLAR;;CCL4;ARHGAP18;TSPAN13;FGF10;TOM1L1;SERPINA14;;DPP4;FNIP2;MANF;KCNE3;AHSG;ARAP2;DAZAP2;SPINT1;RGS4;IL6;;CKS2;CSTB;PI3;LYPD6B;LLGL2;;NCKAP1L;PIM1;ANGPTL4;IL1RN;VEGFA;LMTK2;FGD3;CXCL13;RAP1GDS1;TNFSF13B;;OSGIN2;CHN2;CYTH4;TAGAP;SMAP2;SERPINB4;CCNB1;SEMA4D;TNFSF4;DNAJA1;CXCL10;DNAJC3;A…	244	244/ 2821	ENSBTAG00000003519;ENSBTAG00000013066;ENSBTAG00000018809;ENSBTAG00000005119;ENSBTAG00000054832;ENSBTAG00000002737;ENSBTAG00000008963;ENSBTAG00000007813;ENSBTAG00000002985;ENSBTAG00000020617;ENSBTAG00000000333;ENSBTAG00000009587;ENSBTAG00000017697;ENSBTAG00000004503;ENSBTAG00000000128;ENSBTAG00000012623;ENSBTAG00000005039;ENSBTAG00000011772;ENSBTAG00000006656;ENSBTAG00000046022;ENSBTAG00000005670;…	NOL3;IGF2;RANGRF;PSMD1;;WFIKKN1;CIT;CMC4;KCNMB1;TSC2;ARHGAP20;NRG3;CTF1;NPY;FGF18;NDP;ARAF;PPP1R12B;RANBP1;PYY;ARHGEF19;CALML4;KCNMB2;PRKG1;TIAM2;KCNS1;WFIKKN2;GTF2H4;;PCOLCE;RPLP1;CCL21;WFDC3;FXYD7;SCN4B;HPCAL4;CCL24;TBC1D21;NRXN2;EEF1D;RNH1;LY6G5B;DEFB1;CCNO;GTF2F1;FGF16;IL34;KCNAB1;PLEKHG2;FBLN1;DMPK;;TPSB2;CERS1;GEM;WFDC1;CDC42EP2;RABEP2;FST;RPL13A;MOB2;PPP1R1B;ACAP3;BMP4;PGF;JUN;CAV3;CACNB3;…
GO:0140299	small molecule sensor activity	molecular_function	1	1/ 1378	ENSBTAG00000034693	SYT1	1	1/ 2821	ENSBTAG00000017996	EGLN2
GO:0005488	binding	molecular_function	929	929/ 1378	ENSBTAG00000053807;ENSBTAG00000006909;ENSBTAG00000032914;ENSBTAG00000047856;ENSBTAG00000038215;ENSBTAG00000017367;ENSBTAG00000047428;ENSBTAG00000027051;ENSBTAG00000019524;ENSBTAG00000017566;ENSBTAG00000020225;ENSBTAG00000009983;ENSBTAG00000016265;ENSBTAG00000013869;ENSBTAG00000007661;ENSBTAG00000009984;ENSBTAG00000007662;ENSBTAG00000012780;ENSBTAG00000047420;ENSBTAG00000005496;ENSBTAG00000016424;…	OAS1X;PIK3CB;SLC11A2;PAK2;CLCA2;IFIT5;ZNF281;PTAFR;ITGAD;TUFT1;TBXAS1;KIF23;DNAJA1;SH3BP4;MYO1F;SGPL1;HSPA5;LPO;BTNL9;RP2;MMP25;CCL4;AGT;IRF1;BIN2;;PIK3AP1;;WDR45B;IKZF1;CERS2;FOXA2;;FOXRED2;NDC80;MAN2A1;CEMIP;POU2AF1;ARAP2;CHKA;GRB7;DAZAP2;PDIA3;IL6;;GRHL1;;OIP5;A2ML1;APOBEC3Z1;CKS2;RAB8A;IKZF2;PSAT1;CTPS1;RAB15;;HCK;CALCOCO2;ANKRD22;FAS;FGF23;GLDN;ANGPTL4;GOLGA4;SLC11A1;DMRTA2;SEMA4B;PARP9;AGMA…	1768	1768/ 2821
GO:0031386	protein tag	molecular_function	1	1/ 1378	ENSBTAG00000014707	ISG15	2	2/ 2821	ENSBTAG00000049452;ENSBTAG00000007737	UBL5;UBA52
GO:0060089	molecular transducer activity	molecular_function	126	126/ 1378	ENSBTAG00000020892;ENSBTAG00000014042;ENSBTAG00000027051;ENSBTAG00000000898;ENSBTAG00000007409;ENSBTAG00000016345;ENSBTAG00000005215;ENSBTAG00000047904;ENSBTAG00000019799;ENSBTAG00000048155;ENSBTAG00000019289;ENSBTAG00000019975;ENSBTAG00000011481;ENSBTAG00000007173;ENSBTAG00000002773;ENSBTAG00000021819;ENSBTAG00000024928;ENSBTAG00000026753;ENSBTAG00000017593;ENSBTAG00000039937;ENSBTAG00000000815;…	IL2RA;TLR10;PTAFR;F2RL2;MILR1;IL2RB;IL10RA;;FCAMR;FCN1;ITGA2;IL7R;IL12RB1;PDGFRA;;IFNAR1;TNFRSF1B;CXCR1;TREM1;TNFRSF8;EPHA2;TAAR1;HCK;HNF4G;FAS;CXCR2;SSTR2;CSF2RB;FOLR1;MRC1;OR2I1P;FCRL4;CD300A;NOD2;CD80;IL18RAP;ABHD2;;MST1R;CCR1;SEMA4D;GPR84;ADGRE1;S1PR4;IL20RB;ADORA2B;FZD5;CD40;IL2RG;IL3RA;FGR;C3AR1;CD244;FCGR1A;FOLR3;P2RY6;C5AR2;ESRRA;LCK;P2RY14;ADGRG1;PAQR5;CD79A;IL15RA;RET;SORL1;IL21R;CD48;;…	96	96/ 2821	ENSBTAG00000011864;ENSBTAG00000008380;ENSBTAG00000006811;ENSBTAG00000004356;ENSBTAG00000015739;ENSBTAG00000024137;ENSBTAG00000007665;ENSBTAG00000011461;ENSBTAG00000018404;ENSBTAG00000037649;ENSBTAG00000007159;ENSBTAG00000022575;ENSBTAG00000000437;ENSBTAG00000017448;ENSBTAG00000019297;ENSBTAG00000021664;ENSBTAG00000000244;ENSBTAG00000007434;ENSBTAG00000040106;ENSBTAG00000011390;ENSBTAG00000045902;…	RGMB;ITGA11;EPHA3;ROBO4;MRC2;PTCH2;NPR3;ADORA1;PRKG1;VIPR2;ESR1;TPRA1;FFAR4;EFEMP1;GFRA1;TACR2;NRXN2;CD300LG;CHADL;CHRND;EPHB2;APLNR;LILRA4;OGFR;;RPS19;NPR1;PKHD1L1;SMO;TMIGD3;FGFR4;CDKL4;NRADD;OR51A49;AXL;RAMP1;GFRA3;PLXNB3;PPAN;RECK;ADGRL1;HMCN1;GABBR1;CSPG4;ITGB5;LYPD1;DDR2;NLGN1;IL11RA;PLXND1;;FZD2;;PTGDR2;;FLT4;MRGPRF;GRIK5;;ADGRG2;CRLF1;PAQR6;ADGRB2;CHRNB1;P2RX6;;;B9D1;GRIA3;ABCC8;ADGRA1;RX…
GO:0003824	catalytic activity	molecular_function	471	471/ 1378	ENSBTAG00000053807;ENSBTAG00000047420;ENSBTAG00000047856;ENSBTAG00000038215;ENSBTAG00000009983;ENSBTAG00000012966;ENSBTAG00000007661;ENSBTAG00000012626;ENSBTAG00000009984;ENSBTAG00000007662;ENSBTAG00000012780;ENSBTAG00000034396;ENSBTAG00000008541;ENSBTAG00000012397;ENSBTAG00000019872;ENSBTAG00000023374;ENSBTAG00000012406;ENSBTAG00000004430;ENSBTAG00000013569;ENSBTAG00000007431;ENSBTAG00000010304;…	OAS1X;BTNL9;PAK2;CLCA2;KIF23;SCRN3;MYO1F;B4GALT5;SGPL1;HSPA5;LPO;PIGW;MGST1;DCK;PIK3AP1;FUT1;ZBP1;SGPP1;CD38;CEMIP;CHKA;PDIA3;APOBEC3Z1;CKS2;RAB8A;PSAT1;CTPS1;RAB15;HCK;FUT2;PARP9;AGMAT;TXNRD1;AURKB;ADAMTS4;SMPDL3B;ERN2;ORC1;AGO2;MTMR4;GCH1;MMP25;;ST3GAL1;MKNK2;PIK3CG;FGR;;RPS6KA3;PRKCH;PLA2G2D1;EYA3;ABHD17C;RET;ABHD3;OAS1Y;PTK2B;PLSCR2;MAPK13;GSR;DHX58;CRELD2;ACSL3;MTHFD2;;UBA7;PIK3CB;KDM1B;PCSK…	765	765/ 2821	ENSBTAG00000001845;ENSBTAG00000035782;ENSBTAG00000026913;ENSBTAG00000015149;ENSBTAG00000010772;ENSBTAG00000026501;ENSBTAG00000009345;ENSBTAG00000005588;ENSBTAG00000026502;ENSBTAG00000002739;ENSBTAG00000004112;ENSBTAG00000005583;ENSBTAG00000012496;ENSBTAG00000027197;ENSBTAG00000016264;ENSBTAG00000012624;ENSBTAG00000009661;ENSBTAG00000019754;ENSBTAG00000051211;ENSBTAG00000016268;ENSBTAG00000006305;…	EPS8L3;METTL22;HHIPL1;;TPGS1;MGC127055;AMZ2;DXO;CYP2D14;PDE1C;GAMT;HYI;MTMR11;KIF6;FKBP8;PDZRN4;RNASEH2A;CAVIN3;DUSP8;XRCC1;AK1;ATL1;DUSP15;AMY2B;RAB40B;DNM3;MSRB1;ND6;ABHD8;GLYAT;PIN1;NAXE;VKORC1;PHPT1;NAPRT;MGST3;;SBK2;TUBB4A;NIT1;TPSB2;ACSBG1;GSTA2;INPP5A;NPR1;MGC148714;MOB2;GCDH;AARSD1;ANAPC11;PCK1;NUDT14;PPM1E;UQCR11;CAPN10;MYH3;MAPK7;CA11;;CDKL4;MYH10;RAB34;COPS6;FAR2;PSMD7;MRAS;HPSE2;TSR3;…
