# Supplementary material for: Alteration in Tracheal Morphology and Transcriptomic Features in Calves After Infection with Mycoplasma bovis
Source: Microorganisms. 2025 Feb 18;13(2):442. doi: 10.3390/microorganisms13020442 (PMC11857948; doi:10.3390/microorganisms13020442)
Supplement: Supplementary file 1 [file microorganisms-13-00442-s001.zip › DEGs GO Functional Enrichment Table.xlsx]

## Sheet: Supplementary Table S2
Number	GO ID	Term Type	Description	Ratio_in_study	Ratio_in_pop	Rich factor	Pvalue	Padjust	Gene_ids	Gene_names
11	GO:0036159	BP	inner dynein arm assembly	11/ 3935	14/ 27572	0.785714	1.18338616037E-7	0.000308942143188	ENSBTAG00000020965;ENSBTAG00000021714;ENSBTAG00000018771;ENSBTAG00000001969;ENSBTAG00000008605;ENSBTAG00000013778;ENSBTAG00000010548;ENSBTAG00000003321;ENSBTAG00000049540;ENSBTAG00000004930;ENSBTAG00000016017	ZMYND10;TEKT2;DNAAF1;CCDC39;DNAH2;DNAI3;DNAAF11;DNAAF6;CCDC103;DNAAF2;CCDC40
18	GO:0003351	BP	epithelial cilium movement involved in extracellular fluid movement	18/ 3935	25/ 27572	0.72	1.59133555219E-7	0.000308942143188	ENSBTAG00000004930;ENSBTAG00000003578;ENSBTAG00000012030;ENSBTAG00000021972;ENSBTAG00000001969;ENSBTAG00000001080;ENSBTAG00000022509;ENSBTAG00000051072;ENSBTAG00000008538;ENSBTAG00000013989;ENSBTAG00000010548;ENSBTAG00000018487;ENSBTAG00000014574;ENSBTAG00000015792;ENSBTAG00000008752;ENSBTAG00000016017;ENSBTAG00000049540;ENSBTAG00000013698	DNAAF2;DPCD;TTLL1;DNAH5;CCDC39;SPAG17;DNAH9;AQP4;DNAI1;JHY;DNAAF11;CFAP45;CFAP43;CFAP54;NME5;CCDC40;CCDC103;ODAD4
19	GO:0032768	BP	regulation of monooxygenase activity	19/ 3935	35/ 27572	0.542857	2.28507741423E-7	0.000308942143188	ENSBTAG00000014450;ENSBTAG00000010349;ENSBTAG00000006909;ENSBTAG00000007159;ENSBTAG00000005958;ENSBTAG00000001321;ENSBTAG00000016723;ENSBTAG00000030343;ENSBTAG00000022699;ENSBTAG00000014911;ENSBTAG00000016906;ENSBTAG00000010018;ENSBTAG00000053374;ENSBTAG00000010123;ENSBTAG00000016414;ENSBTAG00000014059;ENSBTAG00000020270;ENSBTAG00000040151;ENSBTAG00000005163	NOSIP;IL1A;PIK3CB;ESR1;PTK2B;IL1B;GFI1;FGF23;CAV3;LEP;CYP27B1;ATP7A;NUS1;APOE;VDR;ATP2B4;NFKB1;GCH1;S100A1
18	GO:0085029	BP	extracellular matrix assembly	18/ 3935	32/ 27572	0.5625	2.69025141641E-7	0.000308942143188	ENSBTAG00000014530;ENSBTAG00000007235;ENSBTAG00000015988;ENSBTAG00000019903;ENSBTAG00000017672;ENSBTAG00000021457;ENSBTAG00000050602;ENSBTAG00000011324;ENSBTAG00000011644;ENSBTAG00000022635;ENSBTAG00000011454;ENSBTAG00000019964;ENSBTAG00000006187;ENSBTAG00000009639;ENSBTAG00000006747;ENSBTAG00000013472;ENSBTAG00000014191;ENSBTAG00000001444	NTNG1;NTNG2;MYH11;RAMP2;HAS1;EFEMP2;HAS3;EMILIN1;THSD4;LAMB2;FKBP10;GAS6;MFAP4;SMPD3;LTBP3;COL1A2;QSOX1;TNXB
18	GO:0006858	BP	extracellular transport	18/ 3935	29/ 27572	0.62069	3.04350615687E-7	0.000308942143188	ENSBTAG00000004930;ENSBTAG00000003578;ENSBTAG00000012030;ENSBTAG00000021972;ENSBTAG00000001969;ENSBTAG00000001080;ENSBTAG00000022509;ENSBTAG00000051072;ENSBTAG00000008538;ENSBTAG00000013989;ENSBTAG00000010548;ENSBTAG00000018487;ENSBTAG00000014574;ENSBTAG00000015792;ENSBTAG00000008752;ENSBTAG00000016017;ENSBTAG00000049540;ENSBTAG00000013698	DNAAF2;DPCD;TTLL1;DNAH5;CCDC39;SPAG17;DNAH9;AQP4;DNAI1;JHY;DNAAF11;CFAP45;CFAP43;CFAP54;NME5;CCDC40;CCDC103;ODAD4
24	GO:0071260	BP	cellular response to mechanical stimulus	24/ 3935	50/ 27572	0.48	3.60436066102E-7	0.000308942143188	ENSBTAG00000012511;ENSBTAG00000015718;ENSBTAG00000010785;ENSBTAG00000011922;ENSBTAG00000039937;ENSBTAG00000010820;ENSBTAG00000013103;ENSBTAG00000013641;ENSBTAG00000020270;ENSBTAG00000001321;ENSBTAG00000031231;ENSBTAG00000006240;ENSBTAG00000000745;ENSBTAG00000011586;ENSBTAG00000013790;ENSBTAG00000020736;ENSBTAG00000014972;ENSBTAG00000000563;ENSBTAG00000032588;ENSBTAG00000053401;ENSBTAG00000018165;…	BAD;CASP8;FAS;PLEC;TNFRSF8;WNT11;COL1A1;BAG3;NFKB1;IL1B;IRF1;TLR4;AQP1;HABP4;MAP3K1;CD40;PTGER4;MYD88;TMEM150C;;RIPOR2;TLR7;SCX;F11R
25	GO:0032963	BP	collagen metabolic process	25/ 3935	50/ 27572	0.5	3.60436066102E-7	0.000308942143188	ENSBTAG00000017382;ENSBTAG00000017077;ENSBTAG00000021799;ENSBTAG00000015818;ENSBTAG00000025752;ENSBTAG00000017135;ENSBTAG00000013472;ENSBTAG00000015739;ENSBTAG00000013103;ENSBTAG00000001444;ENSBTAG00000010732;ENSBTAG00000020676;ENSBTAG00000037768;ENSBTAG00000048029;ENSBTAG00000002145;ENSBTAG00000009051;ENSBTAG00000040567;ENSBTAG00000014665;ENSBTAG00000047998;ENSBTAG00000016424;ENSBTAG00000006904;…	P3H1;CTSV;RCN3;;P3H4;CTSS;COL1A2;MRC2;COL1A1;TNXB;MMP23;MMP9;MMP3;MMP1;MMP17;MMP19;MMP27;ADAMTS2;COL5A1;MMP25;TNS2;P3H2;P3H3;MMP13;SMPD3
34	GO:0071346	BP	cellular response to interferon-gamma	34/ 3935	82/ 27572	0.414634	4.1842142044E-7	0.000308942143188	ENSBTAG00000015060;ENSBTAG00000048980;ENSBTAG00000014113;ENSBTAG00000019915;ENSBTAG00000015563;ENSBTAG00000038233;ENSBTAG00000038048;ENSBTAG00000024272;ENSBTAG00000007523;ENSBTAG00000049416;ENSBTAG00000010738;ENSBTAG00000017970;ENSBTAG00000051072;ENSBTAG00000021326;ENSBTAG00000025257;ENSBTAG00000008008;ENSBTAG00000017815;ENSBTAG00000010161;ENSBTAG00000006240;ENSBTAG00000006894;ENSBTAG00000032089;…	GBP5;;CCL8;GSN;PDE12;;MRC1;;STX4;RAB20;CCL14;ZYX;AQP4;CCL20;CCL4;TLR2;STX8;CCL21;TLR4;NOS2;CDC42EP2;IL12RB1;CCL19;DAPK3;;;CCL24;CCL26;MYO1C;VIM;;IRF8;RPL13A;WAS
30	GO:0097530	BP	granulocyte migration	30/ 3935	78/ 27572	0.384615	4.37637787097E-7	0.000308942143188	ENSBTAG00000048980;ENSBTAG00000014113;ENSBTAG00000012109;ENSBTAG00000037558;ENSBTAG00000008479;ENSBTAG00000012640;ENSBTAG00000020872;ENSBTAG00000010738;ENSBTAG00000019716;ENSBTAG00000021326;ENSBTAG00000025257;ENSBTAG00000008636;ENSBTAG00000010161;ENSBTAG00000039160;ENSBTAG00000016525;ENSBTAG00000012684;ENSBTAG00000013334;ENSBTAG00000004767;ENSBTAG00000017060;ENSBTAG00000054774;ENSBTAG00000026275;…	;CCL8;EDN3;GRO1;CXCL13;S100A8;C5AR1;CCL14;CXCL8;CCL20;CCL4;PDE4B;CCL21;VAV1;ITGA1;CCL19;CSF3R;SYK;ITGB2;;CCL24;CCL26;CD300H;S100A9;CXCR1;CXCL10;PPIB;NCKAP1L;JAM3;CXCL5
30	GO:0050764	BP	regulation of phagocytosis	30/ 3935	78/ 27572	0.384615	4.37637787097E-7	0.000308942143188	ENSBTAG00000007932;ENSBTAG00000034287;ENSBTAG00000046421;ENSBTAG00000039520;ENSBTAG00000015520;ENSBTAG00000003963;ENSBTAG00000016345;ENSBTAG00000019648;ENSBTAG00000007213;ENSBTAG00000023144;ENSBTAG00000001321;ENSBTAG00000020936;ENSBTAG00000054594;ENSBTAG00000000962;ENSBTAG00000003300;ENSBTAG00000002258;ENSBTAG00000004767;ENSBTAG00000034848;ENSBTAG00000011990;ENSBTAG00000000522;ENSBTAG00000051981;…	HCK;TULP1;SFTPD;SIRPB1;SLC11A1;FER1L5;IL2RB;RACK1;SIRPA;PTPRC;IL1B;NOD2;;STAP1;MFGE8;APOA1;SYK;F2RL1;ALOX15;AHSG;;PTX3;PLSCR2;C2;IL2RG;SYT11;FGR;GAS6;CYBA;NCKAP1L
28	GO:0030593	BP	neutrophil chemotaxis	28/ 3935	62/ 27572	0.451613	4.51574793381E-7	0.000308942143188	ENSBTAG00000048980;ENSBTAG00000014113;ENSBTAG00000012109;ENSBTAG00000037558;ENSBTAG00000008479;ENSBTAG00000012640;ENSBTAG00000020872;ENSBTAG00000010738;ENSBTAG00000019716;ENSBTAG00000021326;ENSBTAG00000025257;ENSBTAG00000008636;ENSBTAG00000010161;ENSBTAG00000039160;ENSBTAG00000016525;ENSBTAG00000012684;ENSBTAG00000013334;ENSBTAG00000004767;ENSBTAG00000017060;ENSBTAG00000026275;ENSBTAG00000052510;…	;CCL8;EDN3;GRO1;CXCL13;S100A8;C5AR1;CCL14;CXCL8;CCL20;CCL4;PDE4B;CCL21;VAV1;ITGA1;CCL19;CSF3R;SYK;ITGB2;CCL24;CCL26;CD300H;S100A9;CXCR1;CXCL10;PPIB;NCKAP1L;CXCL5
22	GO:0070286	BP	axonemal dynein complex assembly	22/ 3935	33/ 27572	0.666667	4.8091079983E-7	0.000308942143188	ENSBTAG00000021714;ENSBTAG00000001969;ENSBTAG00000010548;ENSBTAG00000005442;ENSBTAG00000015825;ENSBTAG00000002515;ENSBTAG00000009649;ENSBTAG00000008201;ENSBTAG00000003321;ENSBTAG00000010008;ENSBTAG00000013698;ENSBTAG00000021972;ENSBTAG00000013778;ENSBTAG00000020965;ENSBTAG00000016017;ENSBTAG00000004930;ENSBTAG00000018771;ENSBTAG00000016732;ENSBTAG00000008538;ENSBTAG00000008605;ENSBTAG00000030667;…	TEKT2;CCDC39;DNAAF11;DNAI4;CCDC65;TNNI3;DRC1;ODAD3;DNAAF6;TTC12;ODAD4;DNAH5;DNAI3;ZMYND10;CCDC40;DNAAF2;DNAAF1;DNAI2;DNAI1;DNAH2;ODAD1;CCDC103
20	GO:0030282	BP	bone mineralization	20/ 3935	40/ 27572	0.5	5.24539587944E-7	0.000308942143188	ENSBTAG00000011990;ENSBTAG00000020780;ENSBTAG00000004630;ENSBTAG00000019382;ENSBTAG00000020575;ENSBTAG00000011847;ENSBTAG00000011784;ENSBTAG00000002317;ENSBTAG00000016234;ENSBTAG00000001822;ENSBTAG00000015059;ENSBTAG00000018331;ENSBTAG00000016948;ENSBTAG00000010820;ENSBTAG00000009639;ENSBTAG00000016906;ENSBTAG00000002500;ENSBTAG00000011882;ENSBTAG00000013598;ENSBTAG00000013472	ALOX15;SBNO2;COMP;PKDCC;IFITM5;ASPN;FGR;PTN;DUOX2;SNX10;MMP13;CLEC3B;PTH1R;WNT11;SMPD3;CYP27B1;FBXL15;SLC24A3;RSPO2;COL1A2
23	GO:0006941	BP	striated muscle contraction	23/ 3935	51/ 27572	0.45098	5.48525349651E-7	0.000308942143188	ENSBTAG00000004078;ENSBTAG00000011803;ENSBTAG00000010986;ENSBTAG00000003826;ENSBTAG00000011500;ENSBTAG00000014956;ENSBTAG00000009703;ENSBTAG00000047567;ENSBTAG00000001945;ENSBTAG00000046725;ENSBTAG00000021916;ENSBTAG00000044046;ENSBTAG00000039340;ENSBTAG00000006419;ENSBTAG00000011730;ENSBTAG00000011752;ENSBTAG00000014930;ENSBTAG00000018358;ENSBTAG00000010880;ENSBTAG00000045757;ENSBTAG00000022886;…	KCNH2;MYH3;KCNQ1;SCN1B;CASQ2;JSRP1;MYH7;VEGFB;ARG2;TNNC2;MYL4;SGCD;SCN4B;TNNT1;TCAP;SYNM;MYLK2;STAC3;TNNI2;TNNC1;RYR2;MYH6;MAP2K6
12	GO:0036158	BP	outer dynein arm assembly	12/ 3935	18/ 27572	0.666667	5.6227613914E-7	0.000308942143188	ENSBTAG00000004930;ENSBTAG00000013698;ENSBTAG00000018771;ENSBTAG00000021972;ENSBTAG00000016732;ENSBTAG00000008538;ENSBTAG00000008201;ENSBTAG00000030667;ENSBTAG00000010548;ENSBTAG00000003321;ENSBTAG00000049540;ENSBTAG00000020965	DNAAF2;ODAD4;DNAAF1;DNAH5;DNAI2;DNAI1;ODAD3;ODAD1;DNAAF11;DNAAF6;CCDC103;ZMYND10
29	GO:0055001	BP	muscle cell development	29/ 3935	79/ 27572	0.367089	5.97575807396E-7	0.000308942143188	ENSBTAG00000022699;ENSBTAG00000015347;ENSBTAG00000011922;ENSBTAG00000046838;ENSBTAG00000014614;ENSBTAG00000013287;ENSBTAG00000019242;ENSBTAG00000000731;ENSBTAG00000006366;ENSBTAG00000001618;ENSBTAG00000009696;ENSBTAG00000015988;ENSBTAG00000019903;ENSBTAG00000044046;ENSBTAG00000018358;ENSBTAG00000013339;ENSBTAG00000005470;ENSBTAG00000005078;ENSBTAG00000011730;ENSBTAG00000002737;ENSBTAG00000017574;…	CAV3;WNT10B;PLEC;;ACTA2;SMO;CHRNB1;WFIKKN2;NFATC4;ALPK3;ACTN2;MYH11;RAMP2;SGCD;STAC3;NEBL;BIN3;UCHL1;TCAP;WFIKKN1;LMNA;SGCB;SHOX2;EFEMP2;SIX1;RIPOR2;COMP;MYH6;FLNC
29	GO:0048525	BP	negative regulation of viral process	29/ 3935	79/ 27572	0.367089	5.97575807396E-7	0.000308942143188	ENSBTAG00000053807;ENSBTAG00000019915;ENSBTAG00000017367;ENSBTAG00000021617;ENSBTAG00000020166;ENSBTAG00000039861;ENSBTAG00000015582;ENSBTAG00000007881;ENSBTAG00000030913;ENSBTAG00000048155;ENSBTAG00000009632;ENSBTAG00000016838;ENSBTAG00000008142;ENSBTAG00000015074;ENSBTAG00000014762;ENSBTAG00000017040;ENSBTAG00000014707;ENSBTAG00000009948;ENSBTAG00000009012;ENSBTAG00000022227;ENSBTAG00000037527;…	OAS1X;GSN;IFIT5;ZC3HAV1;ZNFX1;OAS1Y;HMOX1;IFIT1;MX1;FCN1;LARP7;SRPK1;IFIH1;PTGDS;ISG20;LY6E;ISG15;TRIM25;PTX3;PLSCR2;OAS1Z;OAS2;MARCHF2;TRIM15;TRIM26;EIF2AK2;APOBEC3Z1;TRIM11;TRIM14
28	GO:1990266	BP	neutrophil migration	28/ 3935	71/ 27572	0.394366	6.41892519823E-7	0.000308942143188	ENSBTAG00000048980;ENSBTAG00000014113;ENSBTAG00000012109;ENSBTAG00000037558;ENSBTAG00000008479;ENSBTAG00000012640;ENSBTAG00000020872;ENSBTAG00000010738;ENSBTAG00000019716;ENSBTAG00000021326;ENSBTAG00000025257;ENSBTAG00000008636;ENSBTAG00000010161;ENSBTAG00000039160;ENSBTAG00000016525;ENSBTAG00000012684;ENSBTAG00000013334;ENSBTAG00000004767;ENSBTAG00000017060;ENSBTAG00000026275;ENSBTAG00000052510;…	;CCL8;EDN3;GRO1;CXCL13;S100A8;C5AR1;CCL14;CXCL8;CCL20;CCL4;PDE4B;CCL21;VAV1;ITGA1;CCL19;CSF3R;SYK;ITGB2;CCL24;CCL26;CD300H;S100A9;CXCR1;CXCL10;PPIB;NCKAP1L;CXCL5
30	GO:0051341	BP	regulation of oxidoreductase activity	30/ 3935	71/ 27572	0.422535	6.41892519823E-7	0.000308942143188	ENSBTAG00000022699;ENSBTAG00000053374;ENSBTAG00000020270;ENSBTAG00000011145;ENSBTAG00000005163;ENSBTAG00000027865;ENSBTAG00000001321;ENSBTAG00000020936;ENSBTAG00000005958;ENSBTAG00000014911;ENSBTAG00000012109;ENSBTAG00000007159;ENSBTAG00000015049;ENSBTAG00000014059;ENSBTAG00000014450;ENSBTAG00000021958;ENSBTAG00000030343;ENSBTAG00000010123;ENSBTAG00000002182;ENSBTAG00000004343;ENSBTAG00000016886;…	CAV3;NUS1;NFKB1;NDUFA4;S100A1;gzmA;IL1B;NOD2;PTK2B;LEP;EDN3;ESR1;ECSIT;ATP2B4;NOSIP;GZMA;FGF23;APOE;COX17;CCS;MT3;PIK3CB;GCH1;IL1A;VDR;EDN1;SAO;CYP27B1;GFI1;ATP7A
21	GO:0007159	BP	leukocyte cell-cell adhesion	21/ 3935	44/ 27572	0.477273	6.43339233721E-7	0.000308942143188	ENSBTAG00000002976;ENSBTAG00000023144;ENSBTAG00000000603;ENSBTAG00000012640;ENSBTAG00000006505;ENSBTAG00000018031;ENSBTAG00000017846;ENSBTAG00000031851;ENSBTAG00000001321;ENSBTAG00000017060;ENSBTAG00000045862;ENSBTAG00000011043;ENSBTAG00000020755;ENSBTAG00000010347;ENSBTAG00000004547;ENSBTAG00000007307;ENSBTAG00000011515;ENSBTAG00000005668;ENSBTAG00000015362;ENSBTAG00000004767;ENSBTAG00000001941	CD177;PTPRC;JAM2;S100A8;S100A9;PODXL2;F11R;SELPLG;IL1B;ITGB2;FERMT3;RAC2;SELP;EZR;OLR1;SELE;SELL;SLC39A8;BMP7;SYK;SEMA4D
29	GO:0071621	BP	granulocyte chemotaxis	29/ 3935	67/ 27572	0.432836	6.50624393158E-7	0.000308942143188	ENSBTAG00000048980;ENSBTAG00000014113;ENSBTAG00000012109;ENSBTAG00000037558;ENSBTAG00000008479;ENSBTAG00000012640;ENSBTAG00000020872;ENSBTAG00000010738;ENSBTAG00000019716;ENSBTAG00000021326;ENSBTAG00000025257;ENSBTAG00000008636;ENSBTAG00000010161;ENSBTAG00000039160;ENSBTAG00000016525;ENSBTAG00000012684;ENSBTAG00000013334;ENSBTAG00000004767;ENSBTAG00000017060;ENSBTAG00000054774;ENSBTAG00000026275;…	;CCL8;EDN3;GRO1;CXCL13;S100A8;C5AR1;CCL14;CXCL8;CCL20;CCL4;PDE4B;CCL21;VAV1;ITGA1;CCL19;CSF3R;SYK;ITGB2;;CCL24;CCL26;CD300H;S100A9;CXCR1;CXCL10;PPIB;NCKAP1L;CXCL5
27	GO:0002027	BP	regulation of heart rate	27/ 3935	72/ 27572	0.375	8.87900266994E-7	0.000308942143188	ENSBTAG00000020569;ENSBTAG00000045699;ENSBTAG00000000512;ENSBTAG00000004078;ENSBTAG00000022699;ENSBTAG00000010986;ENSBTAG00000003826;ENSBTAG00000014583;ENSBTAG00000040584;ENSBTAG00000018133;ENSBTAG00000011500;ENSBTAG00000002853;ENSBTAG00000009703;ENSBTAG00000012109;ENSBTAG00000017466;ENSBTAG00000004751;ENSBTAG00000039340;ENSBTAG00000011873;ENSBTAG00000040151;ENSBTAG00000005230;ENSBTAG00000010660;…	CACNA2D1;CTNNA3;SNTA1;KCNH2;CAV3;KCNQ1;SCN1B;CALM3;DSC2;SEMA3A;CASQ2;HRC;MYH7;EDN3;HCN4;SPTBN4;SCN4B;KCNE3;GCH1;SHOX2;CACNA1C;EDN1;RYR2;SLC1A1;PLN;MYH6;CACNA1G
27	GO:0031214	BP	biomineral tissue development	27/ 3935	68/ 27572	0.397059	9.10855783836E-7	0.000308942143188	ENSBTAG00000020780;ENSBTAG00000019382;ENSBTAG00000002317;ENSBTAG00000016234;ENSBTAG00000010820;ENSBTAG00000017566;ENSBTAG00000013103;ENSBTAG00000013472;ENSBTAG00000001822;ENSBTAG00000009433;ENSBTAG00000015059;ENSBTAG00000011882;ENSBTAG00000011990;ENSBTAG00000020575;ENSBTAG00000011847;ENSBTAG00000014809;ENSBTAG00000005260;ENSBTAG00000002500;ENSBTAG00000004885;ENSBTAG00000011784;ENSBTAG00000004630;…	SBNO2;PKDCC;PTN;DUOX2;WNT11;TUFT1;COL1A1;COL1A2;SNX10;BGLAP;MMP13;SLC24A3;ALOX15;IFITM5;ASPN;ANXA6;SPP1;FBXL15;DDR2;FGR;COMP;ITGB6;CYP27B1;RSPO2;PTH1R;SMPD3;CLEC3B
27	GO:0110148	BP	biomineralization	27/ 3935	68/ 27572	0.397059	9.10855783836E-7	0.000308942143188	ENSBTAG00000020780;ENSBTAG00000019382;ENSBTAG00000002317;ENSBTAG00000016234;ENSBTAG00000010820;ENSBTAG00000017566;ENSBTAG00000013103;ENSBTAG00000013472;ENSBTAG00000001822;ENSBTAG00000009433;ENSBTAG00000015059;ENSBTAG00000011882;ENSBTAG00000011990;ENSBTAG00000020575;ENSBTAG00000011847;ENSBTAG00000014809;ENSBTAG00000005260;ENSBTAG00000002500;ENSBTAG00000004885;ENSBTAG00000011784;ENSBTAG00000004630;…	SBNO2;PKDCC;PTN;DUOX2;WNT11;TUFT1;COL1A1;COL1A2;SNX10;BGLAP;MMP13;SLC24A3;ALOX15;IFITM5;ASPN;ANXA6;SPP1;FBXL15;DDR2;FGR;COMP;ITGB6;CYP27B1;RSPO2;PTH1R;SMPD3;CLEC3B
26	GO:2000106	BP	regulation of leukocyte apoptotic process	26/ 3935	64/ 27572	0.40625	9.1889103306E-7	0.000308942143188	ENSBTAG00000002190;ENSBTAG00000020602;ENSBTAG00000013670;ENSBTAG00000006453;ENSBTAG00000020936;ENSBTAG00000001009;ENSBTAG00000020034;ENSBTAG00000011543;ENSBTAG00000003166;ENSBTAG00000010161;ENSBTAG00000019975;ENSBTAG00000001945;ENSBTAG00000012684;ENSBTAG00000034075;ENSBTAG00000003835;ENSBTAG00000054774;ENSBTAG00000006909;ENSBTAG00000007375;ENSBTAG00000010664;ENSBTAG00000001156;ENSBTAG00000023832;…	DOCK8;IDO1;SLC46A2;CD3G;NOD2;HCLS1;LYN;PDCD1;AXL;CCL21;IL7R;ARG2;CCL19;SLC7A11;BMP4;;PIK3CB;MIF;PRKCQ;ST3GAL1;ADAM8;CD274;PIP;GAS6;BTK;AURKB
21	GO:0030199	BP	collagen fibril organization	21/ 3935	45/ 27572	0.466667	1.00273608015E-6	0.000308942143188	ENSBTAG00000027020;ENSBTAG00000010531;ENSBTAG00000004885;ENSBTAG00000004630;ENSBTAG00000021442;ENSBTAG00000021466;ENSBTAG00000014665;ENSBTAG00000014912;ENSBTAG00000047998;ENSBTAG00000013764;ENSBTAG00000000601;ENSBTAG00000025752;ENSBTAG00000009086;ENSBTAG00000001745;ENSBTAG00000021211;ENSBTAG00000011454;ENSBTAG00000013103;ENSBTAG00000001444;ENSBTAG00000011741;ENSBTAG00000009816;ENSBTAG00000013472	COL5A2;CYP1B1;DDR2;COMP;CRTAP;COL3A1;ADAMTS2;FMOD;COL5A1;OPTC;COL11A2;P3H4;LOXL1;LUM;DPT;FKBP10;COL1A1;TNXB;COL13A1;SCX;COL1A2
9	GO:0090660	BP	cerebrospinal fluid circulation	9/ 3935	11/ 27572	0.818182	1.01900144282E-6	0.000308942143188	ENSBTAG00000015792;ENSBTAG00000013698;ENSBTAG00000014574;ENSBTAG00000022509;ENSBTAG00000051072;ENSBTAG00000013989;ENSBTAG00000010548;ENSBTAG00000018487;ENSBTAG00000001969	CFAP54;ODAD4;CFAP43;DNAH9;AQP4;JHY;DNAAF11;CFAP45;CCDC39
33	GO:0001503	BP	ossification	33/ 3935	97/ 27572	0.340206	1.10229152113E-6	0.000308942143188	ENSBTAG00000020780;ENSBTAG00000013066;ENSBTAG00000000160;ENSBTAG00000002317;ENSBTAG00000015405;ENSBTAG00000001019;ENSBTAG00000013103;ENSBTAG00000011741;ENSBTAG00000013287;ENSBTAG00000000128;ENSBTAG00000012004;ENSBTAG00000014615;ENSBTAG00000005576;ENSBTAG00000001941;ENSBTAG00000011990;ENSBTAG00000003018;ENSBTAG00000020676;ENSBTAG00000031849;ENSBTAG00000000057;ENSBTAG00000000522;ENSBTAG00000005260;…	SBNO2;IGF2;CBS;PTN;DCHS1;GDF10;COL1A1;COL13A1;SMO;FGF18;TGFB3;SLC26A2;CLEC11A;SEMA4D;ALOX15;FSTL3;MMP9;TMEM119;THBS3;AHSG;SPP1;FZD9;MGP;RPL38;BMP6;BMP4;PAM16;COMP;MMP13;PTH1R;SMPD3;SCX;CLEC3B
41	GO:0034341	BP	response to interferon-gamma	41/ 3935	107/ 27572	0.383178	1.12967040876E-6	0.000308942143188	ENSBTAG00000015060;ENSBTAG00000048980;ENSBTAG00000007935;ENSBTAG00000019915;ENSBTAG00000015563;ENSBTAG00000038233;ENSBTAG00000015520;ENSBTAG00000014113;ENSBTAG00000038048;ENSBTAG00000024272;ENSBTAG00000001143;ENSBTAG00000049416;ENSBTAG00000010738;ENSBTAG00000017970;ENSBTAG00000051072;ENSBTAG00000021326;ENSBTAG00000025257;ENSBTAG00000008008;ENSBTAG00000017815;ENSBTAG00000010161;ENSBTAG00000006240;…	GBP5;;CALCOCO2;GSN;PDE12;;SLC11A1;CCL8;MRC1;;;RAB20;CCL14;ZYX;AQP4;CCL20;CCL4;TLR2;STX8;CCL21;TLR4;NOS2;CDC42EP2;IL12RB1;CCL19;DAPK3;;UBD;GCH1;CD40;STX4;CCL24;CCL26;CITED1;MYO1C;VIM;;IRF8;RPL13A;CYP27B1;WAS
52	GO:0050900	BP	leukocyte migration	52/ 3935	176/ 27572	0.295455	1.15943063557E-6	0.000308942143188	ENSBTAG00000048980;ENSBTAG00000014113;ENSBTAG00000011963;ENSBTAG00000002190;ENSBTAG00000002317;ENSBTAG00000050197;ENSBTAG00000014199;ENSBTAG00000011922;ENSBTAG00000011515;ENSBTAG00000012109;ENSBTAG00000037558;ENSBTAG00000008479;ENSBTAG00000006256;ENSBTAG00000016525;ENSBTAG00000000603;ENSBTAG00000020872;ENSBTAG00000010738;ENSBTAG00000019716;ENSBTAG00000021326;ENSBTAG00000025257;ENSBTAG00000040060;…	;CCL8;RPS19;DOCK8;PTN;C28H10orf99;TBX21;PLEC;SELL;EDN3;GRO1;CXCL13;PTPRO;ITGA1;JAM2;C5AR1;CCL14;CXCL8;CCL20;CCL4;ARTN;PDE4B;CCL21;VAV1;B4GALT1;CD99;CCL19;CSF3R;MMP9;SYK;F11R;F2RL1;ITGB2;FOXJ1;CXCL5;;CXCL10;CCL26;CCL24;S100A8;ADAM8;S100A9;CD300H;CXCR1;SLC12A2;ARHGEF5;PPIB;GAS6;JAM3;LBP;CHGA;NCKAP1L
30	GO:0097722	BP	sperm motility	30/ 3935	73/ 27572	0.410959	1.21823596945E-6	0.000308942143188	ENSBTAG00000015569;ENSBTAG00000003578;ENSBTAG00000003539;ENSBTAG00000001969;ENSBTAG00000017015;ENSBTAG00000021714;ENSBTAG00000007096;ENSBTAG00000010548;ENSBTAG00000000559;ENSBTAG00000016265;ENSBTAG00000047794;ENSBTAG00000005937;ENSBTAG00000003321;ENSBTAG00000008005;ENSBTAG00000014059;ENSBTAG00000034338;ENSBTAG00000004187;ENSBTAG00000021972;ENSBTAG00000014574;ENSBTAG00000003508;ENSBTAG00000007437;…	ENKUR;DPCD;ROPN1L;CCDC39;TEKT5;TEKT2;GAS8;DNAAF11;PLTP;DNAJA1;DNAH1;TTLL9;DNAAF6;DRC7;ATP2B4;HOATZ;CFAP251;DNAH5;CFAP43;CFAP69;TEKT1;ROPN1;CFAP45;TEKT4;CCDC40;AKAP4;SPEM1;TTLL1;CFAP65;DNAI1
30	GO:0030317	BP	flagellated sperm motility	30/ 3935	73/ 27572	0.410959	1.21823596945E-6	0.000308942143188	ENSBTAG00000015569;ENSBTAG00000003578;ENSBTAG00000003539;ENSBTAG00000001969;ENSBTAG00000017015;ENSBTAG00000021714;ENSBTAG00000007096;ENSBTAG00000010548;ENSBTAG00000000559;ENSBTAG00000016265;ENSBTAG00000047794;ENSBTAG00000005937;ENSBTAG00000003321;ENSBTAG00000008005;ENSBTAG00000014059;ENSBTAG00000034338;ENSBTAG00000004187;ENSBTAG00000021972;ENSBTAG00000014574;ENSBTAG00000003508;ENSBTAG00000007437;…	ENKUR;DPCD;ROPN1L;CCDC39;TEKT5;TEKT2;GAS8;DNAAF11;PLTP;DNAJA1;DNAH1;TTLL9;DNAAF6;DRC7;ATP2B4;HOATZ;CFAP251;DNAH5;CFAP43;CFAP69;TEKT1;ROPN1;CFAP45;TEKT4;CCDC40;AKAP4;SPEM1;TTLL1;CFAP65;DNAI1
59	GO:0050870	BP	positive regulation of T cell activation	59/ 3935	185/ 27572	0.318919	1.26692061104E-6	0.000308942143188	ENSBTAG00000012511;ENSBTAG00000052363;ENSBTAG00000054594;ENSBTAG00000012695;ENSBTAG00000002190;ENSBTAG00000038128;ENSBTAG00000015089;ENSBTAG00000005016;ENSBTAG00000018577;ENSBTAG00000039520;ENSBTAG00000019627;ENSBTAG00000003255;ENSBTAG00000047441;ENSBTAG00000001273;ENSBTAG00000048049;ENSBTAG00000011563;ENSBTAG00000001321;ENSBTAG00000019734;ENSBTAG00000037605;ENSBTAG00000018059;ENSBTAG00000011234;…	BAD;;;LCK;DOCK8;BOLA-DQA5;LGALS1;AP3B1;SLC7A1;SIRPB1;THY1;CD4;;NLRP3;;TNFSF13B;IL1B;CD276;;CD80;FOXO3;LEP;DPP4;JAK3;IL7R;XBP1;CD274;DHPS;IL12RB1;TNFSF4;SOX13;;VNN1;B2M;CD86;SIRPA;ADAM8;IL1A;HSPD1;SYK;IGFBP2;PRKCQ;RPS3;;PTPRC;IL6;SOCS1;BOLA-DYB;;CYRIB;ZBTB16;NOD2;SPTA1;;RASGRP1;ICOS;BLA-DQB;PCK1;NCKAP1L
66	GO:0104004	BP	cellular response to environmental stimulus	66/ 3935	236/ 27572	0.279661	1.28447264848E-6	0.000308942143188	ENSBTAG00000012511;ENSBTAG00000002075;ENSBTAG00000015874;ENSBTAG00000015718;ENSBTAG00000010785;ENSBTAG00000049410;ENSBTAG00000011922;ENSBTAG00000015818;ENSBTAG00000039937;ENSBTAG00000055158;ENSBTAG00000000483;ENSBTAG00000010820;ENSBTAG00000009586;ENSBTAG00000013103;ENSBTAG00000013641;ENSBTAG00000020270;ENSBTAG00000016649;ENSBTAG00000005592;ENSBTAG00000006103;ENSBTAG00000008719;ENSBTAG00000027409;…	BAD;MME;CASP3;CASP8;FAS;C11H9orf116;PLEC;;TNFRSF8;TP53INP1;HYAL1;WNT11;CDC25A;COL1A1;BAG3;NFKB1;CCND2;MCOLN1;XRCC6;PRKCD;SLC4A11;IL1B;SLC38A3;SLC2A4;LRRC8D;IRF1;GTF2H5;MAPK13;ITGB6;AURKB;NFATC4;CERS1;RAD51AP1;MFAP4;CRYAB;ACTR5;MMP3;SCN2A;MMP1;AQP1;LRRC8E;HRAS;MMP9;ERCC1;COPS9;HABP4;CDKN1A;MAP3K1;TLR4;PALM;CD40;PTGER4;MYD88;RHBDD1;TMEM150C;RHNO1;CRIP1;;RIPOR2;RP1;SLC9A1;TLR7;PTGS2;SCX;PCK1;F11R
66	GO:0071214	BP	cellular response to abiotic stimulus	66/ 3935	236/ 27572	0.279661	1.28447264848E-6	0.000308942143188	ENSBTAG00000012511;ENSBTAG00000002075;ENSBTAG00000015874;ENSBTAG00000015718;ENSBTAG00000010785;ENSBTAG00000049410;ENSBTAG00000011922;ENSBTAG00000015818;ENSBTAG00000039937;ENSBTAG00000055158;ENSBTAG00000000483;ENSBTAG00000010820;ENSBTAG00000009586;ENSBTAG00000013103;ENSBTAG00000013641;ENSBTAG00000020270;ENSBTAG00000016649;ENSBTAG00000005592;ENSBTAG00000006103;ENSBTAG00000008719;ENSBTAG00000027409;…	BAD;MME;CASP3;CASP8;FAS;C11H9orf116;PLEC;;TNFRSF8;TP53INP1;HYAL1;WNT11;CDC25A;COL1A1;BAG3;NFKB1;CCND2;MCOLN1;XRCC6;PRKCD;SLC4A11;IL1B;SLC38A3;SLC2A4;LRRC8D;IRF1;GTF2H5;MAPK13;ITGB6;AURKB;NFATC4;CERS1;RAD51AP1;MFAP4;CRYAB;ACTR5;MMP3;SCN2A;MMP1;AQP1;LRRC8E;HRAS;MMP9;ERCC1;COPS9;HABP4;CDKN1A;MAP3K1;TLR4;PALM;CD40;PTGER4;MYD88;RHBDD1;TMEM150C;RHNO1;CRIP1;;RIPOR2;RP1;SLC9A1;TLR7;PTGS2;SCX;PCK1;F11R
33	GO:0010811	BP	positive regulation of cell-substrate adhesion	33/ 3935	92/ 27572	0.358696	1.34042461249E-6	0.000308942143188	ENSBTAG00000015147;ENSBTAG00000000696;ENSBTAG00000024980;ENSBTAG00000020465;ENSBTAG00000024406;ENSBTAG00000019627;ENSBTAG00000006938;ENSBTAG00000012047;ENSBTAG00000009987;ENSBTAG00000005958;ENSBTAG00000011818;ENSBTAG00000002258;ENSBTAG00000006262;ENSBTAG00000013662;ENSBTAG00000010161;ENSBTAG00000011190;ENSBTAG00000002238;ENSBTAG00000011990;ENSBTAG00000023374;ENSBTAG00000010793;ENSBTAG00000024081;…	S100A10;ILK;VIT;FERMT1;AGR2;THY1;PPM1F;JAK2;ITGB3;PTK2B;COL26A1;APOA1;LIMS2;COL8A1;CCL21;FLNA;ARL2;ALOX15;FUT1;CCDC80;ECM2;DMTN;STK4;RELL2;RRAS;MYOC;TESK1;PTPRJ;EFEMP2;RAC3;COL16A1;VWC2;EMILIN1
55	GO:0032944	BP	regulation of mononuclear cell proliferation	55/ 3935	186/ 27572	0.295699	1.34788113145E-6	0.000308942143188	ENSBTAG00000052363;ENSBTAG00000002319;ENSBTAG00000000888;ENSBTAG00000007916;ENSBTAG00000046977;ENSBTAG00000020602;ENSBTAG00000018577;ENSBTAG00000011003;ENSBTAG00000000317;ENSBTAG00000020034;ENSBTAG00000011563;ENSBTAG00000001321;ENSBTAG00000019734;ENSBTAG00000000563;ENSBTAG00000010349;ENSBTAG00000018059;ENSBTAG00000014911;ENSBTAG00000020054;ENSBTAG00000031231;ENSBTAG00000015874;ENSBTAG00000051910;…	;HMCN2;SPTA1;FOXJ1;PLA2G2D4;IDO1;SLC7A1;IKZF3;MAPK8IP1;LYN;TNFSF13B;IL1B;CD276;MYD88;IL1A;CD80;LEP;TNFRSF21;IRF1;CASP3;FGF10;SYK;TLR4;TNFRSF1B;ARG2;DHPS;IL12RB1;TNFSF4;IL20RB;CD274;BMP4;CD38;;PLA2G2D1;CD22;INPP5D;CD40;CLEC4G;RAC2;FCRL3;MIF;IGFBP2;EPHB2;PRKCQ;RPS3;PTPRC;IL6;CDKN1A;CD86;BST1;CTLA4;JAK3;BTK;TNFSF18;NCKAP1L
62	GO:0002237	BP	response to molecule of bacterial origin	62/ 3935	211/ 27572	0.293839	1.37658133047E-6	0.000308942143188	ENSBTAG00000011986;ENSBTAG00000020661;ENSBTAG00000052363;ENSBTAG00000003764;ENSBTAG00000013301;ENSBTAG00000040151;ENSBTAG00000002551;ENSBTAG00000018098;ENSBTAG00000027051;ENSBTAG00000020602;ENSBTAG00000050239;ENSBTAG00000015520;ENSBTAG00000020780;ENSBTAG00000038048;ENSBTAG00000037558;ENSBTAG00000020270;ENSBTAG00000008479;ENSBTAG00000020957;ENSBTAG00000014492;ENSBTAG00000012640;ENSBTAG00000000095;…	PLSCR4;ABCA1;;AKIRIN2;GGT7;GCH1;KCNJ8;;PTAFR;IDO1;CASP1;SLC11A1;SBNO2;MRC1;GRO1;NFKB1;CXCL13;FZD5;NFKBIL1;S100A8;CD274;IL1B;NOD2;GFI1;IL1A;XBP1;CXCL8;C5AR1;STAP1;TBXA2R;CD180;AXL;PDE4B;TLR4;NOS2;CXCL10;VIM;JUN;TLR2;TNFSF4;IFNAR1;B2M;CD86;NLRP3;TNFRSF1B;PTGER4;MYD88;CITED1;S100A9;IL6;NR1D1;SSC5D;IRF8;CYRIB;RPS6KA3;LDOC1;CYP27B1;CD14;LBP;CD80;PRDX3;CXCL5
13	GO:0044458	BP	motile cilium assembly	13/ 3935	22/ 27572	0.590909	1.39764928741E-6	0.000308942143188	ENSBTAG00000020965;ENSBTAG00000018771;ENSBTAG00000009057;ENSBTAG00000001969;ENSBTAG00000007916;ENSBTAG00000008213;ENSBTAG00000013989;ENSBTAG00000010548;ENSBTAG00000014574;ENSBTAG00000018638;ENSBTAG00000016017;ENSBTAG00000002515;ENSBTAG00000016399	ZMYND10;DNAAF1;CFAP221;CCDC39;FOXJ1;ATMIN;JHY;DNAAF11;CFAP43;CC2D2A;CCDC40;TNNI3;AKAP4
40	GO:0009612	BP	response to mechanical stimulus	40/ 3935	116/ 27572	0.344828	1.40496283548E-6	0.000308942143188	ENSBTAG00000012511;ENSBTAG00000012693;ENSBTAG00000019915;ENSBTAG00000015718;ENSBTAG00000010785;ENSBTAG00000004037;ENSBTAG00000010820;ENSBTAG00000022699;ENSBTAG00000002317;ENSBTAG00000039937;ENSBTAG00000011922;ENSBTAG00000013103;ENSBTAG00000013641;ENSBTAG00000010986;ENSBTAG00000010551;ENSBTAG00000033254;ENSBTAG00000001321;ENSBTAG00000008717;ENSBTAG00000020270;ENSBTAG00000031231;ENSBTAG00000003172;…	BAD;;GSN;CASP8;FAS;JUN;WNT11;CAV3;PTN;TNFRSF8;PLEC;COL1A1;BAG3;KCNQ1;ATP1A2;PJVK;IL1B;SERPINE2;NFKB1;IRF1;MEIS2;CHI3L1;TLR4;OXT;AQP1;HABP4;SCEL;MAP3K1;TCAP;CD40;PTGER4;MYD88;TMEM150C;;RIPOR2;RYR2;SLC9A1;TLR7;SCX;F11R
77	GO:1904062	BP	regulation of cation transmembrane transport	77/ 3935	257/ 27572	0.299611	1.45535381936E-6	0.000308942143188	ENSBTAG00000011482;ENSBTAG00000020569;ENSBTAG00000000512;ENSBTAG00000004078;ENSBTAG00000021639;ENSBTAG00000022699;ENSBTAG00000021808;ENSBTAG00000011344;ENSBTAG00000007596;ENSBTAG00000038849;ENSBTAG00000011787;ENSBTAG00000020676;ENSBTAG00000053199;ENSBTAG00000010948;ENSBTAG00000019627;ENSBTAG00000038904;ENSBTAG00000018809;ENSBTAG00000010986;ENSBTAG00000011145;ENSBTAG00000014583;ENSBTAG00000005115;…	SLC43A2;CACNA2D1;SNTA1;KCNH2;ARC;CAV3;CACNB3;TMEM110;GEM;;ISCU;MMP9;CNIH3;CLIC2;THY1;PRRT1;RANGRF;KCNQ1;NDUFA4;CALM3;SLC31A2;GSG1L;SHISA7;CASQ2;JSRP1;HRC;PTK2B;LYN;FXYD5;EDN3;DRD3;TSPAN13;COMMD1;CACNB1;PDE4B;REM1;FLNA;FXYD6;KCNAB1;STAC3;GAL;VAMP2;ACTN2;RELN;OSR1;SCN4B;DLG4;SLC30A1;CD19;COX17;NLGN3;CRACR2A;CEMIP;GABBR1;RYR2;RNF207;KCNS1;EPHB2;KCNE3;RRAD;APLNR;FHL1;DPP10;CACNG4;PIK3CG;EDN1;NLGN1;CX…
47	GO:0099111	BP	microtubule-based transport	47/ 3935	157/ 27572	0.299363	1.53591772786E-6	0.000308942143188	ENSBTAG00000001961;ENSBTAG00000003578;ENSBTAG00000001969;ENSBTAG00000004318;ENSBTAG00000027134;ENSBTAG00000006734;ENSBTAG00000010548;ENSBTAG00000014053;ENSBTAG00000015343;ENSBTAG00000000875;ENSBTAG00000012041;ENSBTAG00000016017;ENSBTAG00000012005;ENSBTAG00000051072;ENSBTAG00000005016;ENSBTAG00000008752;ENSBTAG00000046415;ENSBTAG00000013215;ENSBTAG00000013698;ENSBTAG00000003696;ENSBTAG00000021972;…	MAP1B;DPCD;CCDC39;ARL3;DYNC1I1;BICD1;DNAAF11;MAK;DYNC2I2;CEP131;SPG7;CCDC40;IFT43;AQP4;AP3B1;NME5;SSNA1;MREG;ODAD4;BICDL1;DNAH5;CFAP43;SPAG17;DNAH9;BLOC1S1;UCHL1;CLIP3;CFAP45;IFT81;CFAP54;COPG2;UXT;KIF17;WDR35;IFT27;DNAAF2;TTLL1;TTC21A;DYNLT2B;DNAI1;HSPA8;JHY;IFT122;RASGRP1;CCDC103;BICDL2;DTNBP1
34	GO:0097529	BP	myeloid leukocyte migration	34/ 3935	99/ 27572	0.343434	1.55814897605E-6	0.000308942143188	ENSBTAG00000048980;ENSBTAG00000014113;ENSBTAG00000011963;ENSBTAG00000012109;ENSBTAG00000037558;ENSBTAG00000008479;ENSBTAG00000016525;ENSBTAG00000020872;ENSBTAG00000010738;ENSBTAG00000019716;ENSBTAG00000021326;ENSBTAG00000025257;ENSBTAG00000008636;ENSBTAG00000010161;ENSBTAG00000039160;ENSBTAG00000012684;ENSBTAG00000013334;ENSBTAG00000004767;ENSBTAG00000017060;ENSBTAG00000054774;ENSBTAG00000052510;…	;CCL8;RPS19;EDN3;GRO1;CXCL13;ITGA1;C5AR1;CCL14;CXCL8;CCL20;CCL4;PDE4B;CCL21;VAV1;CCL19;CSF3R;SYK;ITGB2;;CCL26;CCL24;S100A8;S100A9;CD300H;CXCR1;CXCL10;ARHGEF5;PPIB;CXCL5;JAM3;PTPRO;CHGA;NCKAP1L
61	GO:0007162	BP	negative regulation of cell adhesion	61/ 3935	222/ 27572	0.274775	1.58537302847E-6	0.000308942143188	ENSBTAG00000052363;ENSBTAG00000015874;ENSBTAG00000002626;ENSBTAG00000005218;ENSBTAG00000012817;ENSBTAG00000007916;ENSBTAG00000046977;ENSBTAG00000020602;ENSBTAG00000026247;ENSBTAG00000014199;ENSBTAG00000019665;ENSBTAG00000001014;ENSBTAG00000013103;ENSBTAG00000018824;ENSBTAG00000017328;ENSBTAG00000006938;ENSBTAG00000015991;ENSBTAG00000008717;ENSBTAG00000004381;ENSBTAG00000010531;ENSBTAG00000004386;…	;CASP3;ARHGAP6;PDE3B;JAG1;FOXJ1;PLA2G2D4;IDO1;PKHD1L1;TBX21;IL1RN;MAPK7;COL1A1;MIA3;PTI;PPM1F;CDH1;SERPINE2;TACSTD2;CYP1B1;SOCS1;PTPRC;CTLA4;EPCAM;PRKG1;LPXN;IRF1;APOA1;CCL21;;ARG2;PLXNB3;SEMA4D;CORO2B;DMTN;CD80;SPOCK1;MELTF;SPI1;IL20RB;CD274;BMP4;CD86;MYOC;PLA2G2D1;ERBB3;CLEC4G;TNFRSF21;FBLN1;EPHB2;RND1;BMP6;ADAM15;KNG1;RIPOR2;PLXNA3;PRKCD;PLXND1;C1QTNF1;JAM3;NCKAP1L
49	GO:0010810	BP	regulation of cell-substrate adhesion	49/ 3935	164/ 27572	0.29878	1.60268455666E-6	0.000308942143188	ENSBTAG00000015147;ENSBTAG00000011990;ENSBTAG00000002626;ENSBTAG00000000696;ENSBTAG00000011043;ENSBTAG00000006156;ENSBTAG00000024980;ENSBTAG00000006811;ENSBTAG00000020465;ENSBTAG00000024406;ENSBTAG00000019627;ENSBTAG00000013103;ENSBTAG00000045887;ENSBTAG00000006938;ENSBTAG00000004381;ENSBTAG00000012047;ENSBTAG00000009987;ENSBTAG00000005958;ENSBTAG00000002258;ENSBTAG00000006262;ENSBTAG00000013662;…	S100A10;ALOX15;ARHGAP6;ILK;RAC2;BST1;VIT;EPHA3;FERMT1;AGR2;THY1;COL1A1;DMTN;PPM1F;TACSTD2;JAK2;ITGB3;PTK2B;APOA1;LIMS2;COL8A1;CCL21;FLNA;ARL2;CORO2B;FUT1;CCDC80;ECM2;PTPRJ;DAPK3;STK4;SPOCK1;MELTF;RELL2;RRAS;MYOC;PIK3CB;TESK1;COL26A1;FBLN1;EFEMP2;RAC3;PLAU;ADAM15;COL16A1;VCL;VWC2;JAG1;EMILIN1
37	GO:0001539	BP	cilium or flagellum-dependent cell motility	37/ 3935	94/ 27572	0.393617	1.63247930639E-6	0.000308942143188	ENSBTAG00000015569;ENSBTAG00000003578;ENSBTAG00000003539;ENSBTAG00000001969;ENSBTAG00000017015;ENSBTAG00000021714;ENSBTAG00000007096;ENSBTAG00000010548;ENSBTAG00000015825;ENSBTAG00000014059;ENSBTAG00000016265;ENSBTAG00000009649;ENSBTAG00000047794;ENSBTAG00000005937;ENSBTAG00000017810;ENSBTAG00000003321;ENSBTAG00000008005;ENSBTAG00000000559;ENSBTAG00000034338;ENSBTAG00000004187;ENSBTAG00000021972;…	ENKUR;DPCD;ROPN1L;CCDC39;TEKT5;TEKT2;GAS8;DNAAF11;CCDC65;ATP2B4;DNAJA1;DRC1;DNAH1;TTLL9;EFHC1;DNAAF6;DRC7;PLTP;HOATZ;CFAP251;DNAH5;CFAP43;CFAP69;TEKT1;ROPN1;CFAP45;TEKT4;DNAAF2;CCDC40;AKAP4;SPEM1;TTLL1;CFAP65;DNAI1;DNAH2;EFHC2;DNAH6
37	GO:0060285	BP	cilium-dependent cell motility	37/ 3935	94/ 27572	0.393617	1.63247930639E-6	0.000308942143188	ENSBTAG00000015569;ENSBTAG00000003578;ENSBTAG00000003539;ENSBTAG00000001969;ENSBTAG00000017015;ENSBTAG00000021714;ENSBTAG00000007096;ENSBTAG00000010548;ENSBTAG00000015825;ENSBTAG00000014059;ENSBTAG00000016265;ENSBTAG00000009649;ENSBTAG00000047794;ENSBTAG00000005937;ENSBTAG00000017810;ENSBTAG00000003321;ENSBTAG00000008005;ENSBTAG00000000559;ENSBTAG00000034338;ENSBTAG00000004187;ENSBTAG00000021972;…	ENKUR;DPCD;ROPN1L;CCDC39;TEKT5;TEKT2;GAS8;DNAAF11;CCDC65;ATP2B4;DNAJA1;DRC1;DNAH1;TTLL9;EFHC1;DNAAF6;DRC7;PLTP;HOATZ;CFAP251;DNAH5;CFAP43;CFAP69;TEKT1;ROPN1;CFAP45;TEKT4;DNAAF2;CCDC40;AKAP4;SPEM1;TTLL1;CFAP65;DNAI1;DNAH2;EFHC2;DNAH6
88	GO:0006935	BP	chemotaxis	88/ 3935	289/ 27572	0.304498	1.63897452375E-6	0.000308942143188	ENSBTAG00000016525;ENSBTAG00000004215;ENSBTAG00000040106;ENSBTAG00000050197;ENSBTAG00000027051;ENSBTAG00000021273;ENSBTAG00000037558;ENSBTAG00000018133;ENSBTAG00000008719;ENSBTAG00000025257;ENSBTAG00000048246;ENSBTAG00000008897;ENSBTAG00000017604;ENSBTAG00000010161;ENSBTAG00000052312;ENSBTAG00000050726;ENSBTAG00000026753;ENSBTAG00000019964;ENSBTAG00000000815;ENSBTAG00000016864;ENSBTAG00000019686;…	ITGA1;RARRES2;CHADL;C28H10orf99;PTAFR;SEMA4B;GRO1;SEMA3A;PRKCD;CCL4;DPP4;BIN2;RAB13;CCL21;DEFB1;CD300H;CXCR1;GAS6;EPHA2;LBP;NCKAP1L;SLIT3;RPS19;CXCR2;NRG3;VEGFA;CXCL13;S100A8;TAP;VEGFB;PLXNB3;SEMA4D;CREB3;PRKCQ;RIPOR2;ARHGEF5;C3AR1;CXCL5;SLC12A2;CHGA;C5AR2;CCL8;PTGDR2;PTN;RAC2;;CCL20;EDN3;APOA1;FGF10;VAV1;CCL19;CSF3R;ITGB2;BMP4;EBD;;CCR10;CCL24;SEMA3B;S100A9;PPIB;FLRT3;SEMA6C;;NRG1;VEGFC;RTN4RL1;…
57	GO:0070663	BP	regulation of leukocyte proliferation	57/ 3935	197/ 27572	0.28934	1.64100494349E-6	0.000308942143188	ENSBTAG00000052363;ENSBTAG00000002319;ENSBTAG00000000888;ENSBTAG00000007916;ENSBTAG00000046977;ENSBTAG00000020602;ENSBTAG00000018577;ENSBTAG00000011003;ENSBTAG00000000317;ENSBTAG00000020034;ENSBTAG00000011563;ENSBTAG00000001321;ENSBTAG00000019734;ENSBTAG00000000563;ENSBTAG00000010349;ENSBTAG00000018059;ENSBTAG00000014911;ENSBTAG00000020054;ENSBTAG00000031231;ENSBTAG00000015874;ENSBTAG00000051910;…	;HMCN2;SPTA1;FOXJ1;PLA2G2D4;IDO1;SLC7A1;IKZF3;MAPK8IP1;LYN;TNFSF13B;IL1B;CD276;MYD88;IL1A;CD80;LEP;TNFRSF21;IRF1;CASP3;FGF10;SYK;TLR4;TNFRSF1B;ARG2;DHPS;IL12RB1;TNFSF4;IL20RB;CD274;BMP4;CD38;;PLA2G2D1;ENPP3;CD22;INPP5D;CD40;CLEC4G;IL34;FCRL3;MIF;IGFBP2;EPHB2;PRKCQ;RPS3;PTPRC;IL6;CDKN1A;CD86;BST1;CTLA4;JAK3;BTK;RAC2;TNFSF18;NCKAP1L
40	GO:0030595	BP	leukocyte chemotaxis	40/ 3935	111/ 27572	0.36036	1.6566391177E-6	0.000308942143188	ENSBTAG00000048980;ENSBTAG00000014113;ENSBTAG00000011963;ENSBTAG00000002317;ENSBTAG00000050197;ENSBTAG00000011922;ENSBTAG00000012109;ENSBTAG00000037558;ENSBTAG00000008479;ENSBTAG00000016525;ENSBTAG00000020872;ENSBTAG00000010738;ENSBTAG00000019716;ENSBTAG00000021326;ENSBTAG00000025257;ENSBTAG00000008636;ENSBTAG00000010161;ENSBTAG00000039160;ENSBTAG00000012684;ENSBTAG00000013334;ENSBTAG00000004767;…	;CCL8;RPS19;PTN;C28H10orf99;PLEC;EDN3;GRO1;CXCL13;ITGA1;C5AR1;CCL14;CXCL8;CCL20;CCL4;PDE4B;CCL21;VAV1;CCL19;CSF3R;SYK;ITGB2;CXCL5;;PTPRO;CCL26;CCL24;S100A8;ADAM8;S100A9;CD300H;CXCR1;CXCL10;ARHGEF5;PPIB;GAS6;SLC12A2;LBP;CHGA;NCKAP1L
89	GO:0043062	BP	extracellular structure organization	89/ 3935	241/ 27572	0.369295	1.70440514689E-6	0.000308942143188	ENSBTAG00000013662;ENSBTAG00000013472;ENSBTAG00000021442;ENSBTAG00000037768;ENSBTAG00000014530;ENSBTAG00000011489;ENSBTAG00000047998;ENSBTAG00000019517;ENSBTAG00000011644;ENSBTAG00000007235;ENSBTAG00000012088;ENSBTAG00000050602;ENSBTAG00000005668;ENSBTAG00000010175;ENSBTAG00000019964;ENSBTAG00000019807;ENSBTAG00000027020;ENSBTAG00000025752;ENSBTAG00000021654;ENSBTAG00000017135;ENSBTAG00000013760;…	COL8A1;COL1A2;CRTAP;MMP3;NTNG1;KAZALD1;COL5A1;ELN;THSD4;NTNG2;FBLN1;HAS3;SLC39A8;COL8A2;GAS6;COL27A1;COL5A2;P3H4;GAS2;CTSS;COL4A6;OPTC;MMP19;COL3A1;SMOC2;COL11A2;ADAMTS4;CCDC80;MYH11;RECK;PBXIP1;MMP25;LTBP3;COL15A1;DDR2;HPSE2;COMP;MMP13;SMPD3;POMT1;VIT;COL1A1;QSOX1;COL18A1;FMOD;SPINT1;LAMB2;MFAP4;MMP17;ECM2;EFEMP2;COL4A5;MMP27;PRDX4;PTX3;GFAP;KIF9;SCX;EMILIN1;ADAMTS10;LUM;GFOD2;ERO1A;;VWA1;FERMT1…
91	GO:0006954	BP	inflammatory response	91/ 3935	290/ 27572	0.313793	1.74155655243E-6	0.000308942143188	ENSBTAG00000004215;ENSBTAG00000020892;ENSBTAG00000027051;ENSBTAG00000037558;ENSBTAG00000014972;ENSBTAG00000001321;ENSBTAG00000025257;ENSBTAG00000007375;ENSBTAG00000010161;ENSBTAG00000006894;ENSBTAG00000005759;ENSBTAG00000000522;ENSBTAG00000000483;ENSBTAG00000009357;ENSBTAG00000014921;ENSBTAG00000026753;ENSBTAG00000017593;ENSBTAG00000022161;ENSBTAG00000014127;ENSBTAG00000051907;ENSBTAG00000015520;…	RARRES2;IL2RA;PTAFR;GRO1;PTGER4;IL1B;CCL4;MIF;CCL21;NOS2;PLA2G2A;AHSG;HYAL1;IL34;IL6;CXCR1;TREM1;TLR7;PTGS2;CYBA;SLC11A1;IL1RN;CD163;MFHAS1;CXCL13;S100A8;AXL;CHI3L1;CYBB;TNFRSF1B;TNFSF4;IL20RB;NKIRAS2;CD14;CD40;SAA4;KNG1;HP;C3AR1;;C5AR2;ITIH4;CCL8;IDO1;OLR1;SAA3;NLRP3;CCL20;NLRC4;LBP;EPHA2;CCL19;F2RL1;M-SAA3.2;;TLR10;IL1A;MYD88;CCL24;S100A9;NFE2L2;CXCL5;;;S100A12;TBXA2R;CCR1;PRCP;SELP;TSPAN2;CCL2…
16	GO:0010543	BP	regulation of platelet activation	16/ 3935	32/ 27572	0.5	1.75800983845E-6	0.000308942143188	ENSBTAG00000010664;ENSBTAG00000008717;ENSBTAG00000045887;ENSBTAG00000008719;ENSBTAG00000014921;ENSBTAG00000010123;ENSBTAG00000009658;ENSBTAG00000020034;ENSBTAG00000018404;ENSBTAG00000006276;ENSBTAG00000020755;ENSBTAG00000017846;ENSBTAG00000007173;ENSBTAG00000006240;ENSBTAG00000017328;ENSBTAG00000004767	PRKCQ;SERPINE2;DMTN;PRKCD;IL6;APOE;PLEK;LYN;PRKG1;C1QTNF1;SELP;F11R;PDGFRA;TLR4;PTI;SYK
22	GO:0050766	BP	positive regulation of phagocytosis	22/ 3935	54/ 27572	0.407407	1.77822617384E-6	0.000308942143188	ENSBTAG00000034287;ENSBTAG00000046421;ENSBTAG00000015520;ENSBTAG00000039520;ENSBTAG00000016345;ENSBTAG00000007213;ENSBTAG00000023144;ENSBTAG00000001321;ENSBTAG00000020936;ENSBTAG00000054594;ENSBTAG00000000962;ENSBTAG00000003300;ENSBTAG00000002258;ENSBTAG00000034848;ENSBTAG00000000522;ENSBTAG00000051981;ENSBTAG00000009012;ENSBTAG00000007450;ENSBTAG00000007626;ENSBTAG00000019964;ENSBTAG00000051907;…	TULP1;SFTPD;SLC11A1;SIRPB1;IL2RB;SIRPA;PTPRC;IL1B;NOD2;;STAP1;MFGE8;APOA1;F2RL1;AHSG;;PTX3;C2;IL2RG;GAS6;CYBA;NCKAP1L
70	GO:0022409	BP	positive regulation of cell-cell adhesion	70/ 3935	233/ 27572	0.300429	1.78412228524E-6	0.000308942143188	ENSBTAG00000012511;ENSBTAG00000052363;ENSBTAG00000018059;ENSBTAG00000012695;ENSBTAG00000054594;ENSBTAG00000002190;ENSBTAG00000038128;ENSBTAG00000015089;ENSBTAG00000005016;ENSBTAG00000018577;ENSBTAG00000039520;ENSBTAG00000019627;ENSBTAG00000015362;ENSBTAG00000003255;ENSBTAG00000047441;ENSBTAG00000001273;ENSBTAG00000048049;ENSBTAG00000011563;ENSBTAG00000001321;ENSBTAG00000020936;ENSBTAG00000037605;…	BAD;;CD80;LCK;;DOCK8;BOLA-DQA5;LGALS1;AP3B1;SLC7A1;SIRPB1;THY1;BMP7;CD4;;NLRP3;;TNFSF13B;IL1B;NOD2;;XBP1;FOXO3;LEP;DPP4;MYO10;JAK3;KIFAP3;IL7R;NR4A3;ZBTB16;IGFBP2;DHPS;FSTL3;IL12RB1;DMTN;TNFSF4;RASGRP1;SOX13;;ITGB2;VNN1;SELE;B2M;CD86;SIRPA;ADAM8;IL1A;HSPD1;SELP;SYK;SOCS1;PRKCQ;RPS3;;PTPRC;PLAUR;IL6;ICOS;BOLA-DYB;;CYRIB;SPTA1;CD276;CD274;;F11R;BLA-DQB;PCK1;NCKAP1L
67	GO:0040013	BP	negative regulation of locomotion	67/ 3935	253/ 27572	0.264822	1.9038508427E-6	0.000308942143188	ENSBTAG00000011446;ENSBTAG00000012514;ENSBTAG00000017381;ENSBTAG00000012817;ENSBTAG00000047855;ENSBTAG00000010123;ENSBTAG00000011234;ENSBTAG00000015991;ENSBTAG00000018133;ENSBTAG00000055158;ENSBTAG00000014832;ENSBTAG00000010820;ENSBTAG00000014944;ENSBTAG00000021273;ENSBTAG00000018824;ENSBTAG00000010531;ENSBTAG00000039738;ENSBTAG00000014059;ENSBTAG00000054218;ENSBTAG00000048246;ENSBTAG00000004381;…	SEMA7A;PODN;CLDN19;JAG1;MECP2;APOE;FOXO3;CDH1;SEMA3A;TP53INP1;TMEFF2;WNT11;TBXA2R;SEMA4B;MIA3;CYP1B1;TMIGD3;ATP2B4;IGFBP5;DPP4;TACSTD2;SVBP;CHRD;ADORA1;PRKG1;NDRG4;MYOCD;ABHD2;STAP1;PTPRJ;ADARB1;CLDN5;CCL21;PLXNB3;SEMA4D;RAP2B;PIN1;ADGRG1;NRG3;RECK;RRAS;SEMA3G;EVL;LDLRAD4;ILK;ADGRB1;FUZ;PTGER4;SINHCAF;MIF;FBLN1;THY1;SEMA3B;DPYSL3;NRG1;ADAM15;RIPOR2;PLXNA3;DNAI3;MAPK15;SEMA6C;COL3A1;WAS;MEOX2;EMIL…
57	GO:0003341	BP	cilium movement	57/ 3935	199/ 27572	0.286432	1.94736004357E-6	0.000308942143188	ENSBTAG00000015569;ENSBTAG00000021714;ENSBTAG00000003578;ENSBTAG00000003539;ENSBTAG00000019919;ENSBTAG00000017015;ENSBTAG00000050319;ENSBTAG00000007096;ENSBTAG00000014054;ENSBTAG00000010548;ENSBTAG00000005442;ENSBTAG00000015651;ENSBTAG00000054262;ENSBTAG00000014059;ENSBTAG00000052741;ENSBTAG00000016265;ENSBTAG00000009057;ENSBTAG00000047794;ENSBTAG00000015792;ENSBTAG00000051072;ENSBTAG00000006578;…	ENKUR;TEKT2;DPCD;ROPN1L;;TEKT5;;GAS8;CFAP206;DNAAF11;DNAI4;;;ATP2B4;;DNAJA1;CFAP221;DNAH1;CFAP54;AQP4;SPEF1;ODAD3;TTLL9;DNAAF6;CCDC39;;DRC7;NME5;PLTP;ODAD1;DNAH9;ODAD4;CFAP251;DNAH5;CFAP43;SPAG17;CFAP69;DNAI3;TEKT1;ROPN1;CFAP45;TEKT4;ZMYND10;CCDC40;ZBBX;AKAP4;DNAAF2;DNAAF1;HOATZ;CFAP65;DNAI2;DNAI1;JHY;SPEM1;CCDC103;TTLL1;RSPH4A
99	GO:0001819	BP	positive regulation of cytokine production	99/ 3935	370/ 27572	0.267568	1.94801338258E-6	0.000308942143188	ENSBTAG00000010273;ENSBTAG00000039937;ENSBTAG00000006731;ENSBTAG00000002296;ENSBTAG00000020957;ENSBTAG00000001321;ENSBTAG00000019734;ENSBTAG00000048155;ENSBTAG00000031231;ENSBTAG00000006894;ENSBTAG00000008142;ENSBTAG00000019033;ENSBTAG00000006366;ENSBTAG00000011481;ENSBTAG00000010578;ENSBTAG00000006282;ENSBTAG00000045902;ENSBTAG00000014921;ENSBTAG00000021378;ENSBTAG00000017824;ENSBTAG00000008703;…	EREG;TNFRSF8;SLC7A5;STING1;FZD5;IL1B;CD276;FCN1;IRF1;NOS2;IFIH1;CD84;NFATC4;IL12RB1;IL17B;POU2AF1;EPHB2;IL6;S100A13;IRF8;EIF2AK2;TLR7;LBP;CYBA;;DDX58;IL1RAP;AKIRIN2;SLC11A1;OAS1Y;CD274;NOD2;;CHI3L1;HRAS;TNFSF4;IL20RB;ADORA2B;CD14;CD40;HSPD1;OAS2;LPL;TRIM15;FGR;C3AR1;GBP5;POLR3C;IDO1;FLT4;TBX21;SORL1;AGPAT2;NLRP3;LEP;MAPK13;NLRC4;DHX58;PRKCQ;SLAMF6;F2RL1;CD2;B2M;FURIN;IL1A;MYD88;MIF;CLEC6A;RPS3;LY…
78	GO:0051251	BP	positive regulation of lymphocyte activation	78/ 3935	263/ 27572	0.296578	1.94953400894E-6	0.000308942143188	ENSBTAG00000012511;ENSBTAG00000052363;ENSBTAG00000018059;ENSBTAG00000018577;ENSBTAG00000012695;ENSBTAG00000054594;ENSBTAG00000002190;ENSBTAG00000038128;ENSBTAG00000006156;ENSBTAG00000015089;ENSBTAG00000005016;ENSBTAG00000014199;ENSBTAG00000039520;ENSBTAG00000019627;ENSBTAG00000008353;ENSBTAG00000003255;ENSBTAG00000047441;ENSBTAG00000001273;ENSBTAG00000048049;ENSBTAG00000011563;ENSBTAG00000001321;…	BAD;;CD80;SLC7A1;LCK;;DOCK8;BOLA-DQA5;BST1;LGALS1;AP3B1;TBX21;SIRPB1;THY1;CDKN1A;CD4;;NLRP3;;TNFSF13B;IL1B;NOD2;;IL1A;XBP1;FOXO3;LEP;DPP4;JAK3;FGF10;SYK;IL7R;TLR4;AXL;ZBTB16;IGFBP2;DHPS;PCID2;IL12RB1;TNFSF4;RASGRP1;SOX13;;VNN1;TNFSF13;B2M;CD86;SIRPA;;INPP5D;ADAM8;CD40;;HSPD1;FCRL3;MIF;SOCS1;EPHB2;PRKCQ;RPS3;;PTPRC;IL6;MYD88;ICOS;BOLA-DYB;CD38;CYRIB;SPTA1;CD276;CD274;;GAS6;BTK;;BLA-DQB;PCK1;NCKAP1L
94	GO:0032970	BP	regulation of actin filament-based process	94/ 3935	359/ 27572	0.261838	1.97954699519E-6	0.000308942143188	ENSBTAG00000015147;ENSBTAG00000021576;ENSBTAG00000047856;ENSBTAG00000014401;ENSBTAG00000006811;ENSBTAG00000014832;ENSBTAG00000000897;ENSBTAG00000004751;ENSBTAG00000040584;ENSBTAG00000009987;ENSBTAG00000005670;ENSBTAG00000011406;ENSBTAG00000015381;ENSBTAG00000010161;ENSBTAG00000009696;ENSBTAG00000002469;ENSBTAG00000020417;ENSBTAG00000052155;ENSBTAG00000006828;ENSBTAG00000009293;ENSBTAG00000013778;…	S100A10;LMOD1;PAK2;SORBS3;EPHA3;TMEFF2;IQGAP2;SPTBN4;DSC2;ITGB3;ARHGEF19;TESK1;ARHGAP18;CCL21;ACTN2;KANK3;DAPK3;;RAPGEF3;EVL;DNAI3;ELN;CD2AP;DSTN;SSH2;RHOD;NCKAP1L;HCK;PPM1E;CAV3;ASAP3;HRAS;PPM1F;MYLK2;TMSB4;SYNPO2;TMOD1;TGFB3;WASHC1;MLST8;CRACD;PRKCD;CACNA1C;ARHGEF5;CFL2;ARHGAP6;RHOC;CAPZA1;PLEKHG2;RAC2;RHPN2;TMOD4;PTK2B;HCLS1;STAP1;APOA1;F2RL1;ARHGEF10;CORO2B;GRHL3;PTGER4;CCL24;PHPT1;RND1;SYNPO…
80	GO:0050863	BP	regulation of T cell activation	80/ 3935	283/ 27572	0.282686	2.01055198861E-6	0.000308942143188	ENSBTAG00000012511;ENSBTAG00000052363;ENSBTAG00000015874;ENSBTAG00000018577;ENSBTAG00000012695;ENSBTAG00000054594;ENSBTAG00000002190;ENSBTAG00000007916;ENSBTAG00000038128;ENSBTAG00000046977;ENSBTAG00000020602;ENSBTAG00000015089;ENSBTAG00000005016;ENSBTAG00000014199;ENSBTAG00000039520;ENSBTAG00000019627;ENSBTAG00000026326;ENSBTAG00000000317;ENSBTAG00000003835;ENSBTAG00000003255;ENSBTAG00000047441;…	BAD;;CASP3;SLC7A1;LCK;;DOCK8;FOXJ1;BOLA-DQA5;PLA2G2D4;IDO1;LGALS1;AP3B1;TBX21;SIRPB1;THY1;SPN;MAPK8IP1;BMP4;CD4;;NLRP3;;TNFSF13B;IL1B;NOD2;;IL1A;XBP1;FOXO3;LEP;DPP4;IRF1;JAK3;BLA-DQB;IL7R;TNFRSF1B;ZBTB16;IGFBP2;DHPS;RPS3;IL12RB1;TNFSF4;SIRPA;RASGRP1;SOX13;CTLA4;IL20RB;;VNN1;B2M;CD86;SLC46A2;PLA2G2D1;RAC2;ADAM8;CLEC4G;HSPD1;TNFRSF21;SYK;BOLA-DYB;PRKCQ;ARG2;;PTPRC;IL6;SOCS1;RIPOR2;;CYRIB;SPTA1;CD27…
96	GO:1902903	BP	regulation of supramolecular fiber organization	96/ 3935	337/ 27572	0.284866	2.02704766779E-6	0.000308942143188	ENSBTAG00000015147;ENSBTAG00000021576;ENSBTAG00000047856;ENSBTAG00000003511;ENSBTAG00000047855;ENSBTAG00000014401;ENSBTAG00000040106;ENSBTAG00000014832;ENSBTAG00000054330;ENSBTAG00000000897;ENSBTAG00000011902;ENSBTAG00000008719;ENSBTAG00000011406;ENSBTAG00000015381;ENSBTAG00000015027;ENSBTAG00000010161;ENSBTAG00000000434;ENSBTAG00000009696;ENSBTAG00000020099;ENSBTAG00000002469;ENSBTAG00000020417;…	S100A10;LMOD1;PAK2;SLAIN1;MECP2;SORBS3;CHADL;TMEFF2;TUBB2B;IQGAP2;WASHC1;PRKCD;TESK1;ARHGAP18;;CCL21;CRYAB;ACTN2;STMN2;KANK3;DAPK3;;RAPGEF3;EVL;DNAI3;ELN;CDK5RAP2;DSTN;SSH2;TUBB4A;PFDN1;NCKAP1L;PPM1E;CAV3;ASAP3;PPM1F;TMSB4;SYNPO2;TMOD1;TGFB3;SPTBN4;MLST8;CRACD;MAP6D1;CLIP3;GAS2L2;ARHGEF5;APOE;CFL2;MAP1B;ARHGAP6;RHOC;CAPZA1;ARL3;PLEKHG2;RHPN2;RANGRF;PFDN6;TMOD4;PTK2B;HCLS1;APOA1;F2RL1;ARHGEF10;COR…
93	GO:0032103	BP	positive regulation of response to external stimulus	93/ 3935	326/ 27572	0.285276	2.04084276049E-6	0.000308942143188	ENSBTAG00000007523;ENSBTAG00000004215;ENSBTAG00000010273;ENSBTAG00000002296;ENSBTAG00000004503;ENSBTAG00000000128;ENSBTAG00000001321;ENSBTAG00000048155;ENSBTAG00000051910;ENSBTAG00000026275;ENSBTAG00000010161;ENSBTAG00000047508;ENSBTAG00000003564;ENSBTAG00000021709;ENSBTAG00000012406;ENSBTAG00000006240;ENSBTAG00000006722;ENSBTAG00000009357;ENSBTAG00000014921;ENSBTAG00000014737;ENSBTAG00000019964;…	STX4;RARRES2;EREG;STING1;NPY;FGF18;IL1B;FCN1;FGF10;CCL24;CCL21;ZNF580;HPX;SPI1;ZBP1;TLR4;FGF16;IL34;IL6;VEGFC;GAS6;LBP;CYBA;NCKAP1L;;PGF;AKIRIN2;RPS19;VEGFA;PPM1F;S100A8;TRADD;NOD2;NCR3;IL18RAP;SMOC2;ABCC1;VEGFB;ZNFX1;TNFSF4;ADORA2B;CREB3;PTGS2;KLK7;FABP4;LPL;TRIM15;RIPOR2;C3AR1;CCN4;POLR3C;PSMC1;VAMP8;PTN;RAC2;IDO1;EDN3;XRCC6;PTK2B;PLSCR2;LRSAM1;STAP1;ARTN;NLRC4;DHX58;CCL19;F2RL1;TLR10;PTGER4;MI…
55	GO:0050670	BP	regulation of lymphocyte proliferation	55/ 3935	184/ 27572	0.298913	2.07080261233E-6	0.000308942143188	ENSBTAG00000052363;ENSBTAG00000002319;ENSBTAG00000000888;ENSBTAG00000007916;ENSBTAG00000046977;ENSBTAG00000020602;ENSBTAG00000018577;ENSBTAG00000011003;ENSBTAG00000000317;ENSBTAG00000020034;ENSBTAG00000011563;ENSBTAG00000001321;ENSBTAG00000019734;ENSBTAG00000000563;ENSBTAG00000010349;ENSBTAG00000018059;ENSBTAG00000014911;ENSBTAG00000020054;ENSBTAG00000031231;ENSBTAG00000015874;ENSBTAG00000051910;…	;HMCN2;SPTA1;FOXJ1;PLA2G2D4;IDO1;SLC7A1;IKZF3;MAPK8IP1;LYN;TNFSF13B;IL1B;CD276;MYD88;IL1A;CD80;LEP;TNFRSF21;IRF1;CASP3;FGF10;SYK;TLR4;TNFRSF1B;ARG2;DHPS;IL12RB1;TNFSF4;IL20RB;CD274;BMP4;CD38;;PLA2G2D1;CD22;INPP5D;CD40;CLEC4G;RAC2;FCRL3;MIF;IGFBP2;EPHB2;PRKCQ;RPS3;PTPRC;IL6;CDKN1A;CD86;BST1;CTLA4;JAK3;BTK;TNFSF18;NCKAP1L
55	GO:0031349	BP	positive regulation of defense response	55/ 3935	192/ 27572	0.286458	2.10424688705E-6	0.000308942143188	ENSBTAG00000052363;ENSBTAG00000022227;ENSBTAG00000021637;ENSBTAG00000005426;ENSBTAG00000003764;ENSBTAG00000011963;ENSBTAG00000014042;ENSBTAG00000016163;ENSBTAG00000010273;ENSBTAG00000020602;ENSBTAG00000021791;ENSBTAG00000002296;ENSBTAG00000018498;ENSBTAG00000011511;ENSBTAG00000020166;ENSBTAG00000014972;ENSBTAG00000006103;ENSBTAG00000012640;ENSBTAG00000001321;ENSBTAG00000020936;ENSBTAG00000018343;…	;PLSCR2;POLR3C;PSMC1;AKIRIN2;RPS19;TLR10;OSM;EREG;IDO1;PARP9;STING1;PQBP1;;ZNFX1;PTGER4;XRCC6;S100A8;IL1B;NOD2;NCR3;FCN1;IL18RAP;LRSAM1;STAP1;NLRC4;TLR2;SYK;ABCC1;F2RL1;TLR4;VAMP8;TNFSF4;CLEC6A;HPX;SPI1;ZBP1;ADORA2B;PTGS2;KLK7;FABP4;CTSC;CCL24;VAV1;LPL;ADAM8;S100A9;IL6;CCN4;TRADD;COCH;BTK;LBP;CYBA;RASGRP1
56	GO:0032496	BP	response to lipopolysaccharide	56/ 3935	192/ 27572	0.291667	2.10424688705E-6	0.000308942143188	ENSBTAG00000011986;ENSBTAG00000018059;ENSBTAG00000052363;ENSBTAG00000003764;ENSBTAG00000013301;ENSBTAG00000040151;ENSBTAG00000002551;ENSBTAG00000018098;ENSBTAG00000027051;ENSBTAG00000020602;ENSBTAG00000020661;ENSBTAG00000015520;ENSBTAG00000005970;ENSBTAG00000020780;ENSBTAG00000038048;ENSBTAG00000037558;ENSBTAG00000020270;ENSBTAG00000008479;ENSBTAG00000001273;ENSBTAG00000014492;ENSBTAG00000012640;…	PLSCR4;CD80;;AKIRIN2;GGT7;GCH1;KCNJ8;;PTAFR;IDO1;ABCA1;SLC11A1;XBP1;SBNO2;MRC1;GRO1;NFKB1;CXCL13;NLRP3;NFKBIL1;S100A8;CD274;IL1B;NOD2;GFI1;IL1A;PRDX3;CXCL8;STAP1;TBXA2R;CD180;AXL;LDOC1;TLR4;NOS2;VIM;JUN;PDE4B;TNFSF4;IFNAR1;CD86;TNFRSF1B;PTGER4;MYD88;CITED1;S100A9;IL6;NR1D1;IRF8;CXCL10;RPS6KA3;CASP1;CYP27B1;CD14;LBP;CXCL5
70	GO:0010951	BP	negative regulation of endopeptidase activity	70/ 3935	235/ 27572	0.297872	2.10479285206E-6	0.000308942143188	ENSBTAG00000003519;ENSBTAG00000008731;ENSBTAG00000013645;ENSBTAG00000030190;ENSBTAG00000047856;ENSBTAG00000023026;ENSBTAG00000046540;ENSBTAG00000013004;ENSBTAG00000045588;ENSBTAG00000013573;ENSBTAG00000008021;ENSBTAG00000014611;ENSBTAG00000007446;ENSBTAG00000017328;ENSBTAG00000018115;ENSBTAG00000025258;ENSBTAG00000012393;ENSBTAG00000015844;ENSBTAG00000052012;ENSBTAG00000016526;ENSBTAG00000010998;…	NOL3;PRDX3;RFFL;COL6A3;PAK2;;SERPINA3-1;ITIH5;;BIRC5;;SORL1;NGF;PTI;PEBP1;;AGT;TFPI2;;PIH1D1;CFLAR;BCL2L12;;TIMP2;CST6;NAIP;WFIKKN2;SERPINA14;CRYAB;WFDC3;SERPINI2;MICAL1;CSTB;PCID2;ITIH1;SPOCK1;MMP9;;;RECK;PCSK1N;NR4A1;;AHSG;FURIN;MT3;WFIKKN1;PLAUR;CPAMD8;SERPINB4;CST3;COL28A1;;SPINT1;A2M;SERPINB6;A2ML1;KNG1;SERPINE2;;SFN;;RPS6KA3;GAS6;PI3;PTGS2;ARAF;BIRC3;;PRDX5
78	GO:0044282	BP	small molecule catabolic process	78/ 3935	306/ 27572	0.254902	2.14496725359E-6	0.000308942143188	ENSBTAG00000012511;ENSBTAG00000002214;ENSBTAG00000021535;ENSBTAG00000020371;ENSBTAG00000003415;ENSBTAG00000002765;ENSBTAG00000054647;ENSBTAG00000006910;ENSBTAG00000020602;ENSBTAG00000016211;ENSBTAG00000001249;ENSBTAG00000025718;ENSBTAG00000015807;ENSBTAG00000014439;ENSBTAG00000009029;ENSBTAG00000005709;ENSBTAG00000019625;ENSBTAG00000033367;ENSBTAG00000052516;ENSBTAG00000054510;ENSBTAG00000002683;…	BAD;TAT;CROT;ACOT8;ESD;CYP24A1;RPE;ASRGL1;IDO1;GCDH;SULT1B1;HMGCLL1;GALT;KMO;;ABHD3;EHHADH;DDO;CDA;;PFKP;UPB1;ACAA1;CYP27A1;CRABP1;GSTZ1;GK5;ALDH3B1;LEP;FAAH;ABHD2;XDH;UROC1;IDNK;GALK1;BDH2;APOBEC1;ALDH1L2;ARG2;NPL;ADAL;GK;ALDH1L1;DHDH;BPNT1;HMGCL;FGF23;RENBP;GNPDA1;HOGA1;ACADL;ABCD1;SHMT1;PON3;MT3;PIPOX;NOS2;CYP46A1;ADHFE1;BCKDHA;SARDH;BCAT2;DDAH2;HAGH;CPT1A;CPT1B;LDHD;INPP5A;ENTPD4;ACAD8;APOBEC…
40	GO:2001257	BP	regulation of cation channel activity	40/ 3935	126/ 27572	0.31746	2.15673824663E-6	0.000308942143188	ENSBTAG00000021639;ENSBTAG00000021808;ENSBTAG00000011344;ENSBTAG00000007596;ENSBTAG00000038849;ENSBTAG00000017135;ENSBTAG00000053199;ENSBTAG00000018940;ENSBTAG00000038904;ENSBTAG00000010986;ENSBTAG00000014583;ENSBTAG00000004607;ENSBTAG00000008932;ENSBTAG00000011500;ENSBTAG00000014956;ENSBTAG00000002853;ENSBTAG00000003826;ENSBTAG00000002132;ENSBTAG00000008636;ENSBTAG00000014176;ENSBTAG00000054931;…	ARC;CACNB3;TMEM110;GEM;;CTSS;CNIH3;CRACR2A;PRRT1;KCNQ1;CALM3;GSG1L;SHISA7;CASQ2;JSRP1;HRC;SCN1B;DRD3;PDE4B;REM1;CACNG4;KCNAB1;GAL;VAMP2;ACTN2;RELN;MMP9;CLIC2;DLG4;KCNE3;NLGN3;RNF207;KCNS1;EPHB2;STAC3;RRAD;EDN1;NLGN1;PLN;KCNRG
84	GO:0045861	BP	negative regulation of proteolysis	84/ 3935	317/ 27572	0.264984	2.17113826232E-6	0.000308942143188	ENSBTAG00000003519;ENSBTAG00000008731;ENSBTAG00000013645;ENSBTAG00000030190;ENSBTAG00000047856;ENSBTAG00000002092;ENSBTAG00000003264;ENSBTAG00000021192;ENSBTAG00000045630;ENSBTAG00000046540;ENSBTAG00000013004;ENSBTAG00000045588;ENSBTAG00000013573;ENSBTAG00000008021;ENSBTAG00000001244;ENSBTAG00000010371;ENSBTAG00000007446;ENSBTAG00000017328;ENSBTAG00000018115;ENSBTAG00000025258;ENSBTAG00000046587;…	NOL3;PRDX3;RFFL;COL6A3;PAK2;PI16;NR1H2;NOP53;;SERPINA3-1;ITIH5;;BIRC5;;PLAT;CHAC1;NGF;PTI;PEBP1;;CST6;TFPI2;F2;;PIH1D1;;UBXN1;IL1R2;CFLAR;SORL1;BCL2L12;;TIMP2;AGT;ALAD;NAIP;WFIKKN2;CST3;SERPINA14;CRYAB;WFDC3;SERPINI2;MICAL1;CSTB;PCID2;ITIH1;SPOCK1;MMP9;;GAS1;RECK;PCSK1N;NR4A1;;AHSG;FURIN;MT3;WFIKKN1;PLAUR;CPAMD8;SERPINB4;RPL11;RPS7;COL28A1;;SPINT1;OPHN1;A2M;SERPINB6;A2ML1;;KNG1;SERPINE2;;SFN;ACP4…
35	GO:0072599	BP	establishment of protein localization to endoplasmic reticulum	35/ 3935	106/ 27572	0.330189	2.30309691543E-6	0.000308942143188	ENSBTAG00000006487;ENSBTAG00000011963;ENSBTAG00000017389;ENSBTAG00000000985;ENSBTAG00000039442;ENSBTAG00000013264;ENSBTAG00000020606;ENSBTAG00000005142;ENSBTAG00000026327;ENSBTAG00000015285;ENSBTAG00000014971;ENSBTAG00000019718;ENSBTAG00000012904;ENSBTAG00000019494;ENSBTAG00000001538;ENSBTAG00000009908;ENSBTAG00000017441;ENSBTAG00000040367;ENSBTAG00000013461;ENSBTAG00000016896;ENSBTAG00000021093;…	RPS9;RPS19;RPLP0;RAB10;SEC62;RPS24;ZFAND2B;RPL37;RPL8;RPS8;SEC61G;RPS15;EDEM1;RPL10A;;RPS3A;RPL27;;RPL24;HERPUD1;RPS16;RPL19;SPCS2;RPS21;;RPS23;GET3;;RPS7;RPL21;RPL18A;RYR2;RPS11;RPL11;
54	GO:0002685	BP	regulation of leukocyte migration	54/ 3935	194/ 27572	0.278351	2.31478773888E-6	0.000308942143188	ENSBTAG00000004215;ENSBTAG00000013688;ENSBTAG00000002190;ENSBTAG00000002317;ENSBTAG00000050197;ENSBTAG00000011043;ENSBTAG00000006156;ENSBTAG00000007307;ENSBTAG00000014737;ENSBTAG00000019627;ENSBTAG00000026326;ENSBTAG00000019428;ENSBTAG00000018824;ENSBTAG00000009987;ENSBTAG00000020936;ENSBTAG00000011461;ENSBTAG00000020034;ENSBTAG00000021326;ENSBTAG00000012109;ENSBTAG00000048246;ENSBTAG00000000962;…	RARRES2;PGF;DOCK8;PTN;C28H10orf99;RAC2;BST1;SELE;VEGFC;THY1;SPN;CCR1;MIA3;ITGB3;NOD2;ADORA1;LYN;CCL20;EDN3;DPP4;STAP1;MIF;CCL21;VEGFB;C5AR1;ZNF580;CD99;CCL19;PLVAP;SELP;SPI1;MST1;F2RL1;;CREB3;SMPD3;PTGER4;IL34;PTK2B;CCL24;ADAM8;AIRE;MYD88;RIPOR2;CXCL10;JAM2;C3AR1;GAS6;JAM3;LBP;EMILIN1;TNFSF18;C5AR2;NCKAP1L
72	GO:0010466	BP	negative regulation of peptidase activity	72/ 3935	238/ 27572	0.302521	2.36033766604E-6	0.000308942143188	ENSBTAG00000003519;ENSBTAG00000008731;ENSBTAG00000013645;ENSBTAG00000030190;ENSBTAG00000047856;ENSBTAG00000002092;ENSBTAG00000023026;ENSBTAG00000046540;ENSBTAG00000013004;ENSBTAG00000045588;ENSBTAG00000013573;ENSBTAG00000008021;ENSBTAG00000014611;ENSBTAG00000007446;ENSBTAG00000017328;ENSBTAG00000018115;ENSBTAG00000025258;ENSBTAG00000046587;ENSBTAG00000015844;ENSBTAG00000052012;ENSBTAG00000016526;…	NOL3;PRDX3;RFFL;COL6A3;PAK2;PI16;;SERPINA3-1;ITIH5;;BIRC5;;SORL1;NGF;PTI;PEBP1;;CST6;TFPI2;;PIH1D1;UBXN1;CFLAR;BCL2L12;;TIMP2;AGT;NAIP;WFIKKN2;SERPINA14;CRYAB;WFDC3;SERPINI2;MICAL1;CSTB;PCID2;ITIH1;SPOCK1;MMP9;;;RECK;PCSK1N;NR4A1;;AHSG;FURIN;MT3;WFIKKN1;PLAUR;CPAMD8;SERPINB4;CST3;COL28A1;;SPINT1;A2M;SERPINB6;A2ML1;KNG1;SERPINE2;;SFN;;RPS6KA3;GAS6;PI3;PTGS2;ARAF;BIRC3;;PRDX5
91	GO:0050867	BP	positive regulation of cell activation	91/ 3935	308/ 27572	0.295455	2.36607646743E-6	0.000308942143188	ENSBTAG00000002190;ENSBTAG00000010349;ENSBTAG00000001321;ENSBTAG00000019734;ENSBTAG00000048246;ENSBTAG00000051910;ENSBTAG00000019975;ENSBTAG00000011481;ENSBTAG00000048782;ENSBTAG00000051981;ENSBTAG00000005596;ENSBTAG00000045902;ENSBTAG00000014921;ENSBTAG00000019964;ENSBTAG00000016864;ENSBTAG00000001936;ENSBTAG00000019686;ENSBTAG00000052363;ENSBTAG00000014199;ENSBTAG00000038128;ENSBTAG00000039520;…	DOCK8;IL1A;IL1B;CD276;DPP4;FGF10;IL7R;IL12RB1;;;IGFBP2;EPHB2;IL6;GAS6;LBP;PCK1;NCKAP1L;;TBX21;BOLA-DQA5;SIRPB1;CD177;STX4;TNFSF13B;NOD2;ITGAM;CD80;;AXL;PCID2;TNFSF4;ADORA2B;CD86;SIRPA;CD40;HSPD1;PRKCQ;CDKN1A;FGR;BLA-DQB;BAD;LCK;VAMP8;SLC7A1;NLRP3;;;;FOXO3;LEP;STAP1;F2RL1;CD4;SOX13;ITGB2;B2M;;;MYD88;FCRL3;MIF;RPS3;;PLEK;BOLA-DYB;JAK3;BTK;;LGALS1;BST1;THY1;SELP;SOCS1;PTPRC;XBP1;AP3B1;TLR4;DHPS;VNN1…
37	GO:0032675	BP	regulation of interleukin-6 production	37/ 3935	114/ 27572	0.324561	2.382946111E-6	0.000308942143188	ENSBTAG00000052363;ENSBTAG00000003366;ENSBTAG00000013205;ENSBTAG00000003764;ENSBTAG00000007916;ENSBTAG00000010273;ENSBTAG00000001321;ENSBTAG00000020936;ENSBTAG00000000563;ENSBTAG00000051072;ENSBTAG00000014911;ENSBTAG00000047441;ENSBTAG00000010007;ENSBTAG00000008008;ENSBTAG00000034848;ENSBTAG00000006240;ENSBTAG00000006894;ENSBTAG00000008142;ENSBTAG00000019033;ENSBTAG00000002894;ENSBTAG00000007581;…	;DDX58;IL1RAP;AKIRIN2;FOXJ1;EREG;IL1B;NOD2;MYD88;AQP4;LEP;;MAPK13;TLR2;F2RL1;TLR4;NOS2;IFIH1;CD84;TNFSF4;ADORA2B;BPI;POU2AF1;INPP5D;HSPD1;SYK;LPL;KLF2;SYT11;IL6;IL6R;GAS6;TLR7;LBP;CYBA;C5AR2;NCKAP1L
125	GO:0097435	BP	supramolecular fiber organization	125/ 3935	438/ 27572	0.285388	2.40037315692E-6	0.000308942143188	ENSBTAG00000021867;ENSBTAG00000011875;ENSBTAG00000021576;ENSBTAG00000014655;ENSBTAG00000003511;ENSBTAG00000014401;ENSBTAG00000033190;ENSBTAG00000000897;ENSBTAG00000011902;ENSBTAG00000013472;ENSBTAG00000007661;ENSBTAG00000021442;ENSBTAG00000010998;ENSBTAG00000004851;ENSBTAG00000049306;ENSBTAG00000008147;ENSBTAG00000020099;ENSBTAG00000007173;ENSBTAG00000021957;ENSBTAG00000047998;ENSBTAG00000009293;…	BFSP1;CLIP2;LMOD1;MYO1A;SLAIN1;SORBS3;PGM5;IQGAP2;WASHC1;COL1A2;MYO1F;CRTAP;CFLAR;NCKAP5L;MSRB1;MICAL1;STMN2;PDGFRA;LTBP2;COL5A1;EVL;ELN;SAMD14;CD2AP;THSD4;STMND1;MARCKSL1;DSTN;OOEP;DES;ELMO1;MYO1C;MSRB2;EFS;COMP;HSP90B1;CAV3;P3H4;GAS2;KIF2C;OPTC;MICAL3;TMSB4;COL3A1;STMN4;TUBGCP6;COL5A2;TPPP3;TNFAIP1;PKP1;KRT14;TCAP;CLIP3;TPM2;ITGB5;LTBP3;TPPP;UBA52;ARHGAP25;DCTN1;NCKAP5;MYO7B;GAS2L2;ARHGAP12;CFL…
57	GO:0060326	BP	cell chemotaxis	57/ 3935	202/ 27572	0.282178	2.41074267336E-6	0.000308942143188	ENSBTAG00000048980;ENSBTAG00000014113;ENSBTAG00000011963;ENSBTAG00000002317;ENSBTAG00000050197;ENSBTAG00000020872;ENSBTAG00000011922;ENSBTAG00000005339;ENSBTAG00000025257;ENSBTAG00000037558;ENSBTAG00000015708;ENSBTAG00000008479;ENSBTAG00000001060;ENSBTAG00000052826;ENSBTAG00000019428;ENSBTAG00000010738;ENSBTAG00000019716;ENSBTAG00000021326;ENSBTAG00000012109;ENSBTAG00000048171;ENSBTAG00000008897;…	;CCL8;RPS19;PTN;C28H10orf99;C5AR1;PLEC;VEGFA;CCL4;GRO1;CXCR6;CXCL13;CXCR4;;CCR1;CCL14;CXCL8;CCL20;EDN3;TAP;BIN2;PDE4B;PDGFRA;CCL21;RAB13;VAV1;PLXNB3;GAS6;ITGA1;CCL19;CSF3R;SYK;SLC12A2;ITGB2;EBD;;DEFB1;PTPRO;CCR10;CCL26;CCL24;S100A8;PRKCQ;ADAM8;S100A9;CD300H;CXCR1;PRKCD;CXCL10;ARHGEF5;PPIB;CXCL5;EPHA2;DEFB10;LBP;CHGA;NCKAP1L
118	GO:0051493	BP	regulation of cytoskeleton organization	118/ 3935	492/ 27572	0.239837	2.41499850436E-6	0.000308942143188	ENSBTAG00000015147;ENSBTAG00000021576;ENSBTAG00000047856;ENSBTAG00000003511;ENSBTAG00000047855;ENSBTAG00000014401;ENSBTAG00000006734;ENSBTAG00000006811;ENSBTAG00000014832;ENSBTAG00000000897;ENSBTAG00000004751;ENSBTAG00000009987;ENSBTAG00000005670;ENSBTAG00000011011;ENSBTAG00000005654;ENSBTAG00000015381;ENSBTAG00000010161;ENSBTAG00000009696;ENSBTAG00000020099;ENSBTAG00000002469;ENSBTAG00000020417;…	S100A10;LMOD1;PAK2;SLAIN1;MECP2;SORBS3;BICD1;EPHA3;TMEFF2;IQGAP2;SPTBN4;ITGB3;ARHGEF19;SSH2;TMSB10;ARHGAP18;CCL21;ACTN2;STMN2;KANK3;DAPK3;;TPX2;RAPGEF3;EVL;DNAI3;ELN;CD2AP;CDK5RAP2;STMND1;DSTN;TESK1;TUBB4A;PLEKHG2;NCKAP1L;HCK;PPM1E;CAV3;ASAP3;CRACD;PPM1F;;TMSB4;SYNPO2;TMOD1;MAP9;TGFB3;KIF15;TUBB2B;STMN4;MLST8;HRAS;MAP6D1;MARK2;CLIP3;PRKCD;TPPP;GAS2L2;ARHGEF5;CFL2;MAP1B;ARHGAP6;RHOC;CAPZA1;ARL3;RH…
103	GO:0044057	BP	regulation of system process	103/ 3935	377/ 27572	0.27321	2.43151191085E-6	0.000308942143188	ENSBTAG00000003519;ENSBTAG00000020569;ENSBTAG00000002199;ENSBTAG00000054832;ENSBTAG00000047855;ENSBTAG00000004751;ENSBTAG00000040584;ENSBTAG00000018133;ENSBTAG00000011500;ENSBTAG00000002853;ENSBTAG00000011461;ENSBTAG00000018404;ENSBTAG00000012393;ENSBTAG00000051910;ENSBTAG00000054931;ENSBTAG00000039340;ENSBTAG00000021664;ENSBTAG00000011873;ENSBTAG00000024928;ENSBTAG00000020304;ENSBTAG00000002349;…	NOL3;CACNA2D1;CORIN;;MECP2;SPTBN4;DSC2;SEMA3A;CASQ2;HRC;ADORA1;PRKG1;AGT;FGF10;CACNG4;SCN4B;TACR2;KCNE3;TNFRSF1B;MTG1;STX1B;POMC;MYOCD;PDE9A;SLC1A1;SOX10;GAS6;CAV3;TNNC2;ATP1A1;CALM3;MYLK2;SMTNL1;KLK8;LMCD1;DLG4;ADORA2B;GCH1;SHOX2;TPPP;CACNA1C;NLGN1;SLC9A1;KCNIP4;CACNA1G;MYRF;GATA5;PI16;DLGAP3;DMPK;ATP2B4;IGFBP5;ATP1A2;MYH7;APOE;FOXO3;LEP;EDN3;SNTA1;APOA1;F2RL1;NR1H2;CORO2B;RELN;MYL4;INHBA;SLC4A3…
89	GO:0045229	BP	external encapsulating structure organization	89/ 3935	239/ 27572	0.372385	2.43647699459E-6	0.000308942143188	ENSBTAG00000013662;ENSBTAG00000013472;ENSBTAG00000021442;ENSBTAG00000037768;ENSBTAG00000014530;ENSBTAG00000011489;ENSBTAG00000047998;ENSBTAG00000019517;ENSBTAG00000011644;ENSBTAG00000007235;ENSBTAG00000012088;ENSBTAG00000050602;ENSBTAG00000005668;ENSBTAG00000010175;ENSBTAG00000019964;ENSBTAG00000019807;ENSBTAG00000027020;ENSBTAG00000025752;ENSBTAG00000021654;ENSBTAG00000017135;ENSBTAG00000013760;…	COL8A1;COL1A2;CRTAP;MMP3;NTNG1;KAZALD1;COL5A1;ELN;THSD4;NTNG2;FBLN1;HAS3;SLC39A8;COL8A2;GAS6;COL27A1;COL5A2;P3H4;GAS2;CTSS;COL4A6;OPTC;MMP19;COL3A1;SMOC2;COL11A2;ADAMTS4;CCDC80;MYH11;RECK;PBXIP1;MMP25;LTBP3;COL15A1;DDR2;HPSE2;COMP;MMP13;SMPD3;POMT1;VIT;COL1A1;QSOX1;COL18A1;FMOD;SPINT1;LAMB2;MFAP4;MMP17;ECM2;EFEMP2;COL4A5;MMP27;PRDX4;PTX3;GFAP;KIF9;SCX;EMILIN1;ADAMTS10;LUM;GFOD2;ERO1A;;VWA1;FERMT1…
89	GO:0030198	BP	extracellular matrix organization	89/ 3935	239/ 27572	0.372385	2.43647699459E-6	0.000308942143188	ENSBTAG00000013662;ENSBTAG00000013472;ENSBTAG00000021442;ENSBTAG00000037768;ENSBTAG00000014530;ENSBTAG00000011489;ENSBTAG00000047998;ENSBTAG00000019517;ENSBTAG00000011644;ENSBTAG00000007235;ENSBTAG00000012088;ENSBTAG00000050602;ENSBTAG00000005668;ENSBTAG00000010175;ENSBTAG00000019964;ENSBTAG00000019807;ENSBTAG00000027020;ENSBTAG00000025752;ENSBTAG00000021654;ENSBTAG00000017135;ENSBTAG00000013760;…	COL8A1;COL1A2;CRTAP;MMP3;NTNG1;KAZALD1;COL5A1;ELN;THSD4;NTNG2;FBLN1;HAS3;SLC39A8;COL8A2;GAS6;COL27A1;COL5A2;P3H4;GAS2;CTSS;COL4A6;OPTC;MMP19;COL3A1;SMOC2;COL11A2;ADAMTS4;CCDC80;MYH11;RECK;PBXIP1;MMP25;LTBP3;COL15A1;DDR2;HPSE2;COMP;MMP13;SMPD3;POMT1;VIT;COL1A1;QSOX1;COL18A1;FMOD;SPINT1;LAMB2;MFAP4;MMP17;ECM2;EFEMP2;COL4A5;MMP27;PRDX4;PTX3;GFAP;KIF9;SCX;EMILIN1;ADAMTS10;LUM;GFOD2;ERO1A;;VWA1;FERMT1…
63	GO:0070372	BP	regulation of ERK1 and ERK2 cascade	63/ 3935	239/ 27572	0.263598	2.43647699459E-6	0.000308942143188	ENSBTAG00000052363;ENSBTAG00000010738;ENSBTAG00000014113;ENSBTAG00000048980;ENSBTAG00000004037;ENSBTAG00000006616;ENSBTAG00000044208;ENSBTAG00000020872;ENSBTAG00000001462;ENSBTAG00000021326;ENSBTAG00000025257;ENSBTAG00000019428;ENSBTAG00000010543;ENSBTAG00000011446;ENSBTAG00000011624;ENSBTAG00000052510;ENSBTAG00000023144;ENSBTAG00000001321;ENSBTAG00000020936;ENSBTAG00000005958;ENSBTAG00000020034;…	;CCL14;CCL8;;JUN;PTPN1;DUSP4;C5AR1;FLT4;CCL20;CCL4;CCR1;FGFR4;SEMA7A;FGF21;CCL26;PTPRC;IL1B;NOD2;PTK2B;LYN;MFHAS1;NDRG4;GSTP1;CAVIN3;FGF10;CHI3L1;PDGFRA;CCL21;TLR4;FFAR4;FGF18;ALOX15;PIN1;FGF23;HRAS;CD4;SYK;F2RL1;RRAS;SCIMP;PLA2G5;DUSP26;MT3;FAM83D;MIF;FBLN1;EPHB2;TNFAIP8L3;NDRG2;CCL24;SPRY1;CCL19;BMP4;DUSP6;GAS6;EPHA2;APOE;P2RY6;EMILIN1;C5AR2;RASGRP1;EZR
63	GO:1903039	BP	positive regulation of leukocyte cell-cell adhesion	63/ 3935	203/ 27572	0.310345	2.45949267536E-6	0.000308942143188	ENSBTAG00000012511;ENSBTAG00000052363;ENSBTAG00000018059;ENSBTAG00000012695;ENSBTAG00000054594;ENSBTAG00000002190;ENSBTAG00000038128;ENSBTAG00000015089;ENSBTAG00000005016;ENSBTAG00000018577;ENSBTAG00000039520;ENSBTAG00000019627;ENSBTAG00000002894;ENSBTAG00000047441;ENSBTAG00000001273;ENSBTAG00000048049;ENSBTAG00000011563;ENSBTAG00000001321;ENSBTAG00000020936;ENSBTAG00000037605;ENSBTAG00000005970;…	BAD;;CD80;LCK;;DOCK8;BOLA-DQA5;LGALS1;AP3B1;SLC7A1;SIRPB1;THY1;TNFSF4;;NLRP3;;TNFSF13B;IL1B;NOD2;;XBP1;FOXO3;LEP;DPP4;JAK3;IL7R;NR4A3;ZBTB16;IGFBP2;DHPS;IL12RB1;CD4;SOX13;;ITGB2;VNN1;SELE;B2M;CD86;SIRPA;ADAM8;IL1A;HSPD1;SELP;SYK;SOCS1;PRKCQ;RPS3;;PTPRC;IL6;ICOS;BOLA-DYB;;CYRIB;SPTA1;CD276;CD274;;RASGRP1;BLA-DQB;PCK1;NCKAP1L
65	GO:0050727	BP	regulation of inflammatory response	65/ 3935	248/ 27572	0.262097	2.47848977827E-6	0.000308942143188	ENSBTAG00000020780;ENSBTAG00000003684;ENSBTAG00000037526;ENSBTAG00000011963;ENSBTAG00000014042;ENSBTAG00000005183;ENSBTAG00000016163;ENSBTAG00000040144;ENSBTAG00000006156;ENSBTAG00000050239;ENSBTAG00000007581;ENSBTAG00000002296;ENSBTAG00000016239;ENSBTAG00000015913;ENSBTAG00000011446;ENSBTAG00000001273;ENSBTAG00000012047;ENSBTAG00000012640;ENSBTAG00000012642;ENSBTAG00000020936;ENSBTAG00000011461;…	SBNO2;LRFN5;FABP4;RPS19;TLR10;MVK;OSM;;BST1;CASP1;ADORA2B;STING1;DUOXA2;MFHAS1;SEMA7A;NLRP3;JAK2;S100A8;TRADD;NOD2;ADORA1;LYN;NFKB1;STAP1;APOA1;TLR2;ESR1;LBP;TLR4;PIK3AP1;FFAR4;VAMP8;ALOX15;SMPDL3B;TNFSF4;NR1D1;PTGIS;IL20RB;CASP4;METRNL;AHSG;BTK;;ENPP3;TNFRSF1B;DNASE1L3;PTGER4;CTSC;CCL24;SHARPIN;LPL;ADAM8;SYT11;S100A9;IL6;WFDC1;FNDC4;IL1B;SOCS3;ABCC1;MYD88;APOE;PTGS2;IDO1;CCN4
103	GO:0051346	BP	negative regulation of hydrolase activity	103/ 3935	366/ 27572	0.281421	2.49313389076E-6	0.000308942143188	ENSBTAG00000003519;ENSBTAG00000046540;ENSBTAG00000047856;ENSBTAG00000013573;ENSBTAG00000013477;ENSBTAG00000025258;ENSBTAG00000005039;ENSBTAG00000013869;ENSBTAG00000018137;ENSBTAG00000010998;ENSBTAG00000020813;ENSBTAG00000012393;ENSBTAG00000000731;ENSBTAG00000007392;ENSBTAG00000000434;ENSBTAG00000016742;ENSBTAG00000008147;ENSBTAG00000019854;ENSBTAG00000007809;ENSBTAG00000052012;ENSBTAG00000021958;…	NOL3;SERPINA3-1;PAK2;BIRC5;GCHFR;;ARAF;SH3BP4;A2M;CFLAR;;AGT;WFIKKN2;SERPINA14;CRYAB;WFDC3;MICAL1;ABCE1;PPP1R36;;GZMA;;AHSG;PPP1R1B;;GAS6;PI3;PTGS2;SEMA4D;;NCKAP1L;ANGPTL4;RTKN;TFPI2;PIH1D1;BCL2L12;PEBP1;SERPINB4;PLXNB3;CSTB;PCID2;HRAS;RECK;TMEM225B;CPAMD8;SERPINI2;PAM16;KNG1;CCDC8;;RPS6KA3;BIRC3;SERPINE2;PI16;;NEIL1;SORL1;NGF;PTI;SPRY1;UBXN1;ATP5IF1;SPINT1;TIMP2;CST6;APOA1;;ITIH1;;;PTX3;WFIKKN1;…
57	GO:0050920	BP	regulation of chemotaxis	57/ 3935	204/ 27572	0.279412	2.55732010626E-6	0.000308942143188	ENSBTAG00000004215;ENSBTAG00000013688;ENSBTAG00000016991;ENSBTAG00000002317;ENSBTAG00000014737;ENSBTAG00000006156;ENSBTAG00000001060;ENSBTAG00000005339;ENSBTAG00000021273;ENSBTAG00000012109;ENSBTAG00000019428;ENSBTAG00000006938;ENSBTAG00000000128;ENSBTAG00000011446;ENSBTAG00000018133;ENSBTAG00000007523;ENSBTAG00000020936;ENSBTAG00000005958;ENSBTAG00000020034;ENSBTAG00000019716;ENSBTAG00000012820;…	RARRES2;PGF;EFNB2;PTN;VEGFC;BST1;CXCR4;VEGFA;SEMA4B;EDN3;CCR1;PPM1F;FGF18;SEMA7A;SEMA3A;STX4;NOD2;PTK2B;LYN;CXCL8;STX3;SMOC2;TUBB2B;DPP4;STAP1;ARTN;FGF10;PDGFRA;CCL21;VEGFB;C5AR1;ZNF580;SEMA4D;CCL19;TUBB2A;SPI1;SEMA3G;MST1;F2RL1;CREB3;CXCL10;FGF16;SEMA6C;IL34;MIF;CCL26;SEMA3B;RAC2;RIPOR2;PLXNA3;CYRIB;C3AR1;GAS6;JAM3;LBP;C5AR2;NCKAP1L
55	GO:0001818	BP	negative regulation of cytokine production	55/ 3935	204/ 27572	0.269608	2.55732010626E-6	0.000308942143188	ENSBTAG00000052363;ENSBTAG00000046547;ENSBTAG00000000843;ENSBTAG00000007916;ENSBTAG00000009899;ENSBTAG00000020602;ENSBTAG00000015520;ENSBTAG00000014199;ENSBTAG00000010820;ENSBTAG00000039861;ENSBTAG00000020270;ENSBTAG00000001273;ENSBTAG00000014492;ENSBTAG00000023144;ENSBTAG00000020936;ENSBTAG00000006343;ENSBTAG00000012004;ENSBTAG00000051072;ENSBTAG00000051210;ENSBTAG00000002258;ENSBTAG00000003166;…	;CIDEA;NDRG2;FOXJ1;CHID1;IDO1;SLC11A1;TBX21;WNT11;OAS1Y;NFKB1;NLRP3;NFKBIL1;PTPRC;NOD2;IL1R2;TGFB3;AQP4;GSTP1;APOA1;AXL;UFD1;DHX58;TLR4;FFAR4;ARG2;CD84;FURIN;TNFSF4;F2RL1;IL20RB;BCL3;ABCD1;INPP5D;BPI;EZR;CD2AP;ADCY7;PTGER4;TNFRSF21;CUEDC2;SYT11;POMC;KLF2;RNF128;CD274;SSC5D;F2;;GAS6;EPHA2;BTK;LBP;C5AR2;NCKAP1L
132	GO:0043408	BP	regulation of MAPK cascade	132/ 3935	567/ 27572	0.232804	2.61849481025E-6	0.000308942143188	ENSBTAG00000002211;ENSBTAG00000047856;ENSBTAG00000014401;ENSBTAG00000044208;ENSBTAG00000000317;ENSBTAG00000000128;ENSBTAG00000016265;ENSBTAG00000020957;ENSBTAG00000016072;ENSBTAG00000008719;ENSBTAG00000001321;ENSBTAG00000051211;ENSBTAG00000025257;ENSBTAG00000012393;ENSBTAG00000051910;ENSBTAG00000007375;ENSBTAG00000010161;ENSBTAG00000000437;ENSBTAG00000016988;ENSBTAG00000007173;ENSBTAG00000021709;…	MAPK8IP3;PAK2;SORBS3;DUSP4;MAPK8IP1;FGF18;DNAJA1;FZD5;SHC2;PRKCD;IL1B;DUSP8;CCL4;AGT;FGF10;MIF;CCL21;FFAR4;PIN1;PDGFRA;SPI1;APOE;WDR54;RPS3;ZNF622;IL34;FBLN1;EPHB2;TNFAIP8L3;IL6;EIF2AK2;DUSP6;GAS6;EPHA2;SEMA7A;;FAS;JUN;CAV3;CRACR2A;ERN2;MFHAS1;STK38;NOD2;PEBP1;CAVIN3;CHI3L1;MST1R;FAM83D;HRAS;PLA2G5;CSPG4;CD40;WNT7A;PIK3CG;ARHGEF5;PTPN1;P2RY6;RB1CC1;CCL8;XDH;FLT4;NDRG4;RET;SORL1;GSTP1;FGF21;LEP;SP…
67	GO:0044782	BP	cilium organization	67/ 3935	250/ 27572	0.268	2.62110530187E-6	0.000308942143188	ENSBTAG00000047810;ENSBTAG00000019915;ENSBTAG00000001969;ENSBTAG00000004318;ENSBTAG00000011861;ENSBTAG00000017015;ENSBTAG00000021517;ENSBTAG00000006528;ENSBTAG00000000271;ENSBTAG00000012601;ENSBTAG00000010548;ENSBTAG00000014053;ENSBTAG00000015343;ENSBTAG00000015825;ENSBTAG00000003822;ENSBTAG00000010986;ENSBTAG00000018638;ENSBTAG00000021714;ENSBTAG00000013989;ENSBTAG00000020752;ENSBTAG00000009057;…	CCDC96;GSN;CCDC39;ARL3;CFAP161;TEKT5;TMEM216;BBS9;MNS1;TEKT4;DNAAF11;MAK;DYNC2I2;CCDC65;CROCC;KCNQ1;CC2D2A;TEKT2;JHY;CEP78;CFAP221;KIFAP3;IFT43;NME5;CEP126;TNNI3;ZMYND10;CIBAR2;EHD2;SNX10;CCDC57;FLNA;IFT122;B9D2;CFAP54;CCDC28B;DZIP1L;HOATZ;UBXN10;CEP164;CFAP43;B9D1;FOXJ1;TMEM80;FAM161A;TEKT1;ROPN1;DNAH5;CCNO;CATIP;TTC39C;CCDC40;TMEM231;AKAP4;WDR35;CFAP126;FUZ;CCDC113;DNAAF1;IFT81;DNAI2;ATMIN;CEP1…
131	GO:0045859	BP	regulation of protein kinase activity	131/ 3935	538/ 27572	0.243494	2.62825161669E-6	0.000308942143188	ENSBTAG00000047856;ENSBTAG00000021944;ENSBTAG00000010273;ENSBTAG00000000128;ENSBTAG00000016265;ENSBTAG00000020957;ENSBTAG00000018134;ENSBTAG00000001321;ENSBTAG00000000804;ENSBTAG00000051210;ENSBTAG00000012393;ENSBTAG00000038745;ENSBTAG00000009742;ENSBTAG00000007013;ENSBTAG00000010161;ENSBTAG00000018320;ENSBTAG00000010123;ENSBTAG00000016413;ENSBTAG00000007431;ENSBTAG00000047594;ENSBTAG00000009357;…	PAK2;RTRAF;EREG;FGF18;DNAJA1;FZD5;AREG;IL1B;MOB3B;GSTP1;AGT;CHMP6;DOK7;TOM1L1;CCL21;RPLP1;APOE;DUSP26;CEMIP;CCNO;IL34;DAZAP2;EPHB2;MYOCD;CCNI2;MOB2;CKS2;GAS6;PIM1;PPM1E;CAV3;PKIB;ZFYVE28;SLC11A1;VEGFC;HRAS;TFAP4;SLC1A1;PIH1D1;NOD2;MLST8;CHI3L1;MST1R;CCNB1;ERN2;DLG4;CENPE;CD40;FABP4;DNAJC3;;ITGB3;CCNE1;DDR2;CDKN1A;PIK3CG;FGR;ARHGEF5;DTNBP1;PTPN1;CBS;EPM2A;TRPT1;CCNA2;TELO2;SORL1;IBTK;STK38;RACK1;A…
76	GO:0120031	BP	plasma membrane bounded cell projection assembly	76/ 3935	299/ 27572	0.254181	2.63983262423E-6	0.000308942143188	ENSBTAG00000019070;ENSBTAG00000047810;ENSBTAG00000003470;ENSBTAG00000019915;ENSBTAG00000014655;ENSBTAG00000012219;ENSBTAG00000004318;ENSBTAG00000011861;ENSBTAG00000017015;ENSBTAG00000018013;ENSBTAG00000021517;ENSBTAG00000006528;ENSBTAG00000010548;ENSBTAG00000014053;ENSBTAG00000015343;ENSBTAG00000015825;ENSBTAG00000010986;ENSBTAG00000018638;ENSBTAG00000021714;ENSBTAG00000000875;ENSBTAG00000009057;…	PMP22;CCDC96;TTYH1;GSN;MYO1A;CSPG4;ARL3;CFAP161;TEKT5;EMP3;TMEM216;BBS9;DNAAF11;MAK;DYNC2I2;CCDC65;KCNQ1;CC2D2A;TEKT2;CEP131;CFAP221;FGD1;IFT43;NME5;CEP126;SPEF1;TNNI3;ZMYND10;CIBAR2;EHD2;SNX10;CCDC57;CCDC39;FLNA;IFT122;B9D2;FGD3;CFAP54;CCDC28B;ACTN2;DZIP1L;HOATZ;UBXN10;CEP164;CFAP43;B9D1;PARVB;FOXJ1;TMEM80;FAM161A;TEKT1;EZR;DNAH5;CCNO;TEKT4;TTC39C;CCDC40;TMEM231;AKAP4;ABLIM2;WDR35;FUZ;ARHGEF7;DN…
40	GO:0071219	BP	cellular response to molecule of bacterial origin	40/ 3935	128/ 27572	0.3125	2.65158326187E-6	0.000308942143188	ENSBTAG00000011986;ENSBTAG00000020661;ENSBTAG00000052363;ENSBTAG00000018098;ENSBTAG00000020780;ENSBTAG00000038048;ENSBTAG00000037558;ENSBTAG00000020270;ENSBTAG00000008479;ENSBTAG00000020957;ENSBTAG00000014492;ENSBTAG00000000095;ENSBTAG00000001321;ENSBTAG00000020936;ENSBTAG00000016723;ENSBTAG00000018059;ENSBTAG00000019716;ENSBTAG00000000962;ENSBTAG00000006360;ENSBTAG00000003166;ENSBTAG00000050730;…	PLSCR4;ABCA1;;;SBNO2;MRC1;GRO1;NFKB1;CXCL13;FZD5;NFKBIL1;CD274;IL1B;NOD2;GFI1;CD80;CXCL8;STAP1;CD180;AXL;LDOC1;TLR4;NOS2;VIM;XBP1;TLR2;PDE4B;TNFSF4;CD86;NLRP3;TNFRSF1B;IL1A;CYRIB;IL6;NR1D1;IRF8;CXCL10;CD14;LBP;CXCL5
85	GO:0032956	BP	regulation of actin cytoskeleton organization	85/ 3935	333/ 27572	0.255255	2.6526267786E-6	0.000308942143188	ENSBTAG00000015147;ENSBTAG00000012681;ENSBTAG00000007932;ENSBTAG00000002626;ENSBTAG00000019915;ENSBTAG00000021576;ENSBTAG00000047856;ENSBTAG00000014295;ENSBTAG00000010788;ENSBTAG00000014401;ENSBTAG00000000696;ENSBTAG00000020600;ENSBTAG00000048486;ENSBTAG00000006156;ENSBTAG00000003089;ENSBTAG00000011990;ENSBTAG00000017846;ENSBTAG00000014832;ENSBTAG00000010820;ENSBTAG00000012263;ENSBTAG00000040398;…	S100A10;CORO2B;HCK;ARHGAP6;GSN;LMOD1;PAK2;CAPZA1;PPM1E;SORBS3;ILK;RHOD;IQANK1;BST1;RHPN2;ALOX15;F11R;TMEFF2;WNT11;ASAP3;CRACD;GRHL3;IQGAP2;SPTBN4;PPM1F;RHOC;TACSTD2;CDK10;ITGB3;TMSB4;SYNPO2;ARHGEF19;PTK2B;HCLS1;TGFB3;WASHC1;ARHGAP18;STAP1;APOA1;MLST8;TMOD4;CCL21;FLNA;DMTN;ARHGEF10;GPR65;TMOD1;ACTN2;DSTN;HRAS;KANK3;DAPK3;;CAV3;F2RL1;TMSB10;RAPGEF3;EVL;DNAI3;MYOC;CD2AP;RND1;PTGER4;SSH2;CCL24;PRKCD;…
88	GO:0034330	BP	cell junction organization	88/ 3935	333/ 27572	0.264264	2.6526267786E-6	0.000308942143188	ENSBTAG00000047856;ENSBTAG00000047855;ENSBTAG00000003515;ENSBTAG00000019448;ENSBTAG00000012025;ENSBTAG00000018644;ENSBTAG00000009987;ENSBTAG00000025522;ENSBTAG00000005672;ENSBTAG00000015789;ENSBTAG00000013867;ENSBTAG00000025893;ENSBTAG00000009742;ENSBTAG00000040028;ENSBTAG00000009696;ENSBTAG00000003568;ENSBTAG00000020097;ENSBTAG00000000244;ENSBTAG00000007485;ENSBTAG00000014488;ENSBTAG00000048098;…	PAK2;MECP2;SNCG;CLDN7;LMX1A;PDZRN3;ITGB3;UNC13C;CDH22;BCAN;DLGAP3;CDH12;DOK7;;ACTN2;CLDN10;PERP;NRXN2;GRHL1;CDH7;PKP3;SLC1A1;;MARVELD2;LSR;CDH1;CACNB3;CLDN1;CD177;OPHN1;TJP3;TGFB3;GNPAT;KLK8;GJB2;PKP1;CDH6;NFIA;ARVCF;NUMBL;NLGN3;NLGN1;PLXND1;JAM3;TNS1;ARHGAP6;RHOC;CAPZA1;RHOD;MPP2;CLDN23;LAMB2;LIMS2;CLDN5;F2RL1;PALM;LGI2;RAB13;PPFIA4;COL4A5;OCLN;;NRG1;SYNPO;FLRT3;CDH18;WNT7A;CORO2B;CLDN19;SNTA1;W…
103	GO:0022407	BP	regulation of cell-cell adhesion	103/ 3935	368/ 27572	0.279891	2.70737645572E-6	0.000308942143188	ENSBTAG00000006474;ENSBTAG00000002190;ENSBTAG00000008719;ENSBTAG00000001321;ENSBTAG00000019734;ENSBTAG00000008717;ENSBTAG00000018404;ENSBTAG00000048246;ENSBTAG00000031231;ENSBTAG00000019975;ENSBTAG00000011481;ENSBTAG00000021709;ENSBTAG00000048782;ENSBTAG00000000095;ENSBTAG00000051981;ENSBTAG00000005620;ENSBTAG00000005596;ENSBTAG00000014921;ENSBTAG00000045862;ENSBTAG00000018577;ENSBTAG00000001936;…	EPCAM;DOCK8;PRKCD;IL1B;CD276;SERPINE2;PRKG1;DPP4;IRF1;IL7R;IL12RB1;SPI1;;CD274;;RPS3;IGFBP2;IL6;FERMT3;SLC7A1;PCK1;NCKAP1L;;CDH1;BOLA-DQA5;PLA2G2D4;SIRPB1;MAPK7;PPM1F;TNFSF13B;NOD2;CD80;;C1QTNF1;ARG2;TNFSF4;IL20RB;CD86;SIRPA;PLA2G2D1;CLEC4G;HSPD1;PRKCQ;BOLA-DYB;RIPOR2;BLA-DQB;ZDHHC21;BAD;LYN;LCK;FOXJ1;IDO1;TBX21;PTI;NLRP3;;;;FOXO3;LEP;APOA1;KIFAP3;FSTL3;CD4;SOX13;CCL21;ITGB2;BMP4;;IL1A;TNFRSF21;M…
98	GO:0050778	BP	positive regulation of immune response	98/ 3935	417/ 27572	0.235012	2.71044484614E-6	0.000308942143188	ENSBTAG00000010273;ENSBTAG00000002296;ENSBTAG00000020166;ENSBTAG00000020957;ENSBTAG00000001321;ENSBTAG00000019734;ENSBTAG00000048155;ENSBTAG00000011481;ENSBTAG00000003564;ENSBTAG00000021709;ENSBTAG00000012406;ENSBTAG00000048122;ENSBTAG00000004580;ENSBTAG00000016864;ENSBTAG00000023563;ENSBTAG00000051907;ENSBTAG00000001936;ENSBTAG00000019686;ENSBTAG00000052363;ENSBTAG00000003764;ENSBTAG00000011963;…	EREG;STING1;ZNFX1;FZD5;IL1B;CD276;FCN1;IL12RB1;HPX;SPI1;ZBP1;CFD;MS4A1;LBP;;CYBA;PCK1;NCKAP1L;;AKIRIN2;RPS19;CACNB3;LCK;SLC11A1;PARP9;CD177;STX4;TNFSF13B;NOD2;NCR3;ITGAM;IL18RAP;;HRAS;ADORA2B;C8G;;KLK7;CD40;C2;PRKCQ;TESPA1;FGR;KCNN4;C3AR1;PRKCH;C5AR2;LYN;POLR3C;PSMC1;VAMP8;CD79A;IDO1;TBX21;NLRP3;XRCC6;PLSCR2;STAP1;NLRC4;F2RL1;MFAP4;CD4;ITGB2;CD19;B2M;;;TNFRSF21;CLEC6A;RPS3;BTN1A1;C9;CD1E;BTK;LCP2…
78	GO:0010959	BP	regulation of metal ion transport	78/ 3935	280/ 27572	0.278571	2.7352954367E-6	0.000308942143188	ENSBTAG00000008717;ENSBTAG00000020569;ENSBTAG00000018358;ENSBTAG00000000512;ENSBTAG00000004078;ENSBTAG00000022699;ENSBTAG00000021808;ENSBTAG00000013347;ENSBTAG00000007596;ENSBTAG00000038849;ENSBTAG00000022886;ENSBTAG00000010948;ENSBTAG00000019627;ENSBTAG00000010986;ENSBTAG00000001246;ENSBTAG00000018809;ENSBTAG00000013579;ENSBTAG00000014583;ENSBTAG00000005115;ENSBTAG00000011500;ENSBTAG00000014956;…	SERPINE2;CACNA2D1;STAC3;SNTA1;KCNH2;CAV3;CACNB3;DMPK;GEM;;RYR2;CLIC2;THY1;KCNQ1;ATP1A1;RANGRF;SARAF;CALM3;SLC31A2;CASQ2;JSRP1;HRC;FXYD5;PTK2B;PRSS8;LYN;ATP2C2;EDN3;DRD3;TSPAN13;COMMD1;CACNB1;PDE4B;REM1;FLNA;FXYD6;KCNAB1;GCK;CD84;VAMP2;PACSIN3;ACTN2;CCR1;CD4;FCRL3;SCN4B;CNTN1;SLC30A1;CD19;B2M;CRACR2A;CEMIP;GABBR1;RNF207;KCNS1;PER1;KCNE3;RRAD;APLNR;FHL1;DPP10;GAL;PIK3CG;TMEM110;ISCU;CXCL10;F2;HOMER…
79	GO:0030031	BP	cell projection assembly	79/ 3935	312/ 27572	0.253205	2.75402280442E-6	0.000308942143188	ENSBTAG00000019070;ENSBTAG00000047810;ENSBTAG00000003470;ENSBTAG00000019915;ENSBTAG00000020600;ENSBTAG00000014655;ENSBTAG00000012219;ENSBTAG00000004318;ENSBTAG00000011861;ENSBTAG00000017015;ENSBTAG00000018013;ENSBTAG00000021517;ENSBTAG00000006528;ENSBTAG00000010548;ENSBTAG00000014053;ENSBTAG00000015343;ENSBTAG00000015825;ENSBTAG00000010986;ENSBTAG00000018638;ENSBTAG00000021714;ENSBTAG00000000875;…	PMP22;CCDC96;TTYH1;GSN;RHOD;MYO1A;CSPG4;ARL3;CFAP161;TEKT5;EMP3;TMEM216;BBS9;DNAAF11;MAK;DYNC2I2;CCDC65;KCNQ1;CC2D2A;TEKT2;CEP131;CFAP221;FGD1;IFT43;NME5;IFT81;CEP126;SPEF1;TNNI3;ZMYND10;CIBAR2;EHD2;SNX10;CCDC57;CCDC39;FLNA;IFT122;B9D2;FGD3;CFAP54;CCDC28B;ACTN2;DZIP1L;HOATZ;UBXN10;CEP164;CFAP43;B9D1;PARVB;FOXJ1;TMEM80;FAM161A;TEKT1;EZR;DNAH5;CCNO;TEKT4;TTC39C;CCDC40;TMEM231;AKAP4;ABLIM2;WDR35;FUZ…
134	GO:0051272	BP	positive regulation of cellular component movement	134/ 3935	470/ 27572	0.285106	2.76348932639E-6	0.000308942143188	ENSBTAG00000004215;ENSBTAG00000033457;ENSBTAG00000002190;ENSBTAG00000017366;ENSBTAG00000014835;ENSBTAG00000019446;ENSBTAG00000021273;ENSBTAG00000011905;ENSBTAG00000000128;ENSBTAG00000018133;ENSBTAG00000009987;ENSBTAG00000007662;ENSBTAG00000012393;ENSBTAG00000051910;ENSBTAG00000010161;ENSBTAG00000047508;ENSBTAG00000023374;ENSBTAG00000020417;ENSBTAG00000021664;ENSBTAG00000021709;ENSBTAG00000007431;…	RARRES2;CCAR1;DOCK8;GRB7;SPARC;ELP5;SEMA4B;RRAS2;FGF18;SEMA3A;ITGB3;HSPA5;AGT;FGF10;CCL21;ZNF580;FUT1;DAPK3;TACR2;SPI1;CEMIP;FGF16;HYAL1;IL34;EPHB2;MYO1C;FGFBP1;CLDN1;FERMT3;GAS6;EPHA2;LBP;NCKAP1L;PGF;;JUN;NUS1;VEGFC;SOD2;SMO;PPM1F;STX4;TRADD;SMOC2;TUBB2B;RHOC;VEGFB;SEMA4D;CD99;HRAS;PLVAP;AGO2;CREB3;CD40;C1QTNF8;DDR2;PIK3CG;IL1B;FGR;C3AR1;JAM3;SRPX2;HMOX1;PTN;RHOD;RAC2;FLT4;TRIP6;RET;COL1A1;WNT5B…
13	GO:0050999	BP	regulation of nitric-oxide synthase activity	13/ 3935	23/ 27572	0.565217	2.79287026575E-6	0.000308942143188	ENSBTAG00000014450;ENSBTAG00000010349;ENSBTAG00000006909;ENSBTAG00000007159;ENSBTAG00000001321;ENSBTAG00000005958;ENSBTAG00000022699;ENSBTAG00000010123;ENSBTAG00000014911;ENSBTAG00000053374;ENSBTAG00000040151;ENSBTAG00000005163;ENSBTAG00000014059	NOSIP;IL1A;PIK3CB;ESR1;IL1B;PTK2B;CAV3;APOE;LEP;NUS1;GCH1;S100A1;ATP2B4
13	GO:0006953	BP	acute-phase response	13/ 3935	23/ 27572	0.565217	2.79287026575E-6	0.000308942143188	ENSBTAG00000007850;ENSBTAG00000019669;ENSBTAG00000002963;ENSBTAG00000000522;ENSBTAG00000010349;ENSBTAG00000001321;ENSBTAG00000006354;ENSBTAG00000007148;ENSBTAG00000022395;ENSBTAG00000054278;ENSBTAG00000014921;ENSBTAG00000016864;ENSBTAG00000049589	ITIH4;CD163;SAA4;AHSG;IL1A;IL1B;HP;F2;;M-SAA3.2;IL6;LBP;SAA3
80	GO:1903037	BP	regulation of leukocyte cell-cell adhesion	80/ 3935	281/ 27572	0.284698	2.79301470645E-6	0.000308942143188	ENSBTAG00000012511;ENSBTAG00000052363;ENSBTAG00000015874;ENSBTAG00000018577;ENSBTAG00000012695;ENSBTAG00000054594;ENSBTAG00000002190;ENSBTAG00000007916;ENSBTAG00000005620;ENSBTAG00000038128;ENSBTAG00000046977;ENSBTAG00000020602;ENSBTAG00000015089;ENSBTAG00000005016;ENSBTAG00000014199;ENSBTAG00000039520;ENSBTAG00000019627;ENSBTAG00000018824;ENSBTAG00000003835;ENSBTAG00000003255;ENSBTAG00000047441;…	BAD;;CASP3;SLC7A1;LCK;;DOCK8;FOXJ1;RPS3;BOLA-DQA5;PLA2G2D4;IDO1;LGALS1;AP3B1;TBX21;SIRPB1;THY1;MIA3;BMP4;CD4;;NLRP3;;TNFSF13B;IL1B;NOD2;;IL1A;XBP1;FOXO3;LEP;SELP;DPP4;IRF1;JAK3;BLA-DQB;IL7R;NR4A3;ZBTB16;IGFBP2;DHPS;CTLA4;IL12RB1;TNFSF4;SOX13;CCL21;IL20RB;;ITGB2;VNN1;SELE;B2M;CD86;SIRPA;PLA2G2D1;ADAM8;CLEC4G;HSPD1;TNFRSF21;SYK;BOLA-DYB;PRKCQ;ARG2;;PTPRC;IL6;SOCS1;RIPOR2;;CYRIB;SPTA1;CD276;CD274;;R…
89	GO:0002696	BP	positive regulation of leukocyte activation	89/ 3935	302/ 27572	0.294702	2.80805114E-6	0.000308942143188	ENSBTAG00000002190;ENSBTAG00000010349;ENSBTAG00000001321;ENSBTAG00000019734;ENSBTAG00000048246;ENSBTAG00000051910;ENSBTAG00000019975;ENSBTAG00000011481;ENSBTAG00000048782;ENSBTAG00000051981;ENSBTAG00000005596;ENSBTAG00000045902;ENSBTAG00000014921;ENSBTAG00000019964;ENSBTAG00000016864;ENSBTAG00000001936;ENSBTAG00000019686;ENSBTAG00000052363;ENSBTAG00000014199;ENSBTAG00000038128;ENSBTAG00000039520;…	DOCK8;IL1A;IL1B;CD276;DPP4;FGF10;IL7R;IL12RB1;;;IGFBP2;EPHB2;IL6;GAS6;LBP;PCK1;NCKAP1L;;TBX21;BOLA-DQA5;SIRPB1;CD177;STX4;TNFSF13B;NOD2;ITGAM;CD80;;AXL;PCID2;TNFSF4;ADORA2B;CD86;SIRPA;CD40;HSPD1;PRKCQ;CDKN1A;FGR;BLA-DQB;BAD;LCK;VAMP8;SLC7A1;NLRP3;;;;FOXO3;LEP;STAP1;F2RL1;CD4;SOX13;ITGB2;B2M;;;MYD88;FCRL3;MIF;RPS3;;BOLA-DYB;JAK3;BTK;;LGALS1;BST1;THY1;SOCS1;PTPRC;XBP1;AP3B1;TLR4;DHPS;VNN1;TNFSF13;I…
103	GO:0071345	BP	cellular response to cytokine stimulus	103/ 3935	380/ 27572	0.271053	2.8204675823E-6	0.000308942143188	ENSBTAG00000019716;ENSBTAG00000007812;ENSBTAG00000033748;ENSBTAG00000002296;ENSBTAG00000009172;ENSBTAG00000007662;ENSBTAG00000025257;ENSBTAG00000031231;ENSBTAG00000010161;ENSBTAG00000006894;ENSBTAG00000011481;ENSBTAG00000020417;ENSBTAG00000002190;ENSBTAG00000021819;ENSBTAG00000015727;ENSBTAG00000000483;ENSBTAG00000017196;ENSBTAG00000001332;ENSBTAG00000018463;ENSBTAG00000014921;ENSBTAG00000046037;…	CXCL8;NDUFA13;IL18RAP;STING1;BCAT2;HSPA5;CCL4;IRF1;CCL21;NOS2;IL12RB1;DAPK3;DOCK8;IFNAR1;IFI47;HYAL1;PDIA3;MYO1C;VIM;IL6;SLC25A5;IRF8;RPL13A;GAS6;PTGS2;EGLN3;SBNO2;MME;ALAD;GPD1;;VEGFC;MRC1;;IFIT1;STX4;TRADD;SLC2A4;RAB20;AQP4;;SNX10;AXL;CHI3L1;MRAS;PTGIS;PMM1;CD40;FABP4;HSPD1;WDR35;DPYSL3;RIPOR2;;SLC12A2;SMPD3;GBP5;CDC34;CCL8;PCOLCE;TRIM25;OAS1Y;DCSTAMP;HCLS1;CCL20;MAPK13;STX8;PTP4A3;GCLM;CCL19;C…
88	GO:0042330	BP	taxis	88/ 3935	292/ 27572	0.30137	2.8539088164E-6	0.000308942143188	ENSBTAG00000016525;ENSBTAG00000004215;ENSBTAG00000040106;ENSBTAG00000050197;ENSBTAG00000027051;ENSBTAG00000021273;ENSBTAG00000037558;ENSBTAG00000018133;ENSBTAG00000008719;ENSBTAG00000025257;ENSBTAG00000048246;ENSBTAG00000008897;ENSBTAG00000017604;ENSBTAG00000010161;ENSBTAG00000052312;ENSBTAG00000050726;ENSBTAG00000026753;ENSBTAG00000019964;ENSBTAG00000000815;ENSBTAG00000016864;ENSBTAG00000019686;…	ITGA1;RARRES2;CHADL;C28H10orf99;PTAFR;SEMA4B;GRO1;SEMA3A;PRKCD;CCL4;DPP4;BIN2;RAB13;CCL21;DEFB1;CD300H;CXCR1;GAS6;EPHA2;LBP;NCKAP1L;SLIT3;RPS19;CXCR2;NRG3;VEGFA;CXCL13;S100A8;TAP;VEGFB;PLXNB3;SEMA4D;CREB3;PRKCQ;RIPOR2;ARHGEF5;C3AR1;CXCL5;SLC12A2;CHGA;C5AR2;CCL8;PTGDR2;PTN;RAC2;;CCL20;EDN3;APOA1;FGF10;VAV1;CCL19;CSF3R;ITGB2;BMP4;EBD;;CCR10;CCL24;SEMA3B;S100A9;PPIB;FLRT3;SEMA6C;;NRG1;VEGFC;RTN4RL1;…
123	GO:0030335	BP	positive regulation of cell migration	123/ 3935	432/ 27572	0.284722	2.85744534939E-6	0.000308942143188	ENSBTAG00000004215;ENSBTAG00000033457;ENSBTAG00000002190;ENSBTAG00000017366;ENSBTAG00000014835;ENSBTAG00000019446;ENSBTAG00000021273;ENSBTAG00000011905;ENSBTAG00000000128;ENSBTAG00000018133;ENSBTAG00000009987;ENSBTAG00000007662;ENSBTAG00000012393;ENSBTAG00000051910;ENSBTAG00000010161;ENSBTAG00000047508;ENSBTAG00000023374;ENSBTAG00000020417;ENSBTAG00000021709;ENSBTAG00000007431;ENSBTAG00000006722;…	RARRES2;CCAR1;DOCK8;GRB7;SPARC;ELP5;SEMA4B;RRAS2;FGF18;SEMA3A;ITGB3;HSPA5;AGT;FGF10;CCL21;ZNF580;FUT1;DAPK3;SPI1;CEMIP;FGF16;HYAL1;IL34;EPHB2;MYO1C;FGFBP1;CLDN1;FERMT3;GAS6;EPHA2;LBP;NCKAP1L;PGF;JUN;NUS1;VEGFC;SOD2;SMO;PPM1F;STX4;TRADD;SMOC2;RHOC;VEGFB;SEMA4D;CD99;HRAS;PLVAP;AGO2;CREB3;CD40;PLAU;PIK3CG;IL1B;FGR;C3AR1;JAM3;SRPX2;HMOX1;PTN;RHOD;RAC2;FLT4;TRIP6;RET;COL1A1;WNT5B;RACK1;INSL3;IGFBP5;PT…
100	GO:0052548	BP	regulation of endopeptidase activity	100/ 3935	382/ 27572	0.26178	2.89028126279E-6	0.000308942143188	ENSBTAG00000003519;ENSBTAG00000046540;ENSBTAG00000047856;ENSBTAG00000007812;ENSBTAG00000013573;ENSBTAG00000025258;ENSBTAG00000005039;ENSBTAG00000018137;ENSBTAG00000010998;ENSBTAG00000008711;ENSBTAG00000020813;ENSBTAG00000012393;ENSBTAG00000000731;ENSBTAG00000007392;ENSBTAG00000000434;ENSBTAG00000016742;ENSBTAG00000008147;ENSBTAG00000052012;ENSBTAG00000020097;ENSBTAG00000000522;ENSBTAG00000011398;…	NOL3;SERPINA3-1;PAK2;NDUFA13;BIRC5;;ARAF;A2M;CFLAR;BOK;;AGT;WFIKKN2;SERPINA14;CRYAB;WFDC3;MICAL1;;PERP;AHSG;PRR7;;S100A9;;SLC1A1;CSTB;PI3;PTGS2;;EGLN3;FAS;MGMT;FAM162A;TFAP4;TFPI2;S100A8;PIH1D1;BCL2L12;PEBP1;SERPINB4;GAS6;PCID2;FIS1;RECK;CPAMD8;SERPINI2;KNG1;;RPS6KA3;BIRC3;BAD;SERPINE2;LCK;XDH;TP63;;SORL1;NGF;RACK1;PTI;COL6A3;NLRP3;BCL2L11;LYN;SPINT1;TIMP2;CST6;NLRC4;;ITIH1;EFNA3;;FURIN;WFIKKN1;R…
106	GO:0051249	BP	regulation of lymphocyte activation	106/ 3935	395/ 27572	0.268354	2.9122737494E-6	0.000308942143188	ENSBTAG00000002190;ENSBTAG00000011003;ENSBTAG00000010349;ENSBTAG00000001321;ENSBTAG00000019734;ENSBTAG00000020054;ENSBTAG00000048246;ENSBTAG00000031231;ENSBTAG00000051910;ENSBTAG00000019975;ENSBTAG00000011481;ENSBTAG00000048782;ENSBTAG00000013569;ENSBTAG00000011887;ENSBTAG00000005596;ENSBTAG00000045902;ENSBTAG00000014921;ENSBTAG00000019964;ENSBTAG00000001936;ENSBTAG00000019686;ENSBTAG00000052363;…	DOCK8;IKZF3;IL1A;IL1B;CD276;TNFRSF21;DPP4;IRF1;FGF10;IL7R;IL12RB1;;CD38;CD22;IGFBP2;EPHB2;IL6;GAS6;PCK1;NCKAP1L;;TBX21;BOLA-DQA5;PLA2G2D4;SIRPB1;SPN;MAPK8IP1;SLC46A2;TNFSF13B;NOD2;CD80;;AXL;TNFRSF1B;ARG2;PRDM1;PCID2;TNFSF4;IL20RB;CD86;SIRPA;PLA2G2D1;CD40;CLEC4G;HSPD1;PRKCQ;CDKN1A;RIPOR2;FGR;BLA-DQB;BAD;SAMSN1;HMCN2;LCK;FOXJ1;RAC2;IDO1;SLC7A1;NLRP3;;;;FOXO3;LEP;CD4;SOX13;CD19;B2M;;;MYD88;FCRL3;MIF…
38	GO:1903555	BP	regulation of tumor necrosis factor superfamily cytokine production	38/ 3935	121/ 27572	0.31405	2.91601349731E-6	0.000308942143188	ENSBTAG00000052363;ENSBTAG00000046547;ENSBTAG00000003366;ENSBTAG00000039937;ENSBTAG00000039861;ENSBTAG00000020957;ENSBTAG00000014492;ENSBTAG00000000095;ENSBTAG00000020936;ENSBTAG00000014911;ENSBTAG00000051210;ENSBTAG00000023144;ENSBTAG00000003166;ENSBTAG00000006366;ENSBTAG00000006240;ENSBTAG00000001945;ENSBTAG00000019033;ENSBTAG00000012855;ENSBTAG00000004767;ENSBTAG00000009493;ENSBTAG00000017256;…	;CIDEA;DDX58;TNFRSF8;OAS1Y;FZD5;NFKBIL1;CD274;NOD2;LEP;GSTP1;PTPRC;AXL;NFATC4;TLR4;ARG2;CD84;LPL;SYK;BCL3;CD2;BPI;LBP;MYD88;OAS2;MIF;EPHB2;POMC;IFIH1;ADAM8;SYT11;IL6;UBE2J1;GAS6;CD14;CYBA;C5AR2;RASGRP1
66	GO:0022604	BP	regulation of cell morphogenesis	66/ 3935	252/ 27572	0.261905	2.93861710162E-6	0.000308942143188	ENSBTAG00000015147;ENSBTAG00000007932;ENSBTAG00000004196;ENSBTAG00000014299;ENSBTAG00000021978;ENSBTAG00000021639;ENSBTAG00000000888;ENSBTAG00000000696;ENSBTAG00000020600;ENSBTAG00000014835;ENSBTAG00000016230;ENSBTAG00000026247;ENSBTAG00000005339;ENSBTAG00000045887;ENSBTAG00000015363;ENSBTAG00000015427;ENSBTAG00000007148;ENSBTAG00000004381;ENSBTAG00000009987;ENSBTAG00000021151;ENSBTAG00000015860;…	S100A10;HCK;FMNL1;RHOC;PARVB;ARC;SPTA1;ILK;RHOD;SPARC;BRWD3;PKHD1L1;VEGFA;DMTN;CDC42SE1;CFDP1;F2;TACSTD2;ITGB3;MYH10;FGD1;PTK2B;ARHGAP18;PLEKHO1;APOA1;LIMS2;FLNA;PALM;CDC42EP2;COCH;PLXNB3;SEMA4D;WTIP;NTNG1;RELN;DAPK3;F11R;SYT2;MELTF;DLG4;MFSD2A;OSTN;MYOC;EZR;CNTN2;RND1;DBN1;NTNG2;TESK1;CFAP410;CCL24;FBLN1;RASAL1;MYO10;RAC3;CAMK2B;RAC2;CPNE9;PLXNA3;FGR;PLXND1;;SYT1;PALMD;OBSL1;CPNE6
105	GO:0033993	BP	response to lipid	105/ 3935	420/ 27572	0.25	2.99736568092E-6	0.000308942143188	ENSBTAG00000011986;ENSBTAG00000005970;ENSBTAG00000013301;ENSBTAG00000007812;ENSBTAG00000027051;ENSBTAG00000006811;ENSBTAG00000020780;ENSBTAG00000004428;ENSBTAG00000037558;ENSBTAG00000010349;ENSBTAG00000008493;ENSBTAG00000018134;ENSBTAG00000001321;ENSBTAG00000008541;ENSBTAG00000013715;ENSBTAG00000007159;ENSBTAG00000006894;ENSBTAG00000016194;ENSBTAG00000021819;ENSBTAG00000004930;ENSBTAG00000014921;…	PLSCR4;XBP1;GGT7;NDUFA13;PTAFR;EPHA3;SBNO2;H2AZ1;GRO1;IL1A;AQP3;AREG;IL1B;MGST1;BRINP2;ESR1;NOS2;FBXO32;IFNAR1;DNAAF2;IL6;ACSBG1;IRF8;CYP27B1;CD14;PCK1;SLIT3;AKIRIN2;JUN;CYP24A1;SLC11A1;SSTR2;IL1RN;ATP1A1;SMO;TFAP4;OSR1;CXCL13;S100A8;CD274;NOD2;GFI1;TGFB3;ABHD2;AXL;TNFRSF1B;FIS1;TNFSF4;CD86;GCH1;NFKBIL1;UCP1;CITED1;ADAM15;NR1D1;RPS6KA3;BAD;SOX10;;KCNJ8;IDO1;RET;ATP1A2;NLRP3;PTK2B;LYN;FOXO3;STAP1;…
168	GO:0098542	BP	defense response to other organism	168/ 3935	735/ 27572	0.228571	2.99743859509E-6	0.000308942143188	ENSBTAG00000053807;ENSBTAG00000004215;ENSBTAG00000047420;ENSBTAG00000046421;ENSBTAG00000017367;ENSBTAG00000050197;ENSBTAG00000002296;ENSBTAG00000035827;ENSBTAG00000025258;ENSBTAG00000008719;ENSBTAG00000030913;ENSBTAG00000012780;ENSBTAG00000048155;ENSBTAG00000023411;ENSBTAG00000020813;ENSBTAG00000052826;ENSBTAG00000031231;ENSBTAG00000019975;ENSBTAG00000006894;ENSBTAG00000049306;ENSBTAG00000008142;…	OAS1X;RARRES2;BTNL9;SFTPD;IFIT5;C28H10orf99;STING1;ATG7;;PRKCD;MX1;LPO;FCN1;;;;IRF1;IL7R;NOS2;MSRB1;IFIH1;PLA2G2A;CFD;CYBB;ZBP1;BPIFB1;DEFB1;RNF39;IL34;S100A9;MPEG1;IL6;H2BC4;;IRF8;EIF2AK2;TREM1;APOBEC3Z1;ALPK1;TLR7;CD14;CYBA;;;HCK;DDX58;AKIRIN2;RPS19;AQP1;;SLC11A1;ZNFX1;SPN;ARMC5;MFHAS1;;IFIT1;S100A8;NOD2;IFI44L;PENK;TRIM14;TAP;ECSIT;;ARG2;HRAS;EPHA2;PI3;TLR2;LBP;MLKL;OAS1Z;ZDHHC1;OAS2;C2;SLA;AD…
27	GO:0110020	BP	regulation of actomyosin structure organization	27/ 3935	76/ 27572	0.355263	3.004928106E-6	0.000308942143188	ENSBTAG00000015147;ENSBTAG00000002626;ENSBTAG00000014299;ENSBTAG00000047856;ENSBTAG00000010788;ENSBTAG00000022699;ENSBTAG00000014832;ENSBTAG00000010820;ENSBTAG00000012263;ENSBTAG00000006938;ENSBTAG00000004381;ENSBTAG00000012004;ENSBTAG00000002258;ENSBTAG00000003089;ENSBTAG00000008585;ENSBTAG00000012737;ENSBTAG00000012681;ENSBTAG00000014401;ENSBTAG00000006828;ENSBTAG00000009293;ENSBTAG00000020342;…	S100A10;ARHGAP6;RHOC;PAK2;PPM1E;CAV3;TMEFF2;WNT11;ASAP3;PPM1F;TACSTD2;TGFB3;APOA1;RHPN2;ARHGEF10;GPR65;CORO2B;SORBS3;RAPGEF3;EVL;MYOC;PTGER4;TESK1;EDN1;ARHGEF5;WAS;F11R
36	GO:0098754	BP	detoxification	36/ 3935	110/ 27572	0.327273	3.01070810962E-6	0.000308942143188	ENSBTAG00000006165;ENSBTAG00000000396;ENSBTAG00000003415;ENSBTAG00000010909;ENSBTAG00000016234;ENSBTAG00000055158;ENSBTAG00000010948;ENSBTAG00000006523;ENSBTAG00000011795;ENSBTAG00000021416;ENSBTAG00000013912;ENSBTAG00000012640;ENSBTAG00000018281;ENSBTAG00000012780;ENSBTAG00000010123;ENSBTAG00000008731;ENSBTAG00000008541;ENSBTAG00000053003;ENSBTAG00000004855;ENSBTAG00000038748;ENSBTAG00000017704;…	PRDX4;PIM1;ESD;SLC30A1;DUOX2;TP53INP1;CLIC2;SOD2;TXNRD3;PRXL2A;TXNRD1;S100A8;GPX7;LPO;APOE;PRDX3;MGST1;GPX4;PRDX6;HBG;ABCG2;MGST3;GSR;MT1A;CCS;MT3;PTGS2;GSTO1;LTC4S;MT2A;PRXL2B;HP;SOD3;;RDH11;PRDX5
108	GO:0060627	BP	regulation of vesicle-mediated transport	108/ 3935	434/ 27572	0.248848	3.01305580558E-6	0.000308942143188	ENSBTAG00000007523;ENSBTAG00000046421;ENSBTAG00000040103;ENSBTAG00000006734;ENSBTAG00000006811;ENSBTAG00000016345;ENSBTAG00000004607;ENSBTAG00000001321;ENSBTAG00000015366;ENSBTAG00000015027;ENSBTAG00000009576;ENSBTAG00000017604;ENSBTAG00000019033;ENSBTAG00000008147;ENSBTAG00000009696;ENSBTAG00000047648;ENSBTAG00000000489;ENSBTAG00000051981;ENSBTAG00000005321;ENSBTAG00000003963;ENSBTAG00000002349;…	STX4;SFTPD;SYT8;BICD1;EPHA3;IL2RB;GSG1L;IL1B;SFRP4;;PACSIN3;RAB13;CD84;MICAL1;ACTN2;SYT2;WDR54;;CADPS;FER1L5;STX1B;RAB8A;GAS6;CD14;CYBA;NCKAP1L;RAB15;HCK;;CALY;SLC11A1;SIRPB1;VEGFA;VPS28;CD177;VPS18;CADPS2;NOD2;ITGAM;AXL;CD22;GAS1;DLG4;ADORA2B;CLIP3;C2;IL2RG;SYN1;FGR;NLGN1;DNM1;SYT1;APOE;PLSCR2;TULP1;VAMP8;ARC;RAC2;SNF8;SORL1;RACK1;ANKRD13D;SIRPA;PTPN1;LYN;NDRG4;LRSAM1;STAP1;MFGE8;APOA1;F2RL1;NR1…
114	GO:0009888	BP	tissue development	114/ 3935	487/ 27572	0.234086	3.02949852102E-6	0.000308942143188	ENSBTAG00000044132;ENSBTAG00000003740;ENSBTAG00000033190;ENSBTAG00000016948;ENSBTAG00000014832;ENSBTAG00000017566;ENSBTAG00000020480;ENSBTAG00000024137;ENSBTAG00000013472;ENSBTAG00000018133;ENSBTAG00000004602;ENSBTAG00000008717;ENSBTAG00000051910;ENSBTAG00000014530;ENSBTAG00000010977;ENSBTAG00000047998;ENSBTAG00000019517;ENSBTAG00000012083;ENSBTAG00000007235;ENSBTAG00000002500;ENSBTAG00000012656;…	NTN5;KDM6A;PGM5;PTH1R;TMEFF2;TUFT1;SPTLC2;PTCH2;COL1A2;SEMA3A;PITX1;SERPINE2;FGF10;NTNG1;FRZB;COL5A1;ELN;IRX3;NTNG2;FBXL15;OVOL1;GRHL1;CYP27B1;EPHA2;PTGS2;CLEC3B;SBNO2;PAX9;DUOX2;POPDC2;NTN3;ATP2C2;CSRP1;SNX10;FOXJ1;ARG2;SLC24A3;TPPP3;OSR1;MYL6;EBF2;MFSD2A;NKX2-1;HSPG2;HOXD9;SHOX2;CITED1;DDR2;FGR;COMP;MMP13;SMPD3;RSPO2;BNC2;CFLAR;GATA5;ARC;TP63;PTN;INKA1;BARX1;RET;COL1A1;SPRY1;CRLF1;LRRC17;LEP;CS…
93	GO:0043254	BP	regulation of protein-containing complex assembly	93/ 3935	396/ 27572	0.234848	3.03033418924E-6	0.000308942143188	ENSBTAG00000021576;ENSBTAG00000003511;ENSBTAG00000047855;ENSBTAG00000054330;ENSBTAG00000000897;ENSBTAG00000011902;ENSBTAG00000008719;ENSBTAG00000007662;ENSBTAG00000002349;ENSBTAG00000015381;ENSBTAG00000015027;ENSBTAG00000007159;ENSBTAG00000010161;ENSBTAG00000000434;ENSBTAG00000037768;ENSBTAG00000020099;ENSBTAG00000002469;ENSBTAG00000052155;ENSBTAG00000011970;ENSBTAG00000009293;ENSBTAG00000013778;…	LMOD1;SLAIN1;MECP2;TUBB2B;IQGAP2;WASHC1;PRKCD;HSPA5;STX1B;ARHGAP18;;ESR1;CCL21;CRYAB;MMP3;STMN2;KANK3;;FNIP2;EVL;DNAI3;ELN;CDK5RAP2;SSH2;TUBB4A;TRABD2B;EIF2AK2;HJURP;NCKAP1L;HCK;RPL13A;VPS18;PIH1D1;RACK1;SPTBN4;MLST8;TPPP3;CRACD;LDLRAD4;CLIP3;ZDHHC1;TPPP;LCMT1;TMC8;ARHGEF5;PTK2B;GBP5;RHOC;CAPZA1;ARL3;PLEKHG2;WNT10B;SORL1;RANGRF;TMOD4;BCL2L11;APOE;HCLS1;NR1H2;LCAT;PTGER4;MYD88;CCL24;RPS3;PLEK;KIF9…
131	GO:2000147	BP	positive regulation of cell motility	131/ 3935	461/ 27572	0.284165	3.05308643546E-6	0.000308942143188	ENSBTAG00000004215;ENSBTAG00000033457;ENSBTAG00000002190;ENSBTAG00000017366;ENSBTAG00000014835;ENSBTAG00000019446;ENSBTAG00000021273;ENSBTAG00000011905;ENSBTAG00000000128;ENSBTAG00000018133;ENSBTAG00000009987;ENSBTAG00000007662;ENSBTAG00000012393;ENSBTAG00000051910;ENSBTAG00000010161;ENSBTAG00000047508;ENSBTAG00000023374;ENSBTAG00000020417;ENSBTAG00000021664;ENSBTAG00000021709;ENSBTAG00000052312;…	RARRES2;CCAR1;DOCK8;GRB7;SPARC;ELP5;SEMA4B;RRAS2;FGF18;SEMA3A;ITGB3;HSPA5;AGT;FGF10;CCL21;ZNF580;FUT1;DAPK3;TACR2;SPI1;DEFB1;FGF16;HYAL1;IL34;EPHB2;MYO1C;FGFBP1;CLDN1;FERMT3;GAS6;EPHA2;LBP;NCKAP1L;PGF;;JUN;NUS1;VEGFC;SOD2;SMO;PPM1F;STX4;TRADD;SMOC2;RHOC;VEGFB;SEMA4D;CD99;HRAS;PLVAP;AGO2;CREB3;CD40;C1QTNF8;DDR2;PIK3CG;IL1B;FGR;C3AR1;JAM3;SRPX2;HMOX1;PTN;RHOD;RAC2;FLT4;TRIP6;RET;COL1A1;WNT5B;RACK1;…
134	GO:0040017	BP	positive regulation of locomotion	134/ 3935	474/ 27572	0.2827	3.08662410824E-6	0.000308942143188	ENSBTAG00000004215;ENSBTAG00000033457;ENSBTAG00000002190;ENSBTAG00000017366;ENSBTAG00000014835;ENSBTAG00000019446;ENSBTAG00000021273;ENSBTAG00000011905;ENSBTAG00000000128;ENSBTAG00000018133;ENSBTAG00000009987;ENSBTAG00000007662;ENSBTAG00000012393;ENSBTAG00000051910;ENSBTAG00000010161;ENSBTAG00000047508;ENSBTAG00000023374;ENSBTAG00000020417;ENSBTAG00000021664;ENSBTAG00000021709;ENSBTAG00000052312;…	RARRES2;CCAR1;DOCK8;GRB7;SPARC;ELP5;SEMA4B;RRAS2;FGF18;SEMA3A;ITGB3;HSPA5;AGT;FGF10;CCL21;ZNF580;FUT1;DAPK3;TACR2;SPI1;DEFB1;FGF16;HYAL1;IL34;EPHB2;MYO1C;FGFBP1;CLDN1;FERMT3;GAS6;EPHA2;LBP;NCKAP1L;PGF;;JUN;NUS1;VEGFC;SOD2;SMO;PPM1F;STX4;TRADD;SMOC2;RHOC;VEGFB;SEMA4D;CD99;HRAS;PLVAP;AGO2;CREB3;CD40;C1QTNF8;DDR2;PIK3CG;IL1B;FGR;C3AR1;JAM3;SRPX2;HMOX1;PTN;RHOD;RAC2;FLT4;TRIP6;RET;COL1A1;WNT5B;RACK1;…
102	GO:0045321	BP	leukocyte activation	102/ 3935	435/ 27572	0.234483	3.13280715871E-6	0.000308942143188	ENSBTAG00000011398;ENSBTAG00000002190;ENSBTAG00000015149;ENSBTAG00000007409;ENSBTAG00000004117;ENSBTAG00000020957;ENSBTAG00000008719;ENSBTAG00000019734;ENSBTAG00000012695;ENSBTAG00000048246;ENSBTAG00000031231;ENSBTAG00000019975;ENSBTAG00000019033;ENSBTAG00000019329;ENSBTAG00000017355;ENSBTAG00000021709;ENSBTAG00000006282;ENSBTAG00000003963;ENSBTAG00000045902;ENSBTAG00000021378;ENSBTAG00000046037;…	PRR7;DOCK8;;MILR1;AZI2;FZD5;PRKCD;CD276;LCK;DPP4;IRF1;IL7R;CD84;LYL1;ERCC1;SPI1;POU2AF1;FER1L5;EPHB2;S100A13;SLC25A5;IRF8;MS4A1;LBP;;JUN;RPL22;SLC11A1;CRACR2A;ARMC5;TNFSF13B;NCR3;IL18RAP;IKZF3;;AXL;CD22;IKZF1;CTPS1;CD40;HSPD1;PSMB10;ST3GAL1;DNASE1L3;ELF4;CD244;CHGA;HMCN2;SBNO2;CD79A;TBX21;CD48;DCSTAMP;PTK2B;LEP;F2RL1;PTGDS;CD4;SLAMF6;SOX13;CD2;CD19;B2M;;ENPP3;PTGER4;MYD88;NCAPH2;CDH26;LY9;;JAK3;B…
142	GO:1901701	BP	cellular response to oxygen-containing compound	142/ 3935	607/ 27572	0.233937	3.17544379282E-6	0.000308942143188	ENSBTAG00000011986;ENSBTAG00000005970;ENSBTAG00000020569;ENSBTAG00000007812;ENSBTAG00000006811;ENSBTAG00000020161;ENSBTAG00000004428;ENSBTAG00000037558;ENSBTAG00000013472;ENSBTAG00000013869;ENSBTAG00000014492;ENSBTAG00000008719;ENSBTAG00000001321;ENSBTAG00000010349;ENSBTAG00000008541;ENSBTAG00000013715;ENSBTAG00000005676;ENSBTAG00000007159;ENSBTAG00000006894;ENSBTAG00000047508;ENSBTAG00000016194;…	PLSCR4;XBP1;CACNA2D1;NDUFA13;EPHA3;KLHL22;H2AZ1;GRO1;COL1A2;SH3BP4;NFKBIL1;PRKCD;IL1B;IL1A;MGST1;BRINP2;EHMT2;ESR1;NOS2;ZNF580;FBXO32;RAPGEF3;PPP1R1B;SLC5A5;IL6;GPD1;IRF8;SLC1A1;SOX10;GAS6;CD14;PCK1;RAB15;;HSP90B1;CDH1;JUN;CAPN10;SSTR2;MAPK7;COL4A6;FOLR1;MRC1;SMO;TFAP4;OSR1;CXCL13;RAB8A;ADCY7;CD274;NOD2;SLC2A4;CD80;AQP4;AXL;TNFRSF1B;COL5A2;MYH11;FIS1;TNFSF4;CD86;TLR2;NR4A1;LBP;UCP1;LPL;AQP9;ADAM1…
106	GO:0044089	BP	positive regulation of cellular component biogenesis	106/ 3935	448/ 27572	0.236607	3.17567420649E-6	0.000308942143188	ENSBTAG00000015147;ENSBTAG00000001845;ENSBTAG00000021576;ENSBTAG00000003511;ENSBTAG00000047855;ENSBTAG00000014401;ENSBTAG00000000897;ENSBTAG00000011902;ENSBTAG00000012393;ENSBTAG00000007159;ENSBTAG00000010161;ENSBTAG00000037768;ENSBTAG00000017355;ENSBTAG00000011970;ENSBTAG00000006828;ENSBTAG00000009293;ENSBTAG00000012083;ENSBTAG00000006532;ENSBTAG00000000483;ENSBTAG00000011406;ENSBTAG00000050602;…	S100A10;EPS8L3;LMOD1;SLAIN1;MECP2;SORBS3;IQGAP2;WASHC1;AGT;ESR1;CCL21;MMP3;ERCC1;FNIP2;RAPGEF3;EVL;IRX3;CDK5RAP2;HYAL1;TESK1;HAS3;EPHB2;ELAPOR1;TRABD2B;WNT10B;EPHA2;NCKAP1L;IL1RAP;PPM1E;CRACD;PPM1F;PIH1D1;SYNPO2;TGFB3;MLST8;SEMA4D;TPPP3;HRAS;SRPX2;ZDHHC1;TPPP;WNT7A;DPYSL3;RIPOR2;NLGN1;ARHGEF5;CHGA;GBP5;CDC34;RHOC;ARL3;RAC2;MNS1;SNF8;PLEK2;RACK1;CRB3;BCL2L11;PTK2B;LRSAM1;APOA1;CLDN5;F2RL1;NR1H2;AR…
45	GO:0071216	BP	cellular response to biotic stimulus	45/ 3935	151/ 27572	0.298013	3.19967545014E-6	0.000308942143188	ENSBTAG00000011986;ENSBTAG00000012178;ENSBTAG00000052363;ENSBTAG00000018098;ENSBTAG00000020661;ENSBTAG00000020780;ENSBTAG00000038048;ENSBTAG00000037558;ENSBTAG00000020270;ENSBTAG00000008479;ENSBTAG00000020957;ENSBTAG00000014492;ENSBTAG00000000095;ENSBTAG00000001321;ENSBTAG00000020936;ENSBTAG00000016723;ENSBTAG00000018059;ENSBTAG00000019716;ENSBTAG00000000962;ENSBTAG00000006360;ENSBTAG00000003166;…	PLSCR4;NR1D1;;;ABCA1;SBNO2;MRC1;GRO1;NFKB1;CXCL13;FZD5;NFKBIL1;CD274;IL1B;NOD2;GFI1;CD80;CXCL8;STAP1;CD180;AXL;LDOC1;TLR4;NOS2;VIM;XBP1;TLR2;PDE4B;CYRIB;TNFSF4;BTK;CD86;NLRP3;TNFRSF1B;IL1A;SYK;MUS81;IL6;HSPA5;ATG10;IRF8;CXCL10;CD14;LBP;CXCL5
109	GO:0052547	BP	regulation of peptidase activity	109/ 3935	411/ 27572	0.265207	3.23875127758E-6	0.000308942143188	ENSBTAG00000003519;ENSBTAG00000046540;ENSBTAG00000047856;ENSBTAG00000007812;ENSBTAG00000013573;ENSBTAG00000025258;ENSBTAG00000018137;ENSBTAG00000008717;ENSBTAG00000008711;ENSBTAG00000020813;ENSBTAG00000012393;ENSBTAG00000000731;ENSBTAG00000007392;ENSBTAG00000000434;ENSBTAG00000016742;ENSBTAG00000008147;ENSBTAG00000052012;ENSBTAG00000020097;ENSBTAG00000000522;ENSBTAG00000011398;ENSBTAG00000012088;…	NOL3;SERPINA3-1;PAK2;NDUFA13;BIRC5;;A2M;SERPINE2;BOK;;AGT;WFIKKN2;SERPINA14;CRYAB;WFDC3;MICAL1;;PERP;AHSG;PRR7;FBLN1;;S100A9;;SLC1A1;WFDC1;GAS6;PI3;PTGS2;;EGLN3;FAS;RCN3;FIS1;FAM162A;TFAP4;TFPI2;NGF;S100A8;PIH1D1;BCL2L12;PEBP1;SERPINB4;CSTB;PCID2;MGMT;RECK;CPAMD8;SERPINI2;KNG1;;RPS6KA3;PSENEN;BAD;CFLAR;LCK;XDH;PCOLCE;PI16;TP63;;SORL1;TIMP2;RACK1;PTI;COL6A3;NLRP3;BCL2L11;UBXN1;LYN;SPINT1;ARAF;CST6…
188	GO:0032269	BP	negative regulation of cellular protein metabolic process	188/ 3935	830/ 27572	0.226506	3.25975700125E-6	0.000308942143188	ENSBTAG00000003519;ENSBTAG00000046540;ENSBTAG00000047856;ENSBTAG00000021944;ENSBTAG00000017366;ENSBTAG00000018115;ENSBTAG00000013573;ENSBTAG00000010371;ENSBTAG00000025258;ENSBTAG00000016265;ENSBTAG00000008719;ENSBTAG00000018137;ENSBTAG00000023734;ENSBTAG00000008717;ENSBTAG00000020813;ENSBTAG00000051210;ENSBTAG00000012393;ENSBTAG00000038745;ENSBTAG00000000731;ENSBTAG00000009153;ENSBTAG00000007392;…	NOL3;SERPINA3-1;PAK2;RTRAF;GRB7;PEBP1;BIRC5;CHAC1;;DNAJA1;PRKCD;A2M;PARD6A;SERPINE2;;GSTP1;AGT;CHMP6;WFIKKN2;MLXIPL;SERPINA14;CRYAB;WFDC3;MICAL1;;LDLRAD4;SPI1;PPP1R1B;AHSG;RPS3;PRR7;EIF4EBP3;FBLN1;EPHB2;;MYOCD;MALSU1;;CIRBP;RPL13A;DUSP6;;GAS6;PI3;PTGS2;;NCKAP1L;ALAD;NANOS3;PPM1E;CAV3;ZFYVE28;SORL1;PLAT;VPS28;TFAP4;MFHAS1;EIF2AK2;TFPI2;STK38;OPHN1;PIH1D1;BCL2L12;DAPK3;GADD45B;SERPINB4;SEMA4D;PCID2…
112	GO:0045785	BP	positive regulation of cell adhesion	112/ 3935	363/ 27572	0.30854	3.30446683923E-6	0.000308942143188	ENSBTAG00000015147;ENSBTAG00000002190;ENSBTAG00000013662;ENSBTAG00000009987;ENSBTAG00000001321;ENSBTAG00000019734;ENSBTAG00000048246;ENSBTAG00000019975;ENSBTAG00000023374;ENSBTAG00000011481;ENSBTAG00000048782;ENSBTAG00000051981;ENSBTAG00000020126;ENSBTAG00000000483;ENSBTAG00000011406;ENSBTAG00000005596;ENSBTAG00000014921;ENSBTAG00000001936;ENSBTAG00000019686;ENSBTAG00000052363;ENSBTAG00000038128;…	S100A10;DOCK8;COL8A1;ITGB3;IL1B;CD276;DPP4;IL7R;FUT1;IL12RB1;;;MYO10;HYAL1;TESK1;IGFBP2;IL6;PCK1;NCKAP1L;;BOLA-DQA5;RET;SIRPB1;VEGFA;PPM1F;STX4;TNFSF13B;CHRD;NOD2;CD80;;RPS3;CCDC80;TNFSF4;CD86;SIRPA;HSPD1;COL26A1;PRKCQ;BOLA-DYB;VWC2;PTK2B;BLA-DQB;BAD;LCK;ADGRG1;RHOD;VIT;SLC7A1;AGR2;NLRP3;;;;FOXO3;LEP;APOA1;LIMS2;KIFAP3;FSTL3;ECM2;CD4;STK4;SOX13;CCL21;RRAS;ITGB2;B2M;MYOC;RAC3;IL1A;DUSP26;;JAK3;EMI…
57	GO:0030336	BP	negative regulation of cell migration	57/ 3935	217/ 27572	0.262673	3.31609241074E-6	0.000308942143188	ENSBTAG00000012817;ENSBTAG00000012514;ENSBTAG00000017381;ENSBTAG00000047855;ENSBTAG00000010123;ENSBTAG00000011234;ENSBTAG00000015991;ENSBTAG00000055158;ENSBTAG00000014832;ENSBTAG00000010820;ENSBTAG00000014944;ENSBTAG00000019627;ENSBTAG00000018824;ENSBTAG00000010531;ENSBTAG00000039738;ENSBTAG00000014059;ENSBTAG00000054218;ENSBTAG00000048246;ENSBTAG00000004381;ENSBTAG00000017388;ENSBTAG00000002878;…	JAG1;PODN;CLDN19;MECP2;APOE;FOXO3;CDH1;TP53INP1;TMEFF2;WNT11;TBXA2R;THY1;MIA3;CYP1B1;TMIGD3;ATP2B4;IGFBP5;DPP4;TACSTD2;SVBP;CHRD;ADORA1;PRKG1;NDRG4;ABHD2;STAP1;PTPRJ;ADARB1;CLDN5;CCL21;PLXNB3;RAP2B;ADGRG1;NRG3;RECK;RRAS;SEMA3A;EVL;LDLRAD4;ILK;ADGRB1;FUZ;PTGER4;SINHCAF;MIF;MYOCD;DPYSL3;NRG1;ADAM15;RIPOR2;DNAI3;MAPK15;COL3A1;MEOX2;EMILIN1;C5AR2;SRGAP3
177	GO:0030155	BP	regulation of cell adhesion	177/ 3935	626/ 27572	0.282748	3.34683196111E-6	0.000308942143188	ENSBTAG00000015147;ENSBTAG00000005970;ENSBTAG00000002190;ENSBTAG00000006811;ENSBTAG00000005016;ENSBTAG00000005218;ENSBTAG00000001060;ENSBTAG00000013662;ENSBTAG00000010349;ENSBTAG00000009987;ENSBTAG00000001321;ENSBTAG00000019734;ENSBTAG00000008717;ENSBTAG00000018404;ENSBTAG00000048246;ENSBTAG00000031231;ENSBTAG00000019975;ENSBTAG00000012088;ENSBTAG00000023374;ENSBTAG00000011481;ENSBTAG00000020417;…	S100A10;XBP1;DOCK8;EPHA3;AP3B1;PDE3B;CXCR4;COL8A1;IL1A;ITGB3;IL1B;CD276;SERPINE2;PRKG1;DPP4;IRF1;IL7R;FBLN1;FUT1;IL12RB1;DAPK3;SPI1;;;DUSP26;;HYAL1;TESK1;IGFBP2;EPHB2;IL6;FERMT3;EPHA2;PCK1;NCKAP1L;;TBX21;JAK2;FUT2;BOLA-DQA5;PLA2G2D4;PKHD1L1;SIRPB1;MAPK7;PPM1F;LPXN;TNFSF13B;CHRD;NOD2;CD80;;JAK3;ARG2;PLXNB3;SEMA4D;CCDC80;TNFSF4;IL20RB;CD86;SIRPA;PLA2G2D1;CLEC4G;HSPD1;COL26A1;PRKCD;PRKCQ;PLAU;ADAM15…
170	GO:0043086	BP	negative regulation of catalytic activity	170/ 3935	626/ 27572	0.271565	3.34683196111E-6	0.000308942143188	ENSBTAG00000003519;ENSBTAG00000046540;ENSBTAG00000047856;ENSBTAG00000021944;ENSBTAG00000013573;ENSBTAG00000013477;ENSBTAG00000025258;ENSBTAG00000011772;ENSBTAG00000013869;ENSBTAG00000008719;ENSBTAG00000018137;ENSBTAG00000008717;ENSBTAG00000023411;ENSBTAG00000020813;ENSBTAG00000051210;ENSBTAG00000012393;ENSBTAG00000038745;ENSBTAG00000000731;ENSBTAG00000046142;ENSBTAG00000007392;ENSBTAG00000044038;…	NOL3;SERPINA3-1;PAK2;RTRAF;BIRC5;GCHFR;;PPP1R12B;SH3BP4;PRKCD;A2M;SERPINE2;;;GSTP1;AGT;CHMP6;WFIKKN2;PRKAR1B;SERPINA14;TEN1;WFDC3;MICAL1;ARL2;PPP1R36;;SCG5;ATP5IF1;PPP1R1B;RNH1;GPR87;EPHB2;;MYOCD;;CYP27B1;GAS6;PI3;PTGS2;;NCKAP1L;PPM1E;CAV3;ANGPTL4;ZFYVE28;TFAP4;RTKN;TFPI2;NGF;IFIT1;PIH1D1;GFI1;BCL2L12;PEBP1;ADARB1;SERPINB4;PLXNB3;SEMA4D;PCID2;NOSIP;HRAS;RECK;DNAJA1;ADAR;FABP4;DNAJC3;SERPINI2;PIK3…
61	GO:0071496	BP	cellular response to external stimulus	61/ 3935	236/ 27572	0.258475	3.36699383175E-6	0.000308942143188	ENSBTAG00000012511;ENSBTAG00000035827;ENSBTAG00000015718;ENSBTAG00000010785;ENSBTAG00000004037;ENSBTAG00000010820;ENSBTAG00000013641;ENSBTAG00000039937;ENSBTAG00000054135;ENSBTAG00000005676;ENSBTAG00000011922;ENSBTAG00000021007;ENSBTAG00000006135;ENSBTAG00000013103;ENSBTAG00000008703;ENSBTAG00000030769;ENSBTAG00000008493;ENSBTAG00000039962;ENSBTAG00000023144;ENSBTAG00000007662;ENSBTAG00000008509;…	BAD;ATG7;CASP8;FAS;JUN;WNT11;BAG3;TNFRSF8;;EHMT2;PLEC;FOLR1;MAP1LC3A;COL1A1;EIF2AK2;KPTN;AQP3;DCTPP1;PTPRC;HSPA5;SLC38A3;FOXO3;NUPR2;NFKB1;IRF1;ASNS;AXL;TLR4;LPL;AQP1;WDR45B;DSC2;NR4A2;HABP4;NDOR1;MFSD2A;MAP3K1;ADORA2B;CLEC16A;CD40;PTGER4;MYD88;TMEM150C;BHLHA15;;;ELAPOR1;CDKN1A;TFEB;;RIPOR2;WDR24;PRKAG3;NFE2L2;GAS6;TLR7;IL1B;SCX;FOSL1;PCK1;F11R
162	GO:0043436	BP	oxoacid metabolic process	162/ 3935	743/ 27572	0.218035	3.39303009681E-6	0.000308942143188	ENSBTAG00000021862;ENSBTAG00000002214;ENSBTAG00000011866;ENSBTAG00000047855;ENSBTAG00000026501;ENSBTAG00000026502;ENSBTAG00000005791;ENSBTAG00000014439;ENSBTAG00000004112;ENSBTAG00000005583;ENSBTAG00000020225;ENSBTAG00000037559;ENSBTAG00000054510;ENSBTAG00000000894;ENSBTAG00000001535;ENSBTAG00000001325;ENSBTAG00000009172;ENSBTAG00000009984;ENSBTAG00000026768;ENSBTAG00000051210;ENSBTAG00000014521;…	SLC27A3;TAT;PCBD1;MECP2;MGC127055;CYP2D14;UROS;KMO;GAMT;HYI;TBXAS1;CYP2C18;;PGK1;LIPH;UPB1;BCAT2;SGPL1;TH;GSTP1;UGDH;ENO2;ASNS;GTF2H4;ODC1;NOS2;CTH;GLYAT;SLC16A2;GPT2;CBS;ME3;GULO;ACADL;ABCD1;MGST3;;CYP1A1;GAT;LDHB;SLC39A8;ACSBG1;TARS3;SHMT1;CARS2;;GCDH;NPL;PSAT1;HDC;HPDL;PCK1;LDHD;CYP24A1;ALDH1A3;SDS;SULT1B1;GPT;PTGS2;AGMAT;DDO;ACOT8;GCK;VNN2;ACSF2;GADL1;GNPAT;TST;ABHD2;UROC1;AARSD1;ARG2;NAAA;AT…
97	GO:0043410	BP	positive regulation of MAPK cascade	97/ 3935	400/ 27572	0.2425	3.41034531029E-6	0.000308942143188	ENSBTAG00000002211;ENSBTAG00000014401;ENSBTAG00000000128;ENSBTAG00000020957;ENSBTAG00000016072;ENSBTAG00000001321;ENSBTAG00000025257;ENSBTAG00000051910;ENSBTAG00000007375;ENSBTAG00000010161;ENSBTAG00000000437;ENSBTAG00000018300;ENSBTAG00000021709;ENSBTAG00000010123;ENSBTAG00000016441;ENSBTAG00000009357;ENSBTAG00000010472;ENSBTAG00000014921;ENSBTAG00000008703;ENSBTAG00000019964;ENSBTAG00000052363;…	MAPK8IP3;SORBS3;FGF18;FZD5;SHC2;IL1B;CCL4;FGF10;MIF;CCL21;FFAR4;TNFRSF19;SPI1;APOE;ZNF622;IL34;TNFAIP8L3;IL6;EIF2AK2;GAS6;;JUN;VEGFA;ERN2;MAPK8IP1;NOD2;CAVIN3;CHI3L1;MST1R;HRAS;PLA2G5;CSPG4;CD40;PIK3CG;ARHGEF5;PTPN1;P2RY6;RB1CC1;CCL8;XDH;FLT4;CCL20;RET;FGF21;LEP;PTK2B;NDRG4;EDN3;F2RL1;CCL19;DUSP15;FGF23;BMP4;SH3RF3;MYD88;FCRL3;CCL24;RPS3;C1QTNF1;WNT7A;;DUSP22;NENF;ILK;CRACR2A;JCAD;CCR1;CD4;WWC1;C…
99	GO:0043068	BP	positive regulation of programmed cell death	99/ 3935	425/ 27572	0.232941	3.4146086704E-6	0.000308942143188	ENSBTAG00000047856;ENSBTAG00000033457;ENSBTAG00000039937;ENSBTAG00000015582;ENSBTAG00000016265;ENSBTAG00000008719;ENSBTAG00000021685;ENSBTAG00000008711;ENSBTAG00000012393;ENSBTAG00000015027;ENSBTAG00000051588;ENSBTAG00000006894;ENSBTAG00000020417;ENSBTAG00000021958;ENSBTAG00000010977;ENSBTAG00000012406;ENSBTAG00000007756;ENSBTAG00000011398;ENSBTAG00000020490;ENSBTAG00000016441;ENSBTAG00000017196;…	PAK2;CCAR1;TNFRSF8;HMOX1;DNAJA1;PRKCD;EEF1A2;BOK;AGT;;;NOS2;DAPK3;GZMA;FRZB;ZBP1;TFPT;PRR7;NACC2;ZNF622;PDIA3;IL6;;IDO1;DUSP6;FAS;JUN;ALDH1A3;CAPN10;STK17B;SOD2;FAM162A;TFAP4;S100A8;CD274;CTLA4;TNFRSF1B;FIS1;DKKL1;PTGIS;CLIP3;CD40;RPS7;CDKN1A;BAD;CDC34;PRF1;ATG7;LCK;TP63;WNT10B;RACK1;ATF6;BCL2L11;LYN;PDCD1;FOXO3;NLRC4;F2RL1;CD248;STK4;INHBA;BMP4;;PIK3CB;FAP;;RNF122;CALHM2;RPS3;VDR;S100A9;SPDEF;CA…
60	GO:2000146	BP	negative regulation of cell motility	60/ 3935	227/ 27572	0.264317	3.43081154852E-6	0.000308942143188	ENSBTAG00000012817;ENSBTAG00000012514;ENSBTAG00000017381;ENSBTAG00000047855;ENSBTAG00000010123;ENSBTAG00000011234;ENSBTAG00000015991;ENSBTAG00000055158;ENSBTAG00000014832;ENSBTAG00000010820;ENSBTAG00000014944;ENSBTAG00000019627;ENSBTAG00000018824;ENSBTAG00000010531;ENSBTAG00000039738;ENSBTAG00000014059;ENSBTAG00000054218;ENSBTAG00000048246;ENSBTAG00000004381;ENSBTAG00000017388;ENSBTAG00000002878;…	JAG1;PODN;CLDN19;MECP2;APOE;FOXO3;CDH1;TP53INP1;TMEFF2;WNT11;TBXA2R;THY1;MIA3;CYP1B1;TMIGD3;ATP2B4;IGFBP5;DPP4;TACSTD2;SVBP;CHRD;ADORA1;PRKG1;NDRG4;MYOCD;ABHD2;STAP1;PTPRJ;ADARB1;CLDN5;CCL21;PLXNB3;RAP2B;PIN1;ADGRG1;NRG3;RECK;RRAS;SEMA3A;EVL;LDLRAD4;ILK;ADGRB1;FUZ;PTGER4;SINHCAF;MIF;FBLN1;DPYSL3;NRG1;ADAM15;RIPOR2;DNAI3;MAPK15;COL3A1;WAS;MEOX2;EMILIN1;C5AR2;SRGAP3
42	GO:1902904	BP	negative regulation of supramolecular fiber organization	42/ 3935	144/ 27572	0.291667	3.48131801053E-6	0.000308942143188	ENSBTAG00000002626;ENSBTAG00000019915;ENSBTAG00000021576;ENSBTAG00000047856;ENSBTAG00000014295;ENSBTAG00000022699;ENSBTAG00000040106;ENSBTAG00000014832;ENSBTAG00000014719;ENSBTAG00000004751;ENSBTAG00000010723;ENSBTAG00000004381;ENSBTAG00000008719;ENSBTAG00000051079;ENSBTAG00000010123;ENSBTAG00000006578;ENSBTAG00000054330;ENSBTAG00000014382;ENSBTAG00000015027;ENSBTAG00000008935;ENSBTAG00000000434;…	ARHGAP6;GSN;LMOD1;PAK2;CAPZA1;CAV3;CHADL;TMEFF2;TMOD1;SPTBN4;PFDN6;TACSTD2;PRKCD;TMSB4;APOE;SPEF1;TUBB2B;KANK4;;PFDN5;CRYAB;CORO2B;STMN2;KANK3;;MAP6D1;TMSB10;RHPN2;DNAI3;MYOC;CLIP3;SSH2;TUBB4A;TMOD4;TPX2;PFDN1;GAS2L2;CYRIB;SPTA1;WAS;EMILIN1;F11R
130	GO:0034097	BP	response to cytokine	130/ 3935	480/ 27572	0.270833	3.50020382188E-6	0.000308942143188	ENSBTAG00000017970;ENSBTAG00000013301;ENSBTAG00000002190;ENSBTAG00000033748;ENSBTAG00000002296;ENSBTAG00000009172;ENSBTAG00000030913;ENSBTAG00000007662;ENSBTAG00000025257;ENSBTAG00000031231;ENSBTAG00000010161;ENSBTAG00000006894;ENSBTAG00000011481;ENSBTAG00000020417;ENSBTAG00000007812;ENSBTAG00000021819;ENSBTAG00000015727;ENSBTAG00000000483;ENSBTAG00000017196;ENSBTAG00000014921;ENSBTAG00000018463;…	ZYX;GGT7;DOCK8;IL18RAP;STING1;BCAT2;MX1;HSPA5;CCL4;IRF1;CCL21;NOS2;IL12RB1;DAPK3;NDUFA13;IFNAR1;IFI47;HYAL1;PDIA3;IL6;VIM;MYO1C;GPD1;IRF8;EIF2AK2;CYP27B1;GAS6;PTGS2;EGLN3;SBNO2;MME;CALCOCO2;ALAD;SLC25A5;JUN;;SLC11A1;VEGFC;MRC1;RPL13A;;IFIT1;STX4;CD274;TRADD;MX2;COL3A1;RAB20;AQP4;;SNX10;AXL;CHI3L1;MRAS;PTGIS;GCH1;PMM1;CD40;FABP4;HSPD1;CITED1;DPYSL3;RIPOR2;;EFHC2;SMPD3;GBP5;CDC34;ITIH4;CCL8;PCOLCE;…
52	GO:0034329	BP	cell junction assembly	52/ 3935	192/ 27572	0.270833	3.5102443269E-6	0.000308942143188	ENSBTAG00000006804;ENSBTAG00000040001;ENSBTAG00000017033;ENSBTAG00000002626;ENSBTAG00000014299;ENSBTAG00000017381;ENSBTAG00000047856;ENSBTAG00000014295;ENSBTAG00000047855;ENSBTAG00000014488;ENSBTAG00000020600;ENSBTAG00000015405;ENSBTAG00000019448;ENSBTAG00000010820;ENSBTAG00000019627;ENSBTAG00000001814;ENSBTAG00000020374;ENSBTAG00000055120;ENSBTAG00000005672;ENSBTAG00000007051;ENSBTAG00000010773;…	KIRREL3;MARVELD2;LSR;ARHGAP6;RHOC;CLDN19;PAK2;CAPZA1;MECP2;CDH7;RHOD;DCHS1;CLDN7;WNT11;THY1;PLXND1;THSD1;OPHN1;CDH22;CLDN23;GNPAT;CDH12;ARL2;RAB13;GJB2;RAMP2;ACTN2;PLEC;CLDN5;CLDN10;CDH6;PARD6B;NRXN2;CORO2B;ARVCF;NLGN3;OCLN;ITGB3;;LGI2;NRG1;CLDN1;NLGN1;PKP3;PKP1;VCL;JAM3;FLRT3;PTPRO;CDH18;TNS1;
113	GO:0031347	BP	regulation of defense response	113/ 3935	440/ 27572	0.256818	3.51405669714E-6	0.000308942143188	ENSBTAG00000005183;ENSBTAG00000010273;ENSBTAG00000002296;ENSBTAG00000020166;ENSBTAG00000001321;ENSBTAG00000011461;ENSBTAG00000048155;ENSBTAG00000007159;ENSBTAG00000019872;ENSBTAG00000000437;ENSBTAG00000011481;ENSBTAG00000003564;ENSBTAG00000021709;ENSBTAG00000012406;ENSBTAG00000000522;ENSBTAG00000006505;ENSBTAG00000014921;ENSBTAG00000049788;ENSBTAG00000038134;ENSBTAG00000014127;ENSBTAG00000051907;…	MVK;EREG;STING1;ZNFX1;IL1B;ADORA1;FCN1;ESR1;PIK3AP1;FFAR4;IL12RB1;HPX;SPI1;ZBP1;AHSG;S100A9;IL6;WFDC1;ZDHHC1;PTGS2;CYBA;;LRFN5;DDX58;AKIRIN2;RPS19;PARP9;DUOXA2;MFHAS1;IFIT1;S100A8;TRADD;NOD2;NCR3;IL18RAP;ABCC1;TNFRSF1B;ARG2;SMPDL3B;TNFSF4;HERC5;PTGIS;IL20RB;ADORA2B;CREB3;LBP;KLK7;FABP4;LPL;DNASE1L3;FNDC4;NR1D1;FGR;CCN4;LYN;POLR3C;SBNO2;VAMP8;;IDO1;OAS1Y;NLRP3;XRCC6;APOE;PLSCR2;DCST1;LEP;LRSAM1;ST…
141	GO:0120036	BP	plasma membrane bounded cell projection organization	141/ 3935	552/ 27572	0.255435	3.52790465658E-6	0.000308942143188	ENSBTAG00000047715;ENSBTAG00000044132;ENSBTAG00000014645;ENSBTAG00000014655;ENSBTAG00000047855;ENSBTAG00000011861;ENSBTAG00000018638;ENSBTAG00000002515;ENSBTAG00000004503;ENSBTAG00000018133;ENSBTAG00000018404;ENSBTAG00000004852;ENSBTAG00000017627;ENSBTAG00000019321;ENSBTAG00000010161;ENSBTAG00000009696;ENSBTAG00000045902;ENSBTAG00000020099;ENSBTAG00000014001;ENSBTAG00000002317;ENSBTAG00000020551;…	TPRN;NTN5;CNTN2;MYO1A;MECP2;CFAP161;CC2D2A;TNNI3;NPY;SEMA3A;PRKG1;PLEKHO1;STMN4;CCDC57;CCL21;ACTN2;EPHB2;STMN2;MAP1A;PTN;ABCD1;FAM161A;TEKT1;ROPN1;NDN;SAMD14;CCNO;STMND1;TMEM231;ABLIM2;LGI1;IL6;MAP4;ALPK1;RAB8A;CFAP54;TTYH1;TEKT2;JUN;GLDN;BBS9;DNAAF11;FGD3;OPHN1;CFAP221;NTN3;RAB13;CIBAR2;SNX10;IFT122;CEP164;DZIP1L;UBXN10;DLG4;TMEM80;CSPG4;CATIP;TTC39C;WDR35;CFAP126;FUZ;DNAI2;NLGN1;JHY;GPRIN2;CFAP…
126	GO:0002694	BP	regulation of leukocyte activation	126/ 3935	467/ 27572	0.269807	3.56930579026E-6	0.000308942143188	ENSBTAG00000002190;ENSBTAG00000007409;ENSBTAG00000011003;ENSBTAG00000003835;ENSBTAG00000010349;ENSBTAG00000001321;ENSBTAG00000019734;ENSBTAG00000020054;ENSBTAG00000048246;ENSBTAG00000031231;ENSBTAG00000051910;ENSBTAG00000019975;ENSBTAG00000019033;ENSBTAG00000005759;ENSBTAG00000011481;ENSBTAG00000021709;ENSBTAG00000048782;ENSBTAG00000013569;ENSBTAG00000011887;ENSBTAG00000005596;ENSBTAG00000045902;…	DOCK8;MILR1;IKZF3;BMP4;IL1A;IL1B;CD276;TNFRSF21;DPP4;IRF1;FGF10;IL7R;CD84;PLA2G2A;IL12RB1;SPI1;;CD38;CD22;IGFBP2;EPHB2;IL6;PRDM1;LBP;PCK1;NCKAP1L;;LRFN5;SLC7A1;;BOLA-DQA5;PLA2G2D4;SIRPB1;SPN;MFHAS1;CD177;SLC46A2;STX4;TNFSF13B;NOD2;ITGAM;CD80;;AXL;TNFRSF1B;ARG2;GAS6;PCID2;TNFSF4;NR1D1;IL20RB;ADORA2B;CD86;SIRPA;PLA2G2D1;CD40;CLEC4G;HSPD1;PRKCQ;BOLA-DYB;RIPOR2;FGR;BLA-DQB;BAD;SAMSN1;HMCN2;LCK;VAMP8;…
151	GO:0045597	BP	positive regulation of cell differentiation	151/ 3935	662/ 27572	0.228097	3.57795903637E-6	0.000308942143188	ENSBTAG00000015147;ENSBTAG00000004215;ENSBTAG00000003514;ENSBTAG00000002518;ENSBTAG00000024137;ENSBTAG00000000128;ENSBTAG00000009987;ENSBTAG00000001321;ENSBTAG00000011406;ENSBTAG00000008717;ENSBTAG00000013715;ENSBTAG00000010047;ENSBTAG00000015366;ENSBTAG00000019975;ENSBTAG00000000437;ENSBTAG00000046637;ENSBTAG00000010977;ENSBTAG00000007916;ENSBTAG00000013778;ENSBTAG00000012083;ENSBTAG00000009353;…	S100A10;RARRES2;HSF4;NKX6-1;PTCH2;FGF18;ITGB3;IL1B;TESK1;SERPINE2;BRINP2;TIAM2;SFRP4;IL7R;FFAR4;ZBED2;FRZB;FOXJ1;DNAI3;IRX3;EVI2B;DBN1;IL34;MYOCD;EPHB2;OLFM2;CAMK2B;IL6;JUND;SOX10;GAS6;CYB5D2;PTGS2;OBSL1;SEMA4D;PCK1;NCKAP1L;MME;PIM1;JUN;CAV3;PKHD1L1;DMRTA2;RAMP2;SOD2;NAP1L1;SMO;NGF;ETV2;TGFB3;AXL;TNFRSF1B;PLXNB3;AAMDC;PCID2;DKKL1;EDN1;VNN1;ADIRF;RNF112;DCSTAMP;LTBP3;FNDC5;SULT2B1;NUMBL;DDR2;BOC;R…
157	GO:0051050	BP	positive regulation of transport	157/ 3935	695/ 27572	0.225899	3.58391593911E-6	0.000308942143188	ENSBTAG00000016973;ENSBTAG00000005110;ENSBTAG00000005260;ENSBTAG00000046421;ENSBTAG00000054832;ENSBTAG00000006734;ENSBTAG00000038849;ENSBTAG00000009104;ENSBTAG00000016345;ENSBTAG00000010349;ENSBTAG00000008719;ENSBTAG00000001321;ENSBTAG00000008711;ENSBTAG00000005912;ENSBTAG00000015366;ENSBTAG00000015027;ENSBTAG00000007375;ENSBTAG00000000437;ENSBTAG00000009696;ENSBTAG00000039340;ENSBTAG00000021808;…	PRSS8;CADPS2;SPP1;SFTPD;;BICD1;;SERP1;IL2RB;IL1A;PRKCD;IL1B;BOK;DMAP1;SFRP4;;MIF;FFAR4;ACTN2;SCN4B;CACNB3;RAPGEF3;COX17;;CADPS;CEMIP;CD2AP;STX1B;EPHB2;APLNR;MYO1C;TLR4;GAS6;NNAT;CD14;CYBA;NCKAP1L;RAB15;CDH1;PLTP;CALY;CAPN10;SLC11A1;SIRPB1;CRACR2A;HRAS;SMO;NDUFA4;CALM3;CD177;TMEM30B;STX4;MYH10;NOD2;ITGAM;TGFB3;ATP2C2;AXL;FIS1;ADORA2B;CLIP3;GABBR1;MIEF2;C2;IL2RG;STAC3;FHL1;EEPD1;FGR;NLGN1;CEP131;AR…
65	GO:0110053	BP	regulation of actin filament organization	65/ 3935	247/ 27572	0.263158	3.60394413004E-6	0.000308942143188	ENSBTAG00000015147;ENSBTAG00000012681;ENSBTAG00000002626;ENSBTAG00000019915;ENSBTAG00000021576;ENSBTAG00000047856;ENSBTAG00000014295;ENSBTAG00000010788;ENSBTAG00000014401;ENSBTAG00000004017;ENSBTAG00000003089;ENSBTAG00000011990;ENSBTAG00000014832;ENSBTAG00000010820;ENSBTAG00000012263;ENSBTAG00000000897;ENSBTAG00000004751;ENSBTAG00000006938;ENSBTAG00000014299;ENSBTAG00000004381;ENSBTAG00000015434;…	S100A10;CORO2B;ARHGAP6;GSN;LMOD1;PAK2;CAPZA1;PPM1E;SORBS3;PLEKHG2;RHPN2;ALOX15;TMEFF2;WNT11;ASAP3;IQGAP2;SPTBN4;PPM1F;RHOC;TACSTD2;DSTN;PRKCD;TMSB4;SYNPO2;PTK2B;HCLS1;TGFB3;WASHC1;ARHGAP18;KANK4;APOA1;MLST8;CCL21;FLNA;ARHGEF10;GPR65;TMOD1;ACTN2;CRACD;KANK3;;F11R;F2RL1;TMSB10;RAPGEF3;EVL;DNAI3;MYOC;CCL26;PTGER4;SSH2;CCL24;TMOD4;IQANK1;TESK1;SYNPO;CDC42EP2;PLEK;CYRIB;ARHGEF5;SPTA1;ELN;NCKAP1L;WAS;C…
174	GO:0009628	BP	response to abiotic stimulus	174/ 3935	783/ 27572	0.222222	3.63206443976E-6	0.000308942143188	ENSBTAG00000003519;ENSBTAG00000046547;ENSBTAG00000032914;ENSBTAG00000047855;ENSBTAG00000010379;ENSBTAG00000039937;ENSBTAG00000014439;ENSBTAG00000009586;ENSBTAG00000000894;ENSBTAG00000016265;ENSBTAG00000053436;ENSBTAG00000008493;ENSBTAG00000008719;ENSBTAG00000001321;ENSBTAG00000010349;ENSBTAG00000008717;ENSBTAG00000020958;ENSBTAG00000026768;ENSBTAG00000008543;ENSBTAG00000048246;ENSBTAG00000031231;…	NOL3;CIDEA;SLC11A2;MECP2;CRTC1;TNFRSF8;KMO;CDC25A;PGK1;DNAJA1;HSBP1;AQP3;PRKCD;IL1B;IL1A;SERPINE2;LRRC8D;TH;GTF2H5;DPP4;IRF1;NOS2;MMP3;SCN2A;PIN1;ERCC1;SLC7A11;SLC12A5;;HYAL1;RHBDD1;TMEM150C;PPP1R1B;MYOCD;PLAT;CIRBP;SLC1A1;VASN;TLR7;;PTGS2;PCK1;EGLN3;MME;PGF;FAS;JUN;CAV3;HIF3A;CTSS;VEGFC;HRAS;FAM162A;;SLC2A4;TGFB3;C11H9orf116;;AURKB;CHI3L1;VEGFB;ACTR5;;FIS1;PTGIS;ATP1A2;PCSK1N;TCAP;TYR;CD40;DNAJC…
180	GO:0022603	BP	regulation of anatomical structure morphogenesis	180/ 3935	747/ 27572	0.240964	3.63318731025E-6	0.000308942143188	ENSBTAG00000015147;ENSBTAG00000004196;ENSBTAG00000047856;ENSBTAG00000047855;ENSBTAG00000014400;ENSBTAG00000014835;ENSBTAG00000013631;ENSBTAG00000005218;ENSBTAG00000021273;ENSBTAG00000000128;ENSBTAG00000009177;ENSBTAG00000018133;ENSBTAG00000007235;ENSBTAG00000009987;ENSBTAG00000001321;ENSBTAG00000010047;ENSBTAG00000012393;ENSBTAG00000004852;ENSBTAG00000051910;ENSBTAG00000007159;ENSBTAG00000023374;…	S100A10;FMNL1;PAK2;MECP2;E2F2;SPARC;GLUL;PDE3B;SEMA4B;FGF18;PLEKHA4;SEMA3A;NTNG2;ITGB3;IL1B;TIAM2;AGT;PLEKHO1;FGF10;ESR1;FUT1;NAXE;DAPK3;TSPAN12;KLF2;RAPGEF3;RNH1;DIP2B;CNTN2;DBN1;HYAL1;TESK1;FBLN1;EPHB2;APLNR;CAMK2B;PAX9;EPHA2;OBSL1;BMP4;HCK;PGF;CFDP1;CAV3;PALM;BRWD3;PKHD1L1;MAPK7;RAMP2;SMO;MYH10;SMOC2;CHI3L1;VEGFB;PGK1;PLXNB3;SEMA4D;RECK;FIS1;OSR1;MARK2;PTGIS;DLG4;MFSD2A;AGO2;THBS2;CD40;MIEF2;L…
146	GO:0098655	BP	cation transmembrane transport	146/ 3935	646/ 27572	0.226006	3.64137731924E-6	0.000308942143188	ENSBTAG00000003519;ENSBTAG00000020569;ENSBTAG00000021678;ENSBTAG00000032914;ENSBTAG00000002985;ENSBTAG00000032057;ENSBTAG00000013665;ENSBTAG00000002290;ENSBTAG00000014953;ENSBTAG00000018646;ENSBTAG00000006022;ENSBTAG00000011377;ENSBTAG00000016079;ENSBTAG00000008893;ENSBTAG00000039190;ENSBTAG00000001927;ENSBTAG00000010161;ENSBTAG00000054931;ENSBTAG00000014318;ENSBTAG00000038180;ENSBTAG00000020793;…	NOL3;CACNA2D1;SLC31A1;SLC11A2;KCNMB1;;KCNG2;;;ATP6V1B2;ATP6V0E2;KCNMB2;COX4I1;ANO10;SLC9A5;ATP6V1C2;CCL21;CACNG4;SLC33A1;SCN2A;KCNA4;TCN2;SCN4B;KCNJ8;KCNE3;ATP2B3;COX2;MCOLN1;KCNS1;SURF1;KCNK3;ATP12A;CALHM6;SLC39A8;;SLC9A2;SLC25A5;SLC1A1;GAS6;ATP5MC1;TRPM5;KCNN4;SLC6A2;SLC7A5;ATP13A3;KCNK12;CACNB3;SLC11A1;ATP5F1D;SLC5A2;ATP1A1;ATP6V1C1;NDUFA4;SLC31A2;KCNT2;SLC6A4;ATP2C2;SLC6A16;SLC24A3;MMGT1;PEX5…
209	GO:0051707	BP	response to other organism	209/ 3935	915/ 27572	0.228415	3.65580494234E-6	0.000308942143188	ENSBTAG00000053807;ENSBTAG00000004215;ENSBTAG00000047420;ENSBTAG00000046421;ENSBTAG00000047855;ENSBTAG00000031647;ENSBTAG00000017367;ENSBTAG00000050197;ENSBTAG00000002296;ENSBTAG00000037558;ENSBTAG00000011003;ENSBTAG00000002516;ENSBTAG00000035827;ENSBTAG00000025258;ENSBTAG00000008719;ENSBTAG00000030913;ENSBTAG00000012780;ENSBTAG00000048155;ENSBTAG00000023411;ENSBTAG00000020813;ENSBTAG00000052826;…	OAS1X;RARRES2;BTNL9;SFTPD;MECP2;LRG1;IFIT5;C28H10orf99;STING1;GRO1;IKZF3;YJU2B;ATG7;;PRKCD;MX1;LPO;FCN1;;;;CFLAR;IRF1;FKBP5;IL7R;NOS2;WFDC3;IFIH1;;PLA2G2A;GZMA;;NPC2;CYBB;ZBP1;MST1R;BPIFB1;DEFB1;POU2AF1;GTF2F1;RNF39;HYAL1;IL34;ADAR;MPEG1;IL6;H2BC4;;IRF8;EIF2AK2;TREM1;APOBEC3Z1;ALPK1;MS4A1;TLR7;HMCN1;LBP;CYBA;PCK1;;HCK;DDX58;AKIRIN2;RPS19;CASP4;;SLC11A1;ZNFX1;CFD;SPN;ARMC5;MFHAS1;CXCL13;NFIB;TMEM2…
146	GO:0001817	BP	regulation of cytokine production	146/ 3935	569/ 27572	0.256591	3.68822758138E-6	0.000308942143188	ENSBTAG00000046547;ENSBTAG00000010273;ENSBTAG00000039937;ENSBTAG00000006731;ENSBTAG00000002296;ENSBTAG00000020957;ENSBTAG00000014492;ENSBTAG00000001321;ENSBTAG00000019734;ENSBTAG00000010349;ENSBTAG00000048155;ENSBTAG00000051210;ENSBTAG00000031231;ENSBTAG00000006894;ENSBTAG00000000437;ENSBTAG00000008142;ENSBTAG00000019033;ENSBTAG00000008636;ENSBTAG00000011481;ENSBTAG00000010578;ENSBTAG00000006282;…	CIDEA;EREG;TNFRSF8;SLC7A5;STING1;FZD5;NFKBIL1;IL1B;CD276;IL1A;FCN1;GSTP1;IRF1;NOS2;FFAR4;IFIH1;CD84;PDE4B;IL12RB1;IL17B;POU2AF1;CD2AP;CUEDC2;EPHB2;POMC;IL6;UBE2J1;S100A13;SSC5D;IRF8;EIF2AK2;GAS6;TLR7;LBP;;CYBA;NCKAP1L;;DDX58;IL1RAP;AKIRIN2;SLC11A1;AGPAT2;ADCY7;CD274;NOD2;TGFB3;AQP4;;AXL;CHI3L1;;TNFRSF1B;ARG2;HRAS;TNFSF4;IL20RB;ADORA2B;CD14;CD40;HSPD1;OAS2;PRKCQ;TRIM15;FGR;C3AR1;CCN4;C5AR2;GBP5;PO…
60	GO:0060271	BP	cilium assembly	60/ 3935	228/ 27572	0.263158	3.69179035033E-6	0.000308942143188	ENSBTAG00000047810;ENSBTAG00000019915;ENSBTAG00000001969;ENSBTAG00000004318;ENSBTAG00000011861;ENSBTAG00000017015;ENSBTAG00000021517;ENSBTAG00000006528;ENSBTAG00000010548;ENSBTAG00000014053;ENSBTAG00000015343;ENSBTAG00000015825;ENSBTAG00000010986;ENSBTAG00000018638;ENSBTAG00000021714;ENSBTAG00000013989;ENSBTAG00000009057;ENSBTAG00000012005;ENSBTAG00000008752;ENSBTAG00000020032;ENSBTAG00000002515;…	CCDC96;GSN;CCDC39;ARL3;CFAP161;TEKT5;TMEM216;BBS9;DNAAF11;MAK;DYNC2I2;CCDC65;KCNQ1;CC2D2A;TEKT2;JHY;CFAP221;IFT43;NME5;CEP126;TNNI3;ZMYND10;CIBAR2;EHD2;SNX10;CCDC57;FLNA;IFT122;B9D2;CFAP54;CCDC28B;DZIP1L;HOATZ;UBXN10;CEP164;CFAP43;B9D1;FOXJ1;TMEM80;FAM161A;TEKT1;DNAH5;CCNO;TEKT4;TTC39C;CCDC40;TMEM231;AKAP4;WDR35;FUZ;CCDC113;DNAAF1;IFT81;DNAI2;ATMIN;CEP131;ALPK1;RAB8A;CFAP410;RSPH4A
129	GO:0098662	BP	inorganic cation transmembrane transport	129/ 3935	554/ 27572	0.232852	3.6926870284E-6	0.000308942143188	ENSBTAG00000003519;ENSBTAG00000020569;ENSBTAG00000021678;ENSBTAG00000032914;ENSBTAG00000002985;ENSBTAG00000000973;ENSBTAG00000032057;ENSBTAG00000013665;ENSBTAG00000018646;ENSBTAG00000006022;ENSBTAG00000011377;ENSBTAG00000016079;ENSBTAG00000039190;ENSBTAG00000001927;ENSBTAG00000010161;ENSBTAG00000054931;ENSBTAG00000014318;ENSBTAG00000038180;ENSBTAG00000020793;ENSBTAG00000002770;ENSBTAG00000039340;…	NOL3;CACNA2D1;SLC31A1;SLC11A2;KCNMB1;KCNJ15;;KCNG2;ATP6V1B2;ATP6V0E2;KCNMB2;COX4I1;SLC9A5;ATP6V1C2;CCL21;CACNG4;SLC33A1;SCN2A;KCNA4;TCN2;SCN4B;KCNJ8;KCNE3;ATP2B3;COX2;MCOLN1;KCNS1;SURF1;KCNK3;ATP12A;SLC39A8;SLC9A2;SLC25A5;SLC1A1;GAS6;ATP5MC1;TRPM5;KCNN4;SLC6A2;KCNK12;CACNB3;SLC11A1;ATP5F1D;SLC5A2;ATP1A1;ATP6V1C1;NDUFA4;SLC31A2;KCNT2;SLC6A4;ATP2C2;SLC6A16;SLC24A3;SLC23A1;UCP1;CNNM2;CACNA1C;;SLC9A1…
17	GO:0002526	BP	acute inflammatory response	17/ 3935	37/ 27572	0.459459	3.70262338791E-6	0.000308942143188	ENSBTAG00000007850;ENSBTAG00000019669;ENSBTAG00000002963;ENSBTAG00000001321;ENSBTAG00000010349;ENSBTAG00000014921;ENSBTAG00000015094;ENSBTAG00000006354;ENSBTAG00000015249;ENSBTAG00000007148;ENSBTAG00000022395;ENSBTAG00000054278;ENSBTAG00000000522;ENSBTAG00000017593;ENSBTAG00000016864;ENSBTAG00000049589;ENSBTAG00000033731	ITIH4;CD163;SAA4;IL1B;IL1A;IL6;VNN1;HP;B4GALT1;F2;;M-SAA3.2;AHSG;TREM1;LBP;SAA3;PRCP
174	GO:0030030	BP	cell projection organization	174/ 3935	732/ 27572	0.237705	3.72543192965E-6	0.000308942143188	ENSBTAG00000047715;ENSBTAG00000044132;ENSBTAG00000040521;ENSBTAG00000014655;ENSBTAG00000047855;ENSBTAG00000011861;ENSBTAG00000000985;ENSBTAG00000018638;ENSBTAG00000004751;ENSBTAG00000004503;ENSBTAG00000018133;ENSBTAG00000016017;ENSBTAG00000012626;ENSBTAG00000018404;ENSBTAG00000004852;ENSBTAG00000014312;ENSBTAG00000019321;ENSBTAG00000010161;ENSBTAG00000054934;ENSBTAG00000009696;ENSBTAG00000014530;…	TPRN;NTN5;SAMD14;MYO1A;MECP2;CFAP161;RAB10;CC2D2A;SPTBN4;NPY;SEMA3A;CCDC40;B4GALT5;PRKG1;PLEKHO1;ATL1;CCDC57;CCL21;VAMP2;ACTN2;NTNG1;STMN2;MAP1A;APOE;MANF;ABCD1;FAM161A;TEKT1;ROPN1;NDN;CNTN2;CCNO;STMND1;NTNG2;TMEM231;ABLIM2;EPHB2;IL6;MAP4;RABEP2;ALPK1;RAB8A;CCDC103;CFAP54;NCKAP1L;TTYH1;TEKT2;JUN;GLDN;PQBP1;BBS9;DNAAF11;LMTK2;FGD3;NFIB;OPHN1;CFAP221;NTN3;RAB13;ODAD3;CIBAR2;SNX10;FOXJ1;KLK8;CEP164;…
104	GO:0010942	BP	positive regulation of cell death	104/ 3935	454/ 27572	0.229075	3.7307506922E-6	0.000308942143188	ENSBTAG00000047856;ENSBTAG00000033457;ENSBTAG00000039937;ENSBTAG00000015582;ENSBTAG00000016265;ENSBTAG00000008719;ENSBTAG00000021685;ENSBTAG00000008711;ENSBTAG00000012393;ENSBTAG00000015027;ENSBTAG00000051588;ENSBTAG00000006894;ENSBTAG00000020417;ENSBTAG00000021958;ENSBTAG00000000243;ENSBTAG00000010977;ENSBTAG00000012406;ENSBTAG00000007756;ENSBTAG00000011398;ENSBTAG00000020490;ENSBTAG00000016441;…	PAK2;CCAR1;TNFRSF8;HMOX1;DNAJA1;PRKCD;EEF1A2;BOK;AGT;;;NOS2;DAPK3;GZMA;HEBP2;FRZB;ZBP1;TFPT;PRR7;NACC2;ZNF622;PDIA3;IL6;;IDO1;DUSP6;FAS;EFNB2;JUN;ALDH1A3;CAPN10;STK17B;SOD2;FAM162A;TFAP4;S100A8;CD274;CTLA4;TNFRSF1B;FIS1;DKKL1;PTGIS;CLIP3;CD40;RPS7;CDKN1A;HP;BAD;CDC34;PRF1;ATG7;LCK;TP63;WNT10B;RACK1;ATF6;BCL2L11;LYN;PDCD1;FOXO3;NLRC4;F2RL1;CD248;STK4;INHBA;BMP4;;PIK3CB;FAP;;RNF122;CALHM2;RPS3;VDR;…
138	GO:0050865	BP	regulation of cell activation	138/ 3935	497/ 27572	0.277666	3.74397132185E-6	0.000308942143188	ENSBTAG00000002190;ENSBTAG00000007409;ENSBTAG00000011003;ENSBTAG00000003835;ENSBTAG00000010349;ENSBTAG00000008719;ENSBTAG00000001321;ENSBTAG00000019734;ENSBTAG00000008717;ENSBTAG00000018404;ENSBTAG00000020054;ENSBTAG00000048246;ENSBTAG00000031231;ENSBTAG00000051910;ENSBTAG00000019975;ENSBTAG00000019033;ENSBTAG00000005759;ENSBTAG00000011481;ENSBTAG00000021709;ENSBTAG00000048782;ENSBTAG00000013569;…	DOCK8;MILR1;IKZF3;BMP4;IL1A;PRKCD;IL1B;CD276;SERPINE2;PRKG1;TNFRSF21;DPP4;IRF1;FGF10;IL7R;CD84;PLA2G2A;IL12RB1;SPI1;;CD38;CD22;IGFBP2;EPHB2;IL6;PRDM1;LBP;PCK1;NCKAP1L;;LRFN5;TBX21;;BOLA-DQA5;PLA2G2D4;SIRPB1;SPN;MFHAS1;CD177;SLC46A2;STX4;TNFSF13B;NOD2;ITGAM;CD80;;JAK3;AXL;TNFRSF1B;ARG2;GAS6;PCID2;TNFSF4;NR1D1;IL20RB;ADORA2B;CD86;SIRPA;PLA2G2D1;CD40;CLEC4G;HSPD1;PRKCQ;BOLA-DYB;RIPOR2;FGR;APOE;BLA-D…
157	GO:0043066	BP	negative regulation of apoptotic process	157/ 3935	750/ 27572	0.209333	3.76141683351E-6	0.000308942143188	ENSBTAG00000003519;ENSBTAG00000005970;ENSBTAG00000046547;ENSBTAG00000047856;ENSBTAG00000047855;ENSBTAG00000002190;ENSBTAG00000010123;ENSBTAG00000013573;ENSBTAG00000016345;ENSBTAG00000004750;ENSBTAG00000015582;ENSBTAG00000016265;ENSBTAG00000008719;ENSBTAG00000006655;ENSBTAG00000007662;ENSBTAG00000001044;ENSBTAG00000008711;ENSBTAG00000051210;ENSBTAG00000009908;ENSBTAG00000003222;ENSBTAG00000051910;…	NOL3;XBP1;CIDEA;PAK2;MECP2;DOCK8;APOE;BIRC5;IL2RB;VSTM2L;HMOX1;DNAJA1;PRKCD;PIP;HSPA5;SUPV3L1;BOK;GSTP1;RPS3A;ASNS;FGF10;IL7R;CRYAB;FFAR4;RHBDD1;CTH;MICAL1;NDUFA13;MPZ;HYPK;RETREG1;MYOCD;PIM3;IL6;BCL2A1;SLC25A5;EIF2AK2;SOX10;GAS6;PTGS2;NCKAP1L;HSP90B1;HCK;PIM1;FAS;CFDP1;NANOS3;JUN;ANGPTL4;MAPK7;RAMP2;SOD2;SMO;MAPK8IP1;SLC1A1;SLC46A2;PIH1D1;NOD2;BCL2L12;PELI3;AURKB;ARG2;PCID2;HRAS;OSR1;CREB3;DNAJC…
119	GO:0000226	BP	microtubule cytoskeleton organization	119/ 3935	540/ 27572	0.22037	3.79558555018E-6	0.000308942143188	ENSBTAG00000011875;ENSBTAG00000003511;ENSBTAG00000047855;ENSBTAG00000021673;ENSBTAG00000006734;ENSBTAG00000015437;ENSBTAG00000013573;ENSBTAG00000018638;ENSBTAG00000018530;ENSBTAG00000010048;ENSBTAG00000006656;ENSBTAG00000004851;ENSBTAG00000051910;ENSBTAG00000048552;ENSBTAG00000000434;ENSBTAG00000020099;ENSBTAG00000014001;ENSBTAG00000050919;ENSBTAG00000014645;ENSBTAG00000006532;ENSBTAG00000020559;…	CLIP2;SLAIN1;MECP2;NDC80;BICD1;NTMT1;BIRC5;CC2D2A;TUBA8;SPC25;RANBP1;NCKAP5L;FGF10;;CRYAB;STMN2;MAP1A;;CNTN2;CDK5RAP2;STMND1;TUBB4A;OOEP;CCDC170;CFAP65;MAP4;CFAP206;PTGS2;OBSL1;TUBB6;CCDC8;CAV3;GAS2;KIF2C;KIF4A;MTCL1;MAP9;NUSAP1;TPGS1;TUBB2B;TTLL9;;STMN4;AURKB;TUBGCP6;TPPP3;CCDC88C;MAP6D1;MARK2;CLIP3;CENPE;NUDC;TPPP;DCTN1;NCKAP5;GAS2L2;JHY;RSPH1;TUBA1A;EFHC2;SAC3D1;RSPH4A;MAP1B;SAXO2;TUBGCP2;FOXJ…
128	GO:0051129	BP	negative regulation of cellular component organization	128/ 3935	585/ 27572	0.218803	3.82403185649E-6	0.000308942143188	ENSBTAG00000003519;ENSBTAG00000021576;ENSBTAG00000047856;ENSBTAG00000040106;ENSBTAG00000006811;ENSBTAG00000014832;ENSBTAG00000013573;ENSBTAG00000020161;ENSBTAG00000021273;ENSBTAG00000001548;ENSBTAG00000014719;ENSBTAG00000004751;ENSBTAG00000018133;ENSBTAG00000008719;ENSBTAG00000007662;ENSBTAG00000011406;ENSBTAG00000010998;ENSBTAG00000008711;ENSBTAG00000005676;ENSBTAG00000016268;ENSBTAG00000048246;…	NOL3;LMOD1;PAK2;CHADL;EPHA3;TMEFF2;BIRC5;KLHL22;SEMA4B;UBQLN4;TMOD1;SPTBN4;SEMA3A;PRKCD;HSPA5;TESK1;CFLAR;BOK;EHMT2;XRCC1;DPP4;;TOM1L1;TEN1;STMN2;KANK3;;ERCC1;RAPGEF3;WDR54;DNAI3;CLEC16A;KLK8;CDK5RAP2;STX1B;TUBB4A;SYT11;EPHB2;PFDN1;SLC25A5;RPL13A;BMP4;EFNB2;CAV3;FEZ1;GHITM;TMSB4;GFI1;TUBB2B;AURKB;TNFRSF1B;SEMA4D;CRACD;MAP6D1;DLG4;SEMA3G;LDLRAD4;FAP;DPYSL3;LCMT1;TMC8;ZWINT;NLGN1;ACP4;JAM3;CLIP3;SS…
222	GO:2000145	BP	regulation of cell motility	222/ 3935	824/ 27572	0.269417	3.90182228026E-6	0.000308942143188	ENSBTAG00000004215;ENSBTAG00000033457;ENSBTAG00000047855;ENSBTAG00000002190;ENSBTAG00000010123;ENSBTAG00000017366;ENSBTAG00000002518;ENSBTAG00000014835;ENSBTAG00000004356;ENSBTAG00000019446;ENSBTAG00000021273;ENSBTAG00000011905;ENSBTAG00000014299;ENSBTAG00000018133;ENSBTAG00000000483;ENSBTAG00000009987;ENSBTAG00000007662;ENSBTAG00000011461;ENSBTAG00000018404;ENSBTAG00000048246;ENSBTAG00000051910;…	RARRES2;CCAR1;MECP2;DOCK8;APOE;GRB7;NKX6-1;SPARC;ROBO4;ELP5;SEMA4B;RRAS2;RHOC;SEMA3A;HYAL1;ITGB3;HSPA5;ADORA1;PRKG1;DPP4;FGF10;CCL24;CCL21;ZNF580;FUT1;PIN1;PODN;DAPK3;;TACR2;SPI1;PHPT1;EVL;DNAI3;CEMIP;FGF16;NTNG2;IL34;FBLN1;EPHB2;C28H10orf99;CAMK2B;STK4;MYO1C;;CLDN1;FERMT3;TLR4;GAS6;EPHA2;LBP;NCKAP1L;TMEFF2;PGF;LDLRAD4;FGFBP1;JUN;PKHD1L1;NUS1;NRG3;VEGFC;SOD2;SPN;SMO;PPM1F;STX4;TMSB4;TRADD;NOD2;CO…
194	GO:0044087	BP	regulation of cellular component biogenesis	194/ 3935	881/ 27572	0.220204	3.90317579992E-6	0.000308942143188	ENSBTAG00000015147;ENSBTAG00000020644;ENSBTAG00000001845;ENSBTAG00000021576;ENSBTAG00000047856;ENSBTAG00000003511;ENSBTAG00000047855;ENSBTAG00000014401;ENSBTAG00000006811;ENSBTAG00000014832;ENSBTAG00000054330;ENSBTAG00000000897;ENSBTAG00000011902;ENSBTAG00000000483;ENSBTAG00000008719;ENSBTAG00000007662;ENSBTAG00000011406;ENSBTAG00000005676;ENSBTAG00000012393;ENSBTAG00000015027;ENSBTAG00000007159;…	S100A10;GPC4;EPS8L3;LMOD1;PAK2;SLAIN1;MECP2;SORBS3;EPHA3;TMEFF2;TUBB2B;IQGAP2;WASHC1;HYAL1;PRKCD;HSPA5;TESK1;EHMT2;AGT;;ESR1;CCL21;CRYAB;MMP3;SPTBN4;ARL2;STMN2;KANK3;DAPK3;;ERCC1;FNIP2;APOE;RAPGEF3;EVL;DNAI3;ELN;IRX3;NUDT16;CDK5RAP2;NTNG2;SSH2;TUBB4A;ELAPOR1;EPHB2;APLNR;HAS3;RAC2;MYO1C;TRABD2B;WNT10B;EIF2AK2;TLR4;EPHA2;HJURP;PTPRD;NCKAP1L;HCK;IL1RAP;PPM1E;CAV3;PALM;RABEP2;FEZ1;ASAP3;CRACD;PPM1F;R…
148	GO:0030162	BP	regulation of proteolysis	148/ 3935	667/ 27572	0.221889	3.91207248814E-6	0.000308942143188	ENSBTAG00000003519;ENSBTAG00000046540;ENSBTAG00000014645;ENSBTAG00000047856;ENSBTAG00000007812;ENSBTAG00000004874;ENSBTAG00000013573;ENSBTAG00000001548;ENSBTAG00000012695;ENSBTAG00000025258;ENSBTAG00000018137;ENSBTAG00000001321;ENSBTAG00000010998;ENSBTAG00000008711;ENSBTAG00000020813;ENSBTAG00000012393;ENSBTAG00000000731;ENSBTAG00000009576;ENSBTAG00000007392;ENSBTAG00000000434;ENSBTAG00000016742;…	NOL3;SERPINA3-1;CNTN2;PAK2;NDUFA13;AURKAIP1;BIRC5;UBQLN4;LCK;;A2M;IL1B;CFLAR;BOK;;AGT;WFIKKN2;PACSIN3;SERPINA14;CRYAB;WFDC3;RHBDD1;MICAL1;;ATP5IF1;PERP;AHSG;PRR7;FBLN1;;S100A9;;WNT10B;SLC1A1;WFDC1;GAS6;PI3;PTGS2;;CLEC3B;FAS;ALAD;RCN3;MGMT;FAM162A;CHAC1;TFAP4;FGFR4;TFPI2;NGF;S100A8;PIH1D1;BCL2L12;PEBP1;TNFRSF1B;SERPINB4;CSTB;PCID2;FIS1;GAS1;RECK;CPAMD8;SERPINI2;KNG1;ACP4;RPS6KA3;EGLN3;APOE;PSENEN;…
183	GO:1902533	BP	positive regulation of intracellular signal transduction	183/ 3935	825/ 27572	0.221818	3.91934115148E-6	0.000308942143188	ENSBTAG00000024772;ENSBTAG00000002211;ENSBTAG00000047420;ENSBTAG00000014401;ENSBTAG00000021673;ENSBTAG00000017367;ENSBTAG00000000898;ENSBTAG00000020161;ENSBTAG00000000317;ENSBTAG00000000128;ENSBTAG00000020957;ENSBTAG00000016072;ENSBTAG00000019203;ENSBTAG00000010998;ENSBTAG00000008711;ENSBTAG00000047155;ENSBTAG00000025257;ENSBTAG00000012393;ENSBTAG00000015027;ENSBTAG00000051910;ENSBTAG00000007375;…	TRIP6;MAPK8IP3;BTNL9;SORBS3;NDC80;IFIT5;F2RL2;KLHL22;MAPK8IP1;FGF18;FZD5;SHC2;S100A4;CFLAR;BOK;C28H10orf71;CCL4;AGT;;FGF10;MIF;CCL21;PIK3AP1;FFAR4;CTH;PDGFRA;SPI1;CLEC16A;NACC2;ZNF622;IL34;POMC;TNFAIP8L3;S100A9;IL6;S100A13;CASP1;RPS15;EIF2AK2;ALPK1;GAS6;TLR7;CD14;NCKAP1L;LURAP1L;;JUN;FGFR4;RET;CRACR2A;ERN2;PTPN1;VWF;MFHAS1;SLC46A2;S100A8;PIH1D1;TRADD;NOD2;COL3A1;TELO2;CAVIN3;AXL;CHI3L1;MST1R;ADOR…
77	GO:0006091	BP	generation of precursor metabolites and energy	77/ 3935	311/ 27572	0.247588	3.92612870504E-6	0.000308942143188	ENSBTAG00000052280;ENSBTAG00000043568;ENSBTAG00000012178;ENSBTAG00000011918;ENSBTAG00000031503;ENSBTAG00000020405;ENSBTAG00000021535;ENSBTAG00000003417;ENSBTAG00000043546;ENSBTAG00000007812;ENSBTAG00000004625;ENSBTAG00000039440;ENSBTAG00000021776;ENSBTAG00000015181;ENSBTAG00000003728;ENSBTAG00000004398;ENSBTAG00000016171;ENSBTAG00000000550;ENSBTAG00000011922;ENSBTAG00000001032;ENSBTAG00000006366;…	NDUFA7;ND3;NR1D1;BLOC1S1;NDUFA4L2;NDUFB9;CROT;PHKG2;ND6;NDUFA13;PYGB;;NDUFV1;EPM2A;NDUFS4;IMMP2L;COX4I2;ATP5F1D;PLEC;PYGM;NFATC4;NDUFA8;NDUFA4;PGK1;;LEP;PFKP;ALDOC;ENO2;CYB561;UQCRH;COX4I1;MTFR2;COX5B;GALK1;CYBB;SLC27A5;GCK;TYRP1;RPE;AGL;PRKAG3;HMGCLL1;CIAPIN1;TALDO1;ND2;HMGCL;ND4;ENO3;FDX2;NDUFS3;PHKA2;MT3;GNPDA1;PGLS;NDUFS7;ND1;SURF1;POMC;HK3;SCO2;COX6B2;COX7A1;PHKG1;COQ10A;MGC148714;NDUFS8;ND5…
187	GO:0002684	BP	positive regulation of immune system process	187/ 3935	717/ 27572	0.260809	3.94135387543E-6	0.000308942143188	ENSBTAG00000004215;ENSBTAG00000020196;ENSBTAG00000002190;ENSBTAG00000010273;ENSBTAG00000002296;ENSBTAG00000012695;ENSBTAG00000020166;ENSBTAG00000020957;ENSBTAG00000008493;ENSBTAG00000009987;ENSBTAG00000001321;ENSBTAG00000019734;ENSBTAG00000010349;ENSBTAG00000048155;ENSBTAG00000020054;ENSBTAG00000048246;ENSBTAG00000021596;ENSBTAG00000051910;ENSBTAG00000026275;ENSBTAG00000010161;ENSBTAG00000019033;…	RARRES2;ENPP3;DOCK8;EREG;STING1;LCK;ZNFX1;FZD5;AQP3;ITGB3;IL1B;CD276;IL1A;FCN1;TNFRSF21;DPP4;ICOS;FGF10;CCL24;CCL21;CD84;IL12RB1;HPX;SPI1;;B2M;FOXJ1;CD38;CFD;EVI2B;IL34;IGFBP2;EPHB2;IL6;COCH;MS4A1;LBP;;CYBA;PCK1;NCKAP1L;;TBX21;PGF;AKIRIN2;;RPS19;SPTA1;CACNB3;BOLA-DQA5;SLC11A1;SIRPB1;PARP9;CD177;STX4;TNFSF13B;NOD2;NCR3;ITGAM;CD80;IL18RAP;;AXL;;VEGFB;ADORA2B;GAS6;PCID2;CD99;HRAS;TNFSF4;PLVAP;PLA2G5…
109	GO:0007018	BP	microtubule-based movement	109/ 3935	458/ 27572	0.237991	3.95254389434E-6	0.000308942143188	ENSBTAG00000048790;ENSBTAG00000006734;ENSBTAG00000005016;ENSBTAG00000006134;ENSBTAG00000027197;ENSBTAG00000009983;ENSBTAG00000016265;ENSBTAG00000047794;ENSBTAG00000048552;ENSBTAG00000017752;ENSBTAG00000004187;ENSBTAG00000013778;ENSBTAG00000007437;ENSBTAG00000006947;ENSBTAG00000006128;ENSBTAG00000020253;ENSBTAG00000004617;ENSBTAG00000004930;ENSBTAG00000007753;ENSBTAG00000010477;ENSBTAG00000026751;…	;BICD1;AP3B1;DYNLRB1;KIF6;KIF23;DNAJA1;DNAH1;;DYNLRB2;CFAP251;DNAI3;TEKT1;ROPN1;DYNLT4;SPEM1;KIF19;DNAAF2;KIFC2;TTC21A;CFAP65;CFAP206;IFT122;CCDC103;DPCD;DYNC1I1;DNAAF11;DNAI4;KIF2C;PLTP;KIF4A;DNAH10;CFAP221;IFT43;KIF15;AQP4;ODAD3;TTLL9;MREG;ODAD4;SPAG17;DNAH9;DNAH3;CLIP3;CENPE;WDR35;DYNLT2B;DNAI2;HSPA8;DNAH2;JHY;RSPH4A;DNAH6;MAP1B;TEKT2;CCDC39;ARL3;TEKT5;COPG2;;KIF1A;MAK;DYNC2I2;ATP2B4;;ZBBX;KIF…
202	GO:0048878	BP	chemical homeostasis	202/ 3935	982/ 27572	0.205703	3.96294975935E-6	0.000308942143188	ENSBTAG00000003519;ENSBTAG00000021678;ENSBTAG00000032914;ENSBTAG00000046421;ENSBTAG00000004059;ENSBTAG00000023144;ENSBTAG00000038849;ENSBTAG00000000898;ENSBTAG00000010349;ENSBTAG00000002853;ENSBTAG00000002473;ENSBTAG00000020958;ENSBTAG00000008711;ENSBTAG00000039190;ENSBTAG00000009570;ENSBTAG00000007159;ENSBTAG00000010161;ENSBTAG00000000437;ENSBTAG00000013245;ENSBTAG00000015241;ENSBTAG00000025809;…	NOL3;SLC31A1;SLC11A2;SFTPD;SOAT1;PTPRC;;F2RL2;IL1A;HRC;ANGPTL4;LRRC8D;BOK;SLC9A5;ANGPTL8;ESR1;CCL21;FFAR4;ITPR3;EPHX2;ABHD8;TLCD4;HPX;SLC7A11;KCNE3;ABCD1;ATP2B3;CEMIP;CRY2;CP;MCOLN1;SLC4A4;SLC25A23;THY1;POMC;APLNR;IL6;GRHL3;SLC9A2;CXCR1;GRHL1;CLDN1;SLC1A1;CYP27B1;MS4A1;PCK1;LSR;ATP13A3;CAV3;RCN3;SLC11A1;NUS1;SOD2;ATP1A1;CALM3;SLC31A2;RAP1GDS1;RACK1;RAB20;ATP2C2;AQP4;SNX10;SLC24A3;GAS6;FIS1;PLN;DL…
223	GO:0044092	BP	negative regulation of molecular function	223/ 3935	902/ 27572	0.247228	3.9671580164E-6	0.000308942143188	ENSBTAG00000003519;ENSBTAG00000046540;ENSBTAG00000047856;ENSBTAG00000002737;ENSBTAG00000021944;ENSBTAG00000013573;ENSBTAG00000013477;ENSBTAG00000003835;ENSBTAG00000025258;ENSBTAG00000011772;ENSBTAG00000013869;ENSBTAG00000014492;ENSBTAG00000008719;ENSBTAG00000018137;ENSBTAG00000008717;ENSBTAG00000023411;ENSBTAG00000020813;ENSBTAG00000051210;ENSBTAG00000012393;ENSBTAG00000038745;ENSBTAG00000000731;…	NOL3;SERPINA3-1;PAK2;WFIKKN1;RTRAF;BIRC5;GCHFR;BMP4;;PPP1R12B;SH3BP4;NFKBIL1;PRKCD;A2M;SERPINE2;;;GSTP1;AGT;CHMP6;WFIKKN2;PRKAR1B;ESR1;SERPINA14;CRYAB;WFDC3;MICAL1;ABCE1;ACTN2;PIN1;PPP1R36;;GZMA;ATP5IF1;SPI1;FOXA2;RRAD;KCNE3;CD2BP2;DUSP26;NDN;GTF2F1;KCNAB1;EPHB2;;MYOCD;GEM;;CYP27B1;CSTB;PI3;PTGS2;KCNRG;SEMA4D;CCDC8;NCKAP1L;;PIM1;PPM1E;CAV3;ANGPTL4;ZFYVE28;PTPRF;CLIC2;NFATC4;SMO;PPM1F;CALM3;TFPI2;…
206	GO:0030334	BP	regulation of cell migration	206/ 3935	770/ 27572	0.267532	3.98520305818E-6	0.000308942143188	ENSBTAG00000005970;ENSBTAG00000004215;ENSBTAG00000033457;ENSBTAG00000047855;ENSBTAG00000002190;ENSBTAG00000017366;ENSBTAG00000050197;ENSBTAG00000014835;ENSBTAG00000014832;ENSBTAG00000019446;ENSBTAG00000021273;ENSBTAG00000011905;ENSBTAG00000000128;ENSBTAG00000018133;ENSBTAG00000007235;ENSBTAG00000009987;ENSBTAG00000007662;ENSBTAG00000011461;ENSBTAG00000018404;ENSBTAG00000012393;ENSBTAG00000051910;…	XBP1;RARRES2;CCAR1;MECP2;DOCK8;GRB7;C28H10orf99;SPARC;TMEFF2;ELP5;SEMA4B;RRAS2;FGF18;SEMA3A;NTNG2;ITGB3;HSPA5;ADORA1;PRKG1;AGT;FGF10;CCL24;CCL21;ZNF580;FUT1;PODN;DAPK3;;SPI1;APOE;EVL;DNAI3;CEMIP;FGF16;HYAL1;IL34;MYOCD;EPHB2;NKX6-1;CAMK2B;MYO1C;FGFBP1;CLDN1;FERMT3;TLR4;GAS6;EPHA2;LBP;NCKAP1L;ROBO4;PGF;LDLRAD4;JUN;PKHD1L1;NUS1;NRG3;VEGFC;SOD2;SPN;SMO;PPM1F;STX4;TMSB4;CHRD;NOD2;COL3A1;SMOC2;ABHD2;RH…
167	GO:0006082	BP	organic acid metabolic process	167/ 3935	771/ 27572	0.216602	4.0149147748E-6	0.000308942143188	ENSBTAG00000021862;ENSBTAG00000002214;ENSBTAG00000011866;ENSBTAG00000047855;ENSBTAG00000026501;ENSBTAG00000016211;ENSBTAG00000005791;ENSBTAG00000014439;ENSBTAG00000004112;ENSBTAG00000005583;ENSBTAG00000020225;ENSBTAG00000037559;ENSBTAG00000054510;ENSBTAG00000000894;ENSBTAG00000001535;ENSBTAG00000001325;ENSBTAG00000009172;ENSBTAG00000009984;ENSBTAG00000012780;ENSBTAG00000026768;ENSBTAG00000051210;…	SLC27A3;TAT;PCBD1;MECP2;MGC127055;GCDH;UROS;KMO;GAMT;HYI;TBXAS1;CYP2C18;;PGK1;LIPH;UPB1;BCAT2;SGPL1;LPO;TH;GSTP1;UGDH;ENO2;ASNS;GTF2H4;ODC1;NOS2;CTH;GLYAT;SLC16A2;GPT2;CBS;ME3;GULO;ACADL;ABCD1;MGST3;;CYP1A1;GAT;LDHB;SLC39A8;ACSBG1;TARS3;ELOVL5;SHMT1;CARS2;;CYP2D14;NPL;PSAT1;HDC;HPDL;PCK1;LDHD;CYP24A1;DUOX2;ALDH1A3;SDS;SULT1B1;GPT;PTGS2;AGMAT;DDO;ACOT8;GCK;FMO2;VNN2;ACSF2;GADL1;GNPAT;TST;ABHD2;URO…
253	GO:0009607	BP	response to biotic stimulus	253/ 3935	1089/ 27572	0.232323	4.01957709393E-6	0.000308942143188	ENSBTAG00000011986;ENSBTAG00000053807;ENSBTAG00000004215;ENSBTAG00000047420;ENSBTAG00000046421;ENSBTAG00000013301;ENSBTAG00000047855;ENSBTAG00000031647;ENSBTAG00000017367;ENSBTAG00000050197;ENSBTAG00000027051;ENSBTAG00000020780;ENSBTAG00000002296;ENSBTAG00000037558;ENSBTAG00000011003;ENSBTAG00000002516;ENSBTAG00000035827;ENSBTAG00000025258;ENSBTAG00000014972;ENSBTAG00000014492;ENSBTAG00000008719;…	PLSCR4;OAS1X;RARRES2;BTNL9;SFTPD;GGT7;MECP2;LRG1;IFIT5;C28H10orf99;PTAFR;SBNO2;STING1;GRO1;IKZF3;YJU2B;ATG7;;PTGER4;NFKBIL1;PRKCD;MX1;HSPA5;LPO;IL1A;FCN1;;;;IRF1;FKBP5;IL7R;NOS2;WFDC3;IFIH1;VAMP8;;PLA2G2A;GZMA;;NPC2;SPI1;ZBP1;IFNAR1;MST1R;ATG10;BPIFB1;DEFB1;POU2AF1;GTF2F1;RNF39;HYAL1;IL34;CYBB;ADAR;MPEG1;IL6;H2BC4;;SSC5D;IRF8;EIF2AK2;TREM1;APOBEC3Z1;ALPK1;CYP27B1;MS4A1;TLR7;HMCN1;LBP;CYBA;PCK1;;H…
205	GO:1901700	BP	response to oxygen-containing compound	205/ 3935	904/ 27572	0.22677	4.04370141819E-6	0.000308942143188	ENSBTAG00000011986;ENSBTAG00000012004;ENSBTAG00000020569;ENSBTAG00000021007;ENSBTAG00000013301;ENSBTAG00000007812;ENSBTAG00000027051;ENSBTAG00000006811;ENSBTAG00000020161;ENSBTAG00000004428;ENSBTAG00000037558;ENSBTAG00000013472;ENSBTAG00000013869;ENSBTAG00000008493;ENSBTAG00000008719;ENSBTAG00000001321;ENSBTAG00000009190;ENSBTAG00000010349;ENSBTAG00000008541;ENSBTAG00000026768;ENSBTAG00000005676;…	PLSCR4;TGFB3;CACNA2D1;FOLR1;GGT7;NDUFA13;PTAFR;EPHA3;KLHL22;H2AZ1;GRO1;COL1A2;SH3BP4;AQP3;PRKCD;IL1B;SLC2A4;IL1A;MGST1;TH;EHMT2;XRCC1;ESR1;CCL21;CRYAB;ZNF580;PER1;FBXO32;IFNAR1;RAPGEF3;TNFRSF1B;HYAL1;IGFBP2;SBNO2;POMC;PPP1R1B;SLC5A5;DNAAF2;IL6;GPD1;WNT10B;IRF8;CACNB1;SLC1A1;PRDX6;RAB8A;GAS6;LBP;PCK1;PDGFRA;RAB15;SLIT3;HSP90B1;CDH1;AKIRIN2;JUN;CYP24A1;CAPN10;SLC11A1;SSTR2;MAPK7;COL4A6;SOD2;MRC1;SM…
189	GO:0032101	BP	regulation of response to external stimulus	189/ 3935	737/ 27572	0.256445	4.04603556774E-6	0.000308942143188	ENSBTAG00000012640;ENSBTAG00000004215;ENSBTAG00000005183;ENSBTAG00000033748;ENSBTAG00000010273;ENSBTAG00000021273;ENSBTAG00000004503;ENSBTAG00000000128;ENSBTAG00000018133;ENSBTAG00000014492;ENSBTAG00000008719;ENSBTAG00000001321;ENSBTAG00000011461;ENSBTAG00000048155;ENSBTAG00000018404;ENSBTAG00000048246;ENSBTAG00000051910;ENSBTAG00000026275;ENSBTAG00000007159;ENSBTAG00000010161;ENSBTAG00000019872;…	S100A8;RARRES2;MVK;IL18RAP;EREG;SEMA4B;NPY;FGF18;SEMA3A;NFKBIL1;PRKCD;IL1B;ADORA1;FCN1;PRKG1;DPP4;FGF10;CCL24;ESR1;CCL21;PIK3AP1;FFAR4;ZNF580;IL12RB1;CLEC6A;HPX;SPI1;FOXA2;ZBP1;AHSG;VEGFB;FGF16;IL34;EPHB2;S100A9;;WFDC1;IL6;TLR4;CYP27B1;GAS6;ZDHHC1;LBP;CYBA;NCKAP1L;;LRFN5;PGF;EFNB2;RPS19;STING1;VEGFC;APOE;DUOXA2;PPM1F;MFHAS1;IFIT1;STX4;TRADD;NOD2;NCR3;FABP7;SMOC2;TUBB2B;ABCC1;KLK8;ARG2;SEMA4D;SMPD…
201	GO:0051248	BP	negative regulation of protein metabolic process	201/ 3935	884/ 27572	0.227376	4.05186000558E-6	0.000308942143188	ENSBTAG00000003519;ENSBTAG00000046540;ENSBTAG00000047856;ENSBTAG00000002737;ENSBTAG00000021944;ENSBTAG00000017366;ENSBTAG00000013573;ENSBTAG00000010371;ENSBTAG00000010481;ENSBTAG00000025258;ENSBTAG00000016265;ENSBTAG00000008719;ENSBTAG00000018137;ENSBTAG00000021192;ENSBTAG00000010998;ENSBTAG00000020813;ENSBTAG00000016268;ENSBTAG00000012393;ENSBTAG00000038745;ENSBTAG00000000731;ENSBTAG00000009153;…	NOL3;SERPINA3-1;PAK2;WFIKKN1;RTRAF;GRB7;BIRC5;CHAC1;UBXN1;;DNAJA1;PRKCD;A2M;NOP53;CFLAR;;XRCC1;AGT;CHMP6;WFIKKN2;MLXIPL;SERPINA14;CRYAB;WFDC3;CD84;MICAL1;PIN1;;LDLRAD4;GSTP1;SPI1;PPP1R1B;AHSG;DUSP26;PRR7;EIF4EBP3;FBLN1;EPHB2;;NRG1;SDR16C5;;CIRBP;EIF2AK2;DUSP6;;CSTB;PI3;PTGS2;SEMA4D;;NCKAP1L;ALAD;NANOS3;PPM1E;CAV3;ZFYVE28;SORL1;PLAT;VPS28;PPM1F;MFHAS1;RPL13A;TFPI2;STK38;OPHN1;PIH1D1;BCL2L12;PEBP1;…
185	GO:0051241	BP	negative regulation of multicellular organismal process	185/ 3935	773/ 27572	0.239327	4.05667477183E-6	0.000308942143188	ENSBTAG00000003519;ENSBTAG00000046547;ENSBTAG00000054832;ENSBTAG00000047855;ENSBTAG00000014400;ENSBTAG00000040106;ENSBTAG00000002518;ENSBTAG00000014835;ENSBTAG00000005218;ENSBTAG00000021273;ENSBTAG00000004751;ENSBTAG00000003835;ENSBTAG00000000894;ENSBTAG00000007665;ENSBTAG00000018133;ENSBTAG00000021059;ENSBTAG00000014492;ENSBTAG00000008719;ENSBTAG00000011461;ENSBTAG00000008717;ENSBTAG00000018404;…	NOL3;CIDEA;;MECP2;E2F2;CHADL;NKX6-1;SPARC;PDE3B;SEMA4B;SPTBN4;BMP4;PGK1;NPR3;SEMA3A;TNMD;NFKBIL1;PRKCD;ADORA1;SERPINE2;PRKG1;GSTP1;IRF1;AXL;WNT10B;CD84;PDE4B;EAF2;PTGDR2;NAXE;FRZB;SPI1;FOXA2;APOE;DAAM2;EVL;CD2AP;SLC6A4;CUEDC2;EPHB2;POMC;MYOCD;SSC5D;SOX10;VASN;EPHA2;LBP;NCKAP1L;;RPS19;CAV3;GAS6;SLC11A1;ATP1A1;SMO;OSR1;NFIB;ADCY7;CD274;NOD2;TGFB3;AQP4;FOXJ1;KLK8;ARG2;NOVA1;SEMA4D;TNFSF4;IL20RB;ADOR…
172	GO:0008284	BP	positive regulation of cell population proliferation	172/ 3935	738/ 27572	0.233062	4.08011066763E-6	0.000308942143188	ENSBTAG00000008731;ENSBTAG00000033457;ENSBTAG00000047855;ENSBTAG00000031647;ENSBTAG00000003514;ENSBTAG00000010273;ENSBTAG00000000128;ENSBTAG00000009987;ENSBTAG00000001321;ENSBTAG00000019734;ENSBTAG00000048246;ENSBTAG00000051910;ENSBTAG00000009153;ENSBTAG00000007159;ENSBTAG00000019975;ENSBTAG00000047508;ENSBTAG00000011481;ENSBTAG00000007173;ENSBTAG00000002182;ENSBTAG00000013569;ENSBTAG00000018749;…	PRDX3;CCAR1;MECP2;LRG1;HSF4;EREG;FGF18;ITGB3;IL1B;CD276;DPP4;FGF10;MLXIPL;ESR1;IL7R;ZNF580;IL12RB1;PDGFRA;COX17;CD38;NUDT16;FGF16;MARCKSL1;HYAL1;IL34;IGFBP2;EPHB2;BMP5;APLNR;MYOCD;IL6;S100A13;FGFBP1;CLDN1;SOX10;GAS6;NCKAP1L;RPS4X;;HCK;PGF;EFNB2;SLC25A5;JUN;FGFR4;DMRTA2;VEGFC;NOP2;SMO;OSR1;STX4;TNFSF13B;CHRD;OSMR;CD80;VEGFB;XBP1;PLXNB3;ASPM;HRAS;TNFSF4;FLT3LG;RPS6;PBXIP1;CD86;LTBP3;FABP4;AREG;SHOX…
244	GO:0048513	BP	animal organ development	244/ 3935	1157/ 27572	0.21089	4.08978192478E-6	0.000308942143188	ENSBTAG00000004215;ENSBTAG00000008389;ENSBTAG00000019716;ENSBTAG00000003740;ENSBTAG00000047855;ENSBTAG00000025817;ENSBTAG00000003514;ENSBTAG00000007089;ENSBTAG00000005016;ENSBTAG00000053558;ENSBTAG00000009587;ENSBTAG00000018638;ENSBTAG00000018639;ENSBTAG00000005604;ENSBTAG00000002515;ENSBTAG00000015426;ENSBTAG00000000128;ENSBTAG00000012623;ENSBTAG00000018133;ENSBTAG00000020957;ENSBTAG00000004602;…	RARRES2;HTRA1;CXCL8;KDM6A;MECP2;BORCS8;HSF4;FRG1;AP3B1;NOTUM;NRG3;CC2D2A;UNC45A;POPDC2;TNNI3;PDLIM4;FGF18;NDP;SEMA3A;FZD5;PITX1;IRX1;SGPL1;TH;TMEM231;AGT;FGF10;ESR1;IL7R;CRYAB;EFEMP1;;LYL1;RPL19;CBS;LY6E;TFAP2C;ERCC1;SLC7A11;FOXJ1;MAN2A1;APLNR;IRX3;CDK5RAP2;HYAL1;CENPF;MGP;HSPB7;OVOL1;SCO2;HOXD4;NRG1;IL6;SLC1A1;SOX10;PRDM1;NNAT;;JAG1;LSR;COL5A2;JUN;CCDC40;DUOX2;ALDH1A3;MOSPD3;FLT3LG;COPRS;RAMP2;A…
174	GO:0050776	BP	regulation of immune response	174/ 3935	722/ 27572	0.240997	4.16623602625E-6	0.000308942143188	ENSBTAG00000007523;ENSBTAG00000016723;ENSBTAG00000040106;ENSBTAG00000010273;ENSBTAG00000002296;ENSBTAG00000020166;ENSBTAG00000020957;ENSBTAG00000014492;ENSBTAG00000001321;ENSBTAG00000019734;ENSBTAG00000048155;ENSBTAG00000020054;ENSBTAG00000031231;ENSBTAG00000024715;ENSBTAG00000007159;ENSBTAG00000019975;ENSBTAG00000019872;ENSBTAG00000008142;ENSBTAG00000019033;ENSBTAG00000008636;ENSBTAG00000011481;…	STX4;GFI1;CHADL;EREG;STING1;ZNFX1;FZD5;NFKBIL1;IL1B;CD276;FCN1;TNFRSF21;IRF1;PTPRJ;ESR1;IL7R;PIK3AP1;IFIH1;CD84;PDE4B;IL12RB1;CFD;;HPX;SPI1;ZBP1;BPIFB1;CD22;RAC2;ALPK1;MS4A1;ZDHHC1;LBP;;CYBA;PCK1;NCKAP1L;C4BPA;DDX58;AKIRIN2;RPS19;CACNB3;LCK;SLC11A1;PARP9;SPN;MFHAS1;CD177;SLC46A2;IFIT1;LPXN;TNFSF13B;NOD2;NCR3;ITGAM;IL18RAP;;TNFRSF1B;ARG2;SMPDL3B;HRAS;TLR7;HERC5;IL20RB;ADORA2B;C8G;CREB3;CD14;KLK7;C…
263	GO:0051240	BP	positive regulation of multicellular organismal process	263/ 3935	1139/ 27572	0.230904	4.25659147517E-6	0.000308942143188	ENSBTAG00000012511;ENSBTAG00000001605;ENSBTAG00000054832;ENSBTAG00000002518;ENSBTAG00000010273;ENSBTAG00000010664;ENSBTAG00000006731;ENSBTAG00000009104;ENSBTAG00000002296;ENSBTAG00000004751;ENSBTAG00000003835;ENSBTAG00000021637;ENSBTAG00000018133;ENSBTAG00000020957;ENSBTAG00000012626;ENSBTAG00000002853;ENSBTAG00000001321;ENSBTAG00000019734;ENSBTAG00000010349;ENSBTAG00000048155;ENSBTAG00000010047;…	BAD;DIO2;;NKX6-1;EREG;PRKCQ;SLC7A5;SERP1;STING1;SPTBN4;BMP4;POLR3C;SEMA3A;FZD5;B4GALT5;HRC;IL1B;CD276;IL1A;FCN1;TIAM2;AGT;HOXB7;IRF1;FGF10;CCL24;IL7R;NOS2;FFAR4;IFIH1;CD84;PDE4B;FUT1;IL12RB1;ZBED2;APOE;PTN;RAPGEF3;IL17B;MAN2A1;BTK;POU2AF1;TNFRSF1B;EVI2B;GFAP;DBN1;HYAL1;IL34;MYOCD;EPHB2;APLNR;CAMK2B;PDE9A;IL6;WNT10B;IRF8;EIF2AK2;TNFRSF8;SOX10;GAS6;TLR7;AGPAT2;LBP;OBSL1;CYBA;PCK1;NCKAP1L;;MME;S100A…
151	GO:0043549	BP	regulation of kinase activity	151/ 3935	640/ 27572	0.235937	4.284016046E-6	0.000308942143188	ENSBTAG00000047856;ENSBTAG00000021944;ENSBTAG00000015149;ENSBTAG00000010273;ENSBTAG00000006811;ENSBTAG00000000128;ENSBTAG00000016265;ENSBTAG00000020957;ENSBTAG00000018134;ENSBTAG00000021685;ENSBTAG00000001321;ENSBTAG00000000804;ENSBTAG00000051210;ENSBTAG00000012393;ENSBTAG00000038745;ENSBTAG00000009742;ENSBTAG00000007013;ENSBTAG00000010161;ENSBTAG00000018320;ENSBTAG00000003166;ENSBTAG00000010123;…	PAK2;RTRAF;;EREG;EPHA3;FGF18;DNAJA1;FZD5;AREG;EEF1A2;IL1B;MOB3B;GSTP1;AGT;CHMP6;DOK7;TOM1L1;CCL21;RPLP1;AXL;APOE;DUSP26;CEMIP;CCNO;ZNF622;IL34;DAZAP2;EPHB2;TNFAIP8L3;MYOCD;CCNI2;MOB2;CKS2;GAS6;EPHA2;PIM1;PPM1E;CAV3;TELO2;ZFYVE28;SLC11A1;VEGFC;HRAS;TFAP4;FGFR4;SLC1A1;PIH1D1;NOD2;MLST8;CHI3L1;MST1R;CCNB1;ERN2;DLG4;PKIB;ADAR;CENPE;CD40;FABP4;DNAJC3;;ITGB3;PIK3IP1;CCNE1;DDR2;CDKN1A;PIK3CG;FGR;ARHGEF5…
175	GO:0060548	BP	negative regulation of cell death	175/ 3935	832/ 27572	0.210337	4.30176604694E-6	0.000308942143188	ENSBTAG00000003519;ENSBTAG00000005970;ENSBTAG00000046547;ENSBTAG00000047856;ENSBTAG00000047855;ENSBTAG00000002190;ENSBTAG00000010123;ENSBTAG00000045578;ENSBTAG00000013573;ENSBTAG00000016345;ENSBTAG00000004750;ENSBTAG00000015582;ENSBTAG00000016265;ENSBTAG00000008719;ENSBTAG00000006655;ENSBTAG00000007662;ENSBTAG00000001044;ENSBTAG00000008711;ENSBTAG00000051210;ENSBTAG00000009908;ENSBTAG00000003222;…	NOL3;XBP1;CIDEA;PAK2;MECP2;DOCK8;APOE;AGR3;BIRC5;IL2RB;VSTM2L;HMOX1;DNAJA1;PRKCD;PIP;HSPA5;SUPV3L1;BOK;GSTP1;RPS3A;ASNS;FGF10;IL7R;CRYAB;FFAR4;RHBDD1;CTH;MICAL1;NDUFA13;SLC7A11;MPZ;HYPK;RETREG1;MYOCD;PIM3;IL6;BCL2A1;SLC25A5;EIF2AK2;SOX10;GAS6;PTGS2;NCKAP1L;HSP90B1;HCK;PIM1;FAS;CFDP1;NANOS3;JUN;ANGPTL4;MAPK7;RAMP2;SOD2;SMO;MAPK8IP1;SLC1A1;SLC46A2;PIH1D1;NOD2;BCL2L12;PELI3;AURKB;NPAS2;TNFRSF1B;ARG2…
209	GO:0007017	BP	microtubule-based process	209/ 3935	910/ 27572	0.22967	4.34731180343E-6	0.000308942143188	ENSBTAG00000011875;ENSBTAG00000048790;ENSBTAG00000003511;ENSBTAG00000047855;ENSBTAG00000021673;ENSBTAG00000051072;ENSBTAG00000006734;ENSBTAG00000015437;ENSBTAG00000006578;ENSBTAG00000013573;ENSBTAG00000018638;ENSBTAG00000054330;ENSBTAG00000018530;ENSBTAG00000027197;ENSBTAG00000010048;ENSBTAG00000016265;ENSBTAG00000006395;ENSBTAG00000006656;ENSBTAG00000047794;ENSBTAG00000004851;ENSBTAG00000051910;…	CLIP2;;SLAIN1;MECP2;NDC80;AQP4;BICD1;NTMT1;SPEF1;BIRC5;CC2D2A;TUBB2B;TUBA8;KIF6;SPC25;DNAJA1;TUBGCP2;RANBP1;DNAH1;NCKAP5L;FGF10;;CRYAB;DNAAF6;DYNLRB2;STMN2;CFAP251;CETN4;MAP1A;ARL3;IFT27;;DNAI3;TEKT1;ROPN1;DYNLT4;CNTN2;CDK5RAP2;STMND1;TUBB4A;OOEP;KIF19;DNAAF2;KIFC2;TTC21A;DNAH3;CFAP65;MAP4;MNS1;IFT122;CCDC103;PTGS2;OBSL1;TUBB6;CCDC8;DPCD;SPEM1;CAV3;DYNC1I1;GAS2;DNAI4;KIF2C;DYNLRB1;PLTP;KIF4A;DNAH…
70	GO:0009615	BP	response to virus	70/ 3935	281/ 27572	0.24911	4.36023731782E-6	0.000308942143188	ENSBTAG00000010002;ENSBTAG00000000483;ENSBTAG00000053807;ENSBTAG00000035827;ENSBTAG00000003366;ENSBTAG00000011843;ENSBTAG00000023997;ENSBTAG00000012216;ENSBTAG00000002551;ENSBTAG00000017367;ENSBTAG00000014607;ENSBTAG00000021617;ENSBTAG00000014199;ENSBTAG00000009768;ENSBTAG00000008792;ENSBTAG00000002296;ENSBTAG00000018498;ENSBTAG00000039861;ENSBTAG00000002374;ENSBTAG00000037527;ENSBTAG00000002516;…	IRF2;HYAL1;OAS1X;ATG7;DDX58;EEF1G;VAMP8;MLKL;KCNJ8;IFIT5;EXOSC4;ZC3HAV1;TBX21;IFIT3;RNASE6;STING1;PQBP1;OAS1Y;ARMC5;OAS1Z;YJU2B;ZNFX1;;BCL3;IFIT1;PTPRC;MX2;ACTA2;PLSCR2;;IFI44L;;NFKB1;IRF1;POLR3C;ABCE1;DHX58;MST1R;TLR2;IFIH1;VWCE;SAMHD1;PRF1;CCL19;;;NPC2;F2RL1;ZBP1;ISG20;ISG15;CHRM2;POU2AF1;GTF2F1;CD40;ZDHHC1;SLFN11;OAS2;;MX1;ADAR;IL6;MYD88;CXCL10;EIF2AK2;APOBEC3Z1;ITGB6;TLR7;TRIM11;
241	GO:0051270	BP	regulation of cellular component movement	241/ 3935	871/ 27572	0.276693	4.39111609596E-6	0.000308942143188	ENSBTAG00000004215;ENSBTAG00000033457;ENSBTAG00000047855;ENSBTAG00000002190;ENSBTAG00000010123;ENSBTAG00000017366;ENSBTAG00000002518;ENSBTAG00000014835;ENSBTAG00000004356;ENSBTAG00000019446;ENSBTAG00000021273;ENSBTAG00000011905;ENSBTAG00000014299;ENSBTAG00000040584;ENSBTAG00000018133;ENSBTAG00000000483;ENSBTAG00000009987;ENSBTAG00000007662;ENSBTAG00000011461;ENSBTAG00000018404;ENSBTAG00000048246;…	RARRES2;CCAR1;MECP2;DOCK8;APOE;GRB7;NKX6-1;SPARC;ROBO4;ELP5;SEMA4B;RRAS2;RHOC;DSC2;SEMA3A;HYAL1;ITGB3;HSPA5;ADORA1;PRKG1;DPP4;FGF10;CCL24;CCL21;CFAP298;ZNF580;PDE4B;FUT1;PIN1;PODN;DAPK3;;TACR2;SPI1;;EVL;DNAI3;CEMIP;FGF16;NTNG2;IL34;FBLN1;EPHB2;C28H10orf99;NTNG1;CAMK2B;STK4;MYO1C;;CLDN1;FERMT3;TLR4;GAS6;EPHA2;LBP;NCKAP1L;TMEFF2;PGF;LDLRAD4;FGFBP1;RPS19;CCDC40;PKHD1L1;NUS1;NRG3;VEGFC;SOD2;SPN;SMO;P…
99	GO:0045087	BP	innate immune response	99/ 3935	435/ 27572	0.227586	4.42854363939E-6	0.000308942143188	ENSBTAG00000053807;ENSBTAG00000004215;ENSBTAG00000047420;ENSBTAG00000046421;ENSBTAG00000002296;ENSBTAG00000025258;ENSBTAG00000030913;ENSBTAG00000048155;ENSBTAG00000020813;ENSBTAG00000049306;ENSBTAG00000008142;ENSBTAG00000048122;ENSBTAG00000019953;ENSBTAG00000015724;ENSBTAG00000052499;ENSBTAG00000009357;ENSBTAG00000030845;ENSBTAG00000052382;ENSBTAG00000052384;ENSBTAG00000017593;ENSBTAG00000037800;…	OAS1X;RARRES2;BTNL9;SFTPD;STING1;;MX1;FCN1;;MSRB1;IFIH1;CFD;CYBB;BPIFB1;RNF39;IL34;MPEG1;H2BC4;;TREM1;APOBEC3Z1;ALPK1;MEFV;LBP;CYBA;;HCK;DDX58;AKIRIN2;RNF187;MFHAS1;IFIT1;S100A8;MX2;ECSIT;ARG2;PI3;CD14;OAS1Z;ZDHHC1;OAS2;C2;SLA;ADAM15;TRIM15;ELF4;TRIM11;CHGA;;POLR3C;LCK;TRIM25;OAS1Y;NLRP3;PTK2B;LYN;NLRC4;DHX58;MFAP4;;TRIM14;F2RL1;;BPI;PTX3;TLR10;;MYD88;WFDC3;MIF;CLEC6A;S100A9;TRIM26;CHID1;C9;BTK;;…
227	GO:0023057	BP	negative regulation of signaling	227/ 3935	1121/ 27572	0.202498	4.42999441795E-6	0.000308942143188	ENSBTAG00000018165;ENSBTAG00000013849;ENSBTAG00000003519;ENSBTAG00000046547;ENSBTAG00000008389;ENSBTAG00000002737;ENSBTAG00000007812;ENSBTAG00000044208;ENSBTAG00000002319;ENSBTAG00000005218;ENSBTAG00000010371;ENSBTAG00000005076;ENSBTAG00000016341;ENSBTAG00000043989;ENSBTAG00000046037;ENSBTAG00000016265;ENSBTAG00000013869;ENSBTAG00000014492;ENSBTAG00000008719;ENSBTAG00000007662;ENSBTAG00000010998;…	RIPOR2;RGS13;NOL3;CIDEA;HTRA1;WFIKKN1;NDUFA13;DUSP4;HMCN2;PDE3B;CHAC1;SYVN1;RGS5;EYA3;SLC25A5;DNAJA1;SH3BP4;NFKBIL1;PRKCD;HSPA5;CFLAR;BOK;DUSP8;GSTP1;AGT;CHMP6;;FGF10;ESR1;STYXL2;PFDN5;FFAR4;PDE4B;PIN1;NKD1;FRZB;SPI1;BPIFB1;CD2AP;F2RL1;FBLN1;EPHB2;;BMP5;APLNR;MYOCD;TRABD2B;APCDD1L;DUSP6;PRDM16;SOX10;VASN;EPHA2;PTGS2;DLK1;SLIT3;GPC1;NOTUM;NANOS3;CAV3;ZFYVE28;SSTR2;IL1RN;CIT;SOD2;MFHAS1;VPS18;STK38…
60	GO:0051271	BP	negative regulation of cellular component movement	60/ 3935	231/ 27572	0.25974	4.44457734988E-6	0.000308942143188	ENSBTAG00000012817;ENSBTAG00000012514;ENSBTAG00000017381;ENSBTAG00000047855;ENSBTAG00000010123;ENSBTAG00000011234;ENSBTAG00000015991;ENSBTAG00000055158;ENSBTAG00000014832;ENSBTAG00000010820;ENSBTAG00000014944;ENSBTAG00000019627;ENSBTAG00000018824;ENSBTAG00000010531;ENSBTAG00000039738;ENSBTAG00000014059;ENSBTAG00000054218;ENSBTAG00000048246;ENSBTAG00000004381;ENSBTAG00000017388;ENSBTAG00000002878;…	JAG1;PODN;CLDN19;MECP2;APOE;FOXO3;CDH1;TP53INP1;TMEFF2;WNT11;TBXA2R;THY1;MIA3;CYP1B1;TMIGD3;ATP2B4;IGFBP5;DPP4;TACSTD2;SVBP;CHRD;ADORA1;PRKG1;NDRG4;MYOCD;ABHD2;STAP1;PTPRJ;ADARB1;CLDN5;CCL21;PLXNB3;RAP2B;PIN1;ADGRG1;NRG3;RECK;RRAS;SEMA3A;EVL;LDLRAD4;ILK;ADGRB1;FUZ;PTGER4;SINHCAF;MIF;FBLN1;DPYSL3;NRG1;ADAM15;RIPOR2;DNAI3;MAPK15;COL3A1;WAS;MEOX2;EMILIN1;C5AR2;SRGAP3
93	GO:0030029	BP	actin filament-based process	93/ 3935	397/ 27572	0.234257	4.46466662356E-6	0.000308942143188	ENSBTAG00000003100;ENSBTAG00000047424;ENSBTAG00000004196;ENSBTAG00000021576;ENSBTAG00000014655;ENSBTAG00000033190;ENSBTAG00000014719;ENSBTAG00000015426;ENSBTAG00000011500;ENSBTAG00000007661;ENSBTAG00000011406;ENSBTAG00000010998;ENSBTAG00000051910;ENSBTAG00000017604;ENSBTAG00000003617;ENSBTAG00000009696;ENSBTAG00000021381;ENSBTAG00000019517;ENSBTAG00000015434;ENSBTAG00000011011;ENSBTAG00000015926;…	SMTN;TRIP10;FMNL1;LMOD1;MYO1A;PGM5;TMOD1;PDLIM4;CASQ2;MYO1F;TESK1;CFLAR;FGF10;RAB13;ALKBH4;ACTN2;DAAM2;ELN;DSTN;SSH2;ABLIM2;MYO1C;CDC42EP2;NCKAP1L;CAPN10;CIT;RTKN;OPHN1;MYH10;SMTNL1;CSRP1;CAVIN3;MRAS;TNFAIP1;ARHGEF17;MYL6;PALLD;TCAP;;ITGB5;MYO7B;ARHGEF5;CFL2;CAPZA1;FOXJ1;DMPK;RAC2;PLEK2;PDLIM2;TMOD4;MYH7;FGD1;PTPN1;ARHGEF10;CORO2B;SGCD;;EZR;;ELMO1;PLEK;CNN1;;DTNBP1;SDCBP;GSN;CLDN19;GPR65;PLEC;SEL…
176	GO:0016477	BP	cell migration	176/ 3935	762/ 27572	0.230971	4.49072047449E-6	0.000308942143188	ENSBTAG00000020644;ENSBTAG00000012640;ENSBTAG00000004196;ENSBTAG00000025667;ENSBTAG00000002190;ENSBTAG00000008380;ENSBTAG00000050197;ENSBTAG00000001228;ENSBTAG00000014832;ENSBTAG00000021273;ENSBTAG00000037558;ENSBTAG00000006130;ENSBTAG00000018133;ENSBTAG00000009987;ENSBTAG00000009984;ENSBTAG00000018404;ENSBTAG00000007916;ENSBTAG00000025257;ENSBTAG00000048246;ENSBTAG00000004852;ENSBTAG00000008897;…	GPC4;S100A8;FMNL1;ASTN2;DOCK8;ITGA11;C28H10orf99;CEND1;TMEFF2;SEMA4B;GRO1;CLEC14A;SEMA3A;ITGB3;SGPL1;PRKG1;FOXJ1;CCL4;DPP4;PLEKHO1;BIN2;ITGA2;RAB13;CCL21;FAP;NTNG1;ARC;DEPDC1B;LCP1;ACAP3;COL5A1;DEFB1;CNTN2;NTNG2;TESK1;NKX6-1;ELMO1;CXCR1;SOX10;GAS6;EPHA2;LBP;GPC5;NCKAP1L;GPC1;EFNB2;RPS19;VAV1;ASAP3;PLAT;SMO;FGFR4;CXCL13;PLEKHG5;LPXN;IGFBP6;TUBB2B;TAP;FUT8;MST1R;GFRA3;PLXNB3;SEMA4D;FAM83D;CD99;TNFA…
229	GO:0044419	BP	biological process involved in interspecies interaction between organisms	229/ 3935	1035/ 27572	0.221256	4.49475763479E-6	0.000308942143188	ENSBTAG00000053807;ENSBTAG00000004215;ENSBTAG00000047420;ENSBTAG00000046421;ENSBTAG00000047855;ENSBTAG00000031647;ENSBTAG00000017367;ENSBTAG00000050197;ENSBTAG00000002296;ENSBTAG00000037558;ENSBTAG00000011003;ENSBTAG00000002516;ENSBTAG00000015582;ENSBTAG00000025258;ENSBTAG00000008719;ENSBTAG00000030913;ENSBTAG00000012780;ENSBTAG00000048155;ENSBTAG00000023411;ENSBTAG00000020813;ENSBTAG00000052826;…	OAS1X;RARRES2;BTNL9;SFTPD;MECP2;LRG1;IFIT5;C28H10orf99;STING1;GRO1;IKZF3;YJU2B;HMOX1;;PRKCD;MX1;LPO;FCN1;;;;DPP4;CFLAR;IRF1;FKBP5;IL7R;NOS2;WFDC3;IFIH1;;PLA2G2A;GZMA;;NPC2;CYBB;ZBP1;MST1R;BPIFB1;DEFB1;POU2AF1;GTF2F1;RNF39;HYAL1;IL34;ADAR;MPEG1;IL6;H2BC4;;CLDN1;IRF8;EIF2AK2;TREM1;APOBEC3Z1;ALPK1;MS4A1;TLR7;HMCN1;LBP;CYBA;PCK1;;HCK;DDX58;AKIRIN2;RPS19;CASP4;GAS6;;SLC11A1;ZNFX1;CFD;SPN;ARMC5;TFAP4;M…
237	GO:0051336	BP	regulation of hydrolase activity	237/ 3935	1035/ 27572	0.228986	4.49475763479E-6	0.000308942143188	ENSBTAG00000015147;ENSBTAG00000016525;ENSBTAG00000003519;ENSBTAG00000046540;ENSBTAG00000007812;ENSBTAG00000047856;ENSBTAG00000021872;ENSBTAG00000002190;ENSBTAG00000053807;ENSBTAG00000006811;ENSBTAG00000000333;ENSBTAG00000013573;ENSBTAG00000000490;ENSBTAG00000002626;ENSBTAG00000013477;ENSBTAG00000000897;ENSBTAG00000010481;ENSBTAG00000025258;ENSBTAG00000002691;ENSBTAG00000013869;ENSBTAG00000008719;…	S100A10;ITGA1;NOL3;SERPINA3-1;NDUFA13;PAK2;RASGRP1;DOCK8;OAS1X;EPHA3;ARHGAP20;BIRC5;RTKN;ARHGAP6;GCHFR;IQGAP2;UBXN1;;ELMOD1;SH3BP4;PRKCD;A2M;ARHGEF19;ARHGAP9;SERPINE2;BOK;TIAM2;CCL4;AGT;WFIKKN2;FGF10;ESR1;SERPINA14;CRYAB;WFDC3;STMN3;MICAL1;ABCE1;PIN1;PPP1R36;;GZMA;ATP5IF1;PERP;TBC1D21;ACAP3;OAS1Z;RAPGEF3;AHSG;PRR7;ARAP2;FBLN1;THY1;;SPINT1;S100A9;;RABEP2;SLC1A1;WFDC1;CSTB;EPHA2;PTGS2;SEMA4D;CCDC8;…
224	GO:0080134	BP	regulation of response to stress	224/ 3935	1035/ 27572	0.216425	4.49475763479E-6	0.000308942143188	ENSBTAG00000003519;ENSBTAG00000013301;ENSBTAG00000005183;ENSBTAG00000033748;ENSBTAG00000010273;ENSBTAG00000002296;ENSBTAG00000001548;ENSBTAG00000012235;ENSBTAG00000016441;ENSBTAG00000043989;ENSBTAG00000048155;ENSBTAG00000016265;ENSBTAG00000008719;ENSBTAG00000007662;ENSBTAG00000011461;ENSBTAG00000008717;ENSBTAG00000018404;ENSBTAG00000016268;ENSBTAG00000015027;ENSBTAG00000051910;ENSBTAG00000026275;…	NOL3;GGT7;MVK;IL18RAP;EREG;STING1;UBQLN4;SHARPIN;ZNF622;EYA3;FCN1;DNAJA1;PRKCD;HSPA5;ADORA1;SERPINE2;PRKG1;XRCC1;;FGF10;CCL24;ESR1;CCL21;CRYAB;FFAR4;OOEP;IL12RB1;TBX2;ERCC1;HPX;SLC7A11;FOXA2;ZBP1;MANF;NPAS2;NUDT16;NACC2;MAPK7;EPHB2;ADAR;IL6;WFDC1;SLC25A23;CLDN1;EIF2AK2;TLR4;LBP;CYBA;BMP4;;LRFN5;DDX58;FAS;AKIRIN2;RPS19;CAV3;ABCD1;PTGS2;CRACR2A;HRAS;SOD2;DUOXA2;MFHAS1;OAS1Y;IFIT1;S100A8;TRADD;NOD2;…
159	GO:0019752	BP	carboxylic acid metabolic process	159/ 3935	727/ 27572	0.218707	4.50812971715E-6	0.000308942143188	ENSBTAG00000021862;ENSBTAG00000002214;ENSBTAG00000011866;ENSBTAG00000047855;ENSBTAG00000026501;ENSBTAG00000026502;ENSBTAG00000005791;ENSBTAG00000014439;ENSBTAG00000004112;ENSBTAG00000005583;ENSBTAG00000020225;ENSBTAG00000037559;ENSBTAG00000054510;ENSBTAG00000000894;ENSBTAG00000001535;ENSBTAG00000001325;ENSBTAG00000009172;ENSBTAG00000009984;ENSBTAG00000026768;ENSBTAG00000051210;ENSBTAG00000014521;…	SLC27A3;TAT;PCBD1;MECP2;MGC127055;CYP2D14;UROS;KMO;GAMT;HYI;TBXAS1;CYP2C18;;PGK1;LIPH;UPB1;BCAT2;SGPL1;TH;GSTP1;UGDH;ENO2;ASNS;GTF2H4;ODC1;NOS2;CTH;GLYAT;SLC16A2;GPT2;CBS;ME3;GULO;ACADL;ABCD1;MGST3;;CYP1A1;GAT;LDHB;SLC39A8;ACSBG1;TARS3;SHMT1;CARS2;;GCDH;NPL;PSAT1;HDC;HPDL;PCK1;LDHD;CYP24A1;ALDH1A3;SDS;GPT;PTGS2;AGMAT;DDO;ACOT8;GCK;VNN2;ACSF2;GADL1;GNPAT;TST;ABHD2;UROC1;AARSD1;ARG2;NAAA;ATP8B1;HAC…
145	GO:0042327	BP	positive regulation of phosphorylation	145/ 3935	693/ 27572	0.209235	4.51326075969E-6	0.000308942143188	ENSBTAG00000018059;ENSBTAG00000004215;ENSBTAG00000047856;ENSBTAG00000010273;ENSBTAG00000006811;ENSBTAG00000000128;ENSBTAG00000020957;ENSBTAG00000033727;ENSBTAG00000008719;ENSBTAG00000021685;ENSBTAG00000001321;ENSBTAG00000000804;ENSBTAG00000011406;ENSBTAG00000012393;ENSBTAG00000009742;ENSBTAG00000051910;ENSBTAG00000007013;ENSBTAG00000010161;ENSBTAG00000018320;ENSBTAG00000003166;ENSBTAG00000016988;…	CD80;RARRES2;PAK2;EREG;EPHA3;FGF18;FZD5;RBPMS;PRKCD;EEF1A2;IL1B;MOB3B;TESK1;AGT;DOK7;FGF10;TOM1L1;CCL21;RPLP1;AXL;PIN1;HPX;TNFAIP8L3;CTF1;RAPGEF3;CEMIP;FGF16;ZNF622;IL34;SLC4A4;DAZAP2;EPHB2;BMP5;APLNR;IL6;GPD1;SLC1A1;MOB2;CKS2;GAS6;EPHA2;PTGS2;NCKAP1L;PGF;FAS;TELO2;GDF10;VEGFC;ERN2;FGFR4;NGF;PIH1D1;NOD2;TGFB3;MLST8;CHI3L1;MST1R;VEGFB;SEMA4D;HRAS;DLG4;CLIP3;CENPE;CD40;;AREG;DDR2;CDKN1A;IL6R;PIK3CG…
181	GO:0034220	BP	ion transmembrane transport	181/ 3935	873/ 27572	0.207331	4.51786566844E-6	0.000308942143188	ENSBTAG00000003519;ENSBTAG00000020569;ENSBTAG00000021678;ENSBTAG00000032914;ENSBTAG00000038215;ENSBTAG00000002985;ENSBTAG00000013577;ENSBTAG00000032057;ENSBTAG00000013665;ENSBTAG00000002290;ENSBTAG00000014953;ENSBTAG00000018646;ENSBTAG00000006022;ENSBTAG00000030384;ENSBTAG00000011377;ENSBTAG00000020958;ENSBTAG00000016079;ENSBTAG00000008893;ENSBTAG00000039190;ENSBTAG00000001927;ENSBTAG00000010161;…	NOL3;CACNA2D1;SLC31A1;SLC11A2;CLCA2;KCNMB1;SLC1A5;;KCNG2;;;ATP6V1B2;ATP6V0E2;SURF1;KCNMB2;LRRC8D;COX4I1;ANO10;SLC9A5;ATP6V1C2;CCL21;CACNG4;SLC33A1;SCN2A;KCNA4;CACNA1C;TCN2;SCN4B;GRIA3;SLC7A11;KCNJ8;KCNE3;CYTB;COX2;MCOLN1;SLC4A4;CHRND;TMEM150C;KCNK3;SLC5A5;CALHM6;SLC39A8;;SLC9A2;SLC25A5;SLC1A1;STOML3;GAS6;ATP5MC1;TRPM5;KCNN4;SLC6A2;SLC7A5;ATP13A3;KCNK12;CACNB3;SLC11A1;ATP5F1D;CLIC2;FOLR1;ATP1A1;AT…
194	GO:0051130	BP	positive regulation of cellular component organization	194/ 3935	874/ 27572	0.221968	4.53010296864E-6	0.000308942143188	ENSBTAG00000015147;ENSBTAG00000015060;ENSBTAG00000001845;ENSBTAG00000021576;ENSBTAG00000003511;ENSBTAG00000047855;ENSBTAG00000014401;ENSBTAG00000006734;ENSBTAG00000010273;ENSBTAG00000009928;ENSBTAG00000006811;ENSBTAG00000000897;ENSBTAG00000011902;ENSBTAG00000015434;ENSBTAG00000001321;ENSBTAG00000010349;ENSBTAG00000008711;ENSBTAG00000010047;ENSBTAG00000012393;ENSBTAG00000011931;ENSBTAG00000015027;…	S100A10;GBP5;EPS8L3;LMOD1;SLAIN1;MECP2;SORBS3;BICD1;EREG;MLST8;EPHA3;IQGAP2;WASHC1;DSTN;IL1B;IL1A;BOK;TIAM2;AGT;CD63;;ESR1;CCL21;AXL;MMP3;ARL2;ACTN2;OOEP;STMN2;ERCC1;FNIP2;RAPGEF3;EVL;IRX3;CDK5RAP2;DBN1;HYAL1;TESK1;HAS3;EPHB2;BMP5;CAMK2B;IL6;TRABD2B;WNT10B;TLR4;EPHA2;CD14;OBSL1;ANAPC11;NCKAP1L;HCK;CALCOCO2;IL1RAP;SLC25A5;PPM1E;CALY;PKIB;GOLGA4;PKHD1L1;VEGFA;HRAS;FAM162A;VPS28;PPM1F;PLEK2;PIH1D1;S…
164	GO:0051338	BP	regulation of transferase activity	164/ 3935	746/ 27572	0.219839	4.5823939247E-6	0.000308942143188	ENSBTAG00000047856;ENSBTAG00000021944;ENSBTAG00000010123;ENSBTAG00000015149;ENSBTAG00000010273;ENSBTAG00000009928;ENSBTAG00000006811;ENSBTAG00000000128;ENSBTAG00000016265;ENSBTAG00000020957;ENSBTAG00000018134;ENSBTAG00000021685;ENSBTAG00000001321;ENSBTAG00000000804;ENSBTAG00000051210;ENSBTAG00000012393;ENSBTAG00000038745;ENSBTAG00000009742;ENSBTAG00000007013;ENSBTAG00000010161;ENSBTAG00000018320;…	PAK2;RTRAF;APOE;;EREG;MLST8;EPHA3;FGF18;DNAJA1;FZD5;AREG;EEF1A2;IL1B;MOB3B;GSTP1;AGT;CHMP6;DOK7;TOM1L1;CCL21;RPLP1;TEN1;PIN1;PHPT1;RPS3;CEMIP;CCNO;ZNF622;IL34;DAZAP2;EPHB2;TNFAIP8L3;MYOCD;CCNI2;MOB2;CKS2;GAS6;EPHA2;PIM1;PPM1E;CAV3;TELO2;ZFYVE28;SLC11A1;VEGFC;HRAS;TFAP4;FGFR4;SLC1A1;F2;PIH1D1;NOD2;AURKB;CHI3L1;MST1R;CCNB1;ERN2;DLG4;PKIB;ADAR;CENPE;CD40;FABP4;DNAJC3;;ITGB3;PRKCQ;PIK3IP1;CCNE1;DDR2;…
51	GO:0032412	BP	regulation of ion transmembrane transporter activity	51/ 3935	188/ 27572	0.271277	4.59337531298E-6	0.000308942143188	ENSBTAG00000031441;ENSBTAG00000021639;ENSBTAG00000022699;ENSBTAG00000021808;ENSBTAG00000011344;ENSBTAG00000007596;ENSBTAG00000038849;ENSBTAG00000017135;ENSBTAG00000053199;ENSBTAG00000018940;ENSBTAG00000038904;ENSBTAG00000018809;ENSBTAG00000010986;ENSBTAG00000011145;ENSBTAG00000014583;ENSBTAG00000004607;ENSBTAG00000008932;ENSBTAG00000011500;ENSBTAG00000014956;ENSBTAG00000002853;ENSBTAG00000020676;…	FXYD5;ARC;CAV3;CACNB3;TMEM110;GEM;;CTSS;CNIH3;CRACR2A;PRRT1;RANGRF;KCNQ1;NDUFA4;CALM3;GSG1L;SHISA7;CASQ2;JSRP1;HRC;MMP9;SCN1B;DRD3;PDE4B;REM1;CACNG4;FXYD6;KCNAB1;GAL;VAMP2;ACTN2;RELN;OSR1;SCN4B;CLIC2;DLG4;KCNE3;COX17;NLGN3;RYR2;RNF207;KCNS1;EPHB2;STAC3;RRAD;FHL1;EDN1;NLGN1;SLC9A1;PLN;KCNRG
80	GO:0002683	BP	negative regulation of immune system process	80/ 3935	338/ 27572	0.236686	4.61562482047E-6	0.000308942143188	ENSBTAG00000052363;ENSBTAG00000012512;ENSBTAG00000002623;ENSBTAG00000011963;ENSBTAG00000022007;ENSBTAG00000018824;ENSBTAG00000007916;ENSBTAG00000046977;ENSBTAG00000020602;ENSBTAG00000003684;ENSBTAG00000011990;ENSBTAG00000014199;ENSBTAG00000007409;ENSBTAG00000019627;ENSBTAG00000039861;ENSBTAG00000013429;ENSBTAG00000004386;ENSBTAG00000023144;ENSBTAG00000020936;ENSBTAG00000011461;ENSBTAG00000014707;…	;GPR137;SAMSN1;RPS19;SAMHD1;MIA3;FOXJ1;PLA2G2D4;IDO1;LRFN5;ALOX15;TBX21;MILR1;THY1;OAS1Y;CLEC4G;SOCS1;PTPRC;NOD2;ADORA1;ISG15;TGFB3;PDCD1;DCST1;TNFRSF21;DPP4;STAP1;IRF1;APOA1;AXL;MIF;CCL21;HMCN2;LYN;CASP3;CD84;CTLA4;C4BPA;DHX58;FSTL3;CD55;PTPRJ;CD80;NR1D1;CR2;SPI1;IL20RB;OTOP1;BMP4;CD86;;IL7R;EZR;ENPP3;ELF1;INPP5D;LRRC17;PTGER4;FCRL3;CUEDC2;LPXN;UFD1;PHPT1;ARG2;CD274;ADAR;SLA2;CD22;RIPOR2;PARP14;…
44	GO:0036293	BP	response to decreased oxygen levels	44/ 3935	155/ 27572	0.283871	4.62751466771E-6	0.000308942143188	ENSBTAG00000012511;ENSBTAG00000003519;ENSBTAG00000015582;ENSBTAG00000013688;ENSBTAG00000032914;ENSBTAG00000047855;ENSBTAG00000003362;ENSBTAG00000018948;ENSBTAG00000005339;ENSBTAG00000050239;ENSBTAG00000006894;ENSBTAG00000014737;ENSBTAG00000001244;ENSBTAG00000011140;ENSBTAG00000000894;ENSBTAG00000010322;ENSBTAG00000027080;ENSBTAG00000008493;ENSBTAG00000001060;ENSBTAG00000012004;ENSBTAG00000026768;…	BAD;NOL3;HMOX1;PGF;SLC11A2;MECP2;HSP90B1;HIF3A;VEGFA;CASP1;NOS2;VEGFC;PLAT;FAM162A;PGK1;HYOU1;SLC8A3;AQP3;CXCR4;TGFB3;TH;DPP4;NOP53;VEGFB;WTIP;PIN1;FIS1;PTGIS;NR4A2;MT3;CRYAB;EGLN2;SOD3;LMNA;PLAU;AQP1;ADAM8;MYOCD;EDN1;RYR2;SLC1A1;VASN;PTGS2;EGLN3
230	GO:0042325	BP	regulation of phosphorylation	230/ 3935	1081/ 27572	0.212766	4.62777052061E-6	0.000308942143188	ENSBTAG00000012004;ENSBTAG00000004215;ENSBTAG00000047856;ENSBTAG00000021944;ENSBTAG00000010123;ENSBTAG00000015149;ENSBTAG00000010273;ENSBTAG00000009928;ENSBTAG00000006811;ENSBTAG00000004751;ENSBTAG00000000128;ENSBTAG00000016265;ENSBTAG00000020957;ENSBTAG00000033727;ENSBTAG00000008719;ENSBTAG00000002853;ENSBTAG00000021192;ENSBTAG00000000804;ENSBTAG00000009357;ENSBTAG00000051210;ENSBTAG00000012393;…	TGFB3;RARRES2;PAK2;RTRAF;APOE;;EREG;MLST8;EPHA3;SPTBN4;FGF18;DNAJA1;FZD5;RBPMS;PRKCD;HRC;NOP53;MOB3B;IL34;GSTP1;AGT;CHMP6;DOK7;FGF10;TOM1L1;CCL21;RPLP1;PPP1R14A;MICAL1;PIN1;CBS;FNIP2;BMP5;CTF1;RAPGEF3;DUSP26;ROPN1;CEMIP;CCNO;FGF16;ZNF622;TESK1;SLC4A4;DAZAP2;FBLN1;EPHB2;TNFAIP8L3;APLNR;MYOCD;IL6;ADAR;GPD1;PPP1R14C;SLC1A1;MOB2;DUSP6;CKS2;GAS6;TLR7;TRPT1;NCKAP1L;CD4;PGF;FAS;LDLRAD4;PPM1E;CAV3;TELO2;…
37	GO:0071222	BP	cellular response to lipopolysaccharide	37/ 3935	120/ 27572	0.308333	4.63786377011E-6	0.000308942143188	ENSBTAG00000011986;ENSBTAG00000020661;ENSBTAG00000052363;ENSBTAG00000018098;ENSBTAG00000020780;ENSBTAG00000038048;ENSBTAG00000037558;ENSBTAG00000020270;ENSBTAG00000008479;ENSBTAG00000001273;ENSBTAG00000014492;ENSBTAG00000000095;ENSBTAG00000001321;ENSBTAG00000020936;ENSBTAG00000016723;ENSBTAG00000018059;ENSBTAG00000019716;ENSBTAG00000000962;ENSBTAG00000006360;ENSBTAG00000003166;ENSBTAG00000050730;…	PLSCR4;ABCA1;;;SBNO2;MRC1;GRO1;NFKB1;CXCL13;NLRP3;NFKBIL1;CD274;IL1B;NOD2;GFI1;CD80;CXCL8;STAP1;CD180;AXL;LDOC1;TLR4;NOS2;VIM;XBP1;PDE4B;TNFSF4;CD86;TNFRSF1B;IL1A;IL6;NR1D1;IRF8;CXCL10;CD14;LBP;CXCL5
82	GO:0030036	BP	actin cytoskeleton organization	82/ 3935	350/ 27572	0.234286	4.64404729695E-6	0.000308942143188	ENSBTAG00000003100;ENSBTAG00000012681;ENSBTAG00000047424;ENSBTAG00000004196;ENSBTAG00000019915;ENSBTAG00000017381;ENSBTAG00000021576;ENSBTAG00000027524;ENSBTAG00000012737;ENSBTAG00000022004;ENSBTAG00000012939;ENSBTAG00000007916;ENSBTAG00000013347;ENSBTAG00000011043;ENSBTAG00000002809;ENSBTAG00000011922;ENSBTAG00000008963;ENSBTAG00000045887;ENSBTAG00000016255;ENSBTAG00000014719;ENSBTAG00000007369;…	SMTN;CORO2B;TRIP10;FMNL1;GSN;CLDN19;LMOD1;SMTNL1;GPR65;FLNB;DTNBP1;FOXJ1;DMPK;RAC2;CAPN10;PLEC;CIT;DMTN;PLEK2;TMOD1;PDLIM2;PDLIM4;RTKN;RAP2B;CAVIN3;CASQ2;OPHN1;MYH10;FGD1;TESK1;CFLAR;ZYX;EHBP1L1;EHD2;FHL3;SDCBP;FGF10;TMOD4;PDGFRA;CAPZA1;FLNA;ALKBH4;ARHGEF10;CSRP1;MRAS;ACTN2;AQP1;TNFAIP1;TNXB;RAB13;ARHGEF17;F11R;PALLD;;PARVB;DAAM2;TNNT1;ELN;TCAP;;LDB3;ITGB5;SSH2;ABLIM2;PGM5;;;PDLIM3;ELMO1;CDC42EP2…
260	GO:0031399	BP	regulation of protein modification process	260/ 3935	1288/ 27572	0.201863	4.66560880314E-6	0.000308942143188	ENSBTAG00000018059;ENSBTAG00000004215;ENSBTAG00000047856;ENSBTAG00000047855;ENSBTAG00000021944;ENSBTAG00000010123;ENSBTAG00000010273;ENSBTAG00000015737;ENSBTAG00000007498;ENSBTAG00000004751;ENSBTAG00000000128;ENSBTAG00000016265;ENSBTAG00000020957;ENSBTAG00000033727;ENSBTAG00000018134;ENSBTAG00000002853;ENSBTAG00000007662;ENSBTAG00000000804;ENSBTAG00000009357;ENSBTAG00000005339;ENSBTAG00000016268;…	CD80;RARRES2;PAK2;MECP2;RTRAF;APOE;EREG;KPNA7;ZGPAT;SPTBN4;FGF18;DNAJA1;FZD5;RBPMS;AREG;HRC;HSPA5;MOB3B;IL34;VEGFA;XRCC1;AGT;CHMP6;DOK7;FGF10;TOM1L1;CCL21;RPLP1;MICAL1;PIN1;ASPSCR1;ADGRB1;CBS;GSTP1;FNIP2;SPI1;PLCL1;PPP1R1B;CTF1;RAPGEF3;FAM161A;DUSP26;ROPN1;NDN;PRR7;CCNO;FGF16;TESK1;DAZAP2;FBLN1;EPHB2;BMP5;APLNR;MYOCD;IL6;ADAR;TRABD2B;SLC1A1;MOB2;DUSP6;CKS2;GAS6;TLR7;TRPT1;NCKAP1L;HSP90B1;PGF;FAS;…
219	GO:0009968	BP	negative regulation of signal transduction	219/ 3935	1061/ 27572	0.206409	4.67926416156E-6	0.000308942143188	ENSBTAG00000018165;ENSBTAG00000013849;ENSBTAG00000003519;ENSBTAG00000046547;ENSBTAG00000008389;ENSBTAG00000002737;ENSBTAG00000007812;ENSBTAG00000044208;ENSBTAG00000002319;ENSBTAG00000005218;ENSBTAG00000010371;ENSBTAG00000005076;ENSBTAG00000016341;ENSBTAG00000043989;ENSBTAG00000046037;ENSBTAG00000016265;ENSBTAG00000013869;ENSBTAG00000014492;ENSBTAG00000008719;ENSBTAG00000007662;ENSBTAG00000010998;…	RIPOR2;RGS13;NOL3;CIDEA;HTRA1;WFIKKN1;NDUFA13;DUSP4;HMCN2;PDE3B;CHAC1;SYVN1;RGS5;EYA3;SLC25A5;DNAJA1;SH3BP4;NFKBIL1;PRKCD;HSPA5;CFLAR;BOK;DUSP8;GSTP1;AGT;CHMP6;;FGF10;ESR1;STYXL2;PFDN5;PDE4B;PIN1;NKD1;FRZB;SPI1;BPIFB1;CD2AP;F2RL1;FBLN1;EPHB2;;BMP5;APLNR;MYOCD;TRABD2B;APCDD1L;DUSP6;PRDM16;SOX10;VASN;EPHA2;PTGS2;DLK1;SLIT3;GPC1;NOTUM;NANOS3;CAV3;ZFYVE28;IL1RN;CIT;SOD2;MFHAS1;VPS18;STK38;ITGA1;PIH1D…
229	GO:0040012	BP	regulation of locomotion	229/ 3935	858/ 27572	0.2669	4.68412274709E-6	0.000308942143188	ENSBTAG00000004215;ENSBTAG00000033457;ENSBTAG00000047855;ENSBTAG00000002190;ENSBTAG00000010123;ENSBTAG00000017366;ENSBTAG00000002518;ENSBTAG00000014835;ENSBTAG00000004356;ENSBTAG00000019446;ENSBTAG00000021273;ENSBTAG00000011905;ENSBTAG00000014299;ENSBTAG00000018133;ENSBTAG00000000483;ENSBTAG00000009987;ENSBTAG00000007662;ENSBTAG00000011461;ENSBTAG00000018404;ENSBTAG00000048246;ENSBTAG00000051910;…	RARRES2;CCAR1;MECP2;DOCK8;APOE;GRB7;NKX6-1;SPARC;ROBO4;ELP5;SEMA4B;RRAS2;RHOC;SEMA3A;HYAL1;ITGB3;HSPA5;ADORA1;PRKG1;DPP4;FGF10;CCL24;CCL21;ZNF580;FUT1;PIN1;PODN;DAPK3;;TACR2;SPI1;PHPT1;EVL;DNAI3;CEMIP;FGF16;NTNG2;IL34;FBLN1;EPHB2;C28H10orf99;CAMK2B;STK4;MYO1C;;CLDN1;FERMT3;TLR4;GAS6;EPHA2;LBP;NCKAP1L;TMEFF2;PGF;EFNB2;FGFBP1;JUN;PKHD1L1;NUS1;NRG3;VEGFC;SOD2;SPN;SMO;PPM1F;STX4;TMSB4;TRADD;NOD2;COL3…
217	GO:0048870	BP	cell motility	217/ 3935	877/ 27572	0.247434	4.68598618065E-6	0.000308942143188	ENSBTAG00000020644;ENSBTAG00000012640;ENSBTAG00000004196;ENSBTAG00000025667;ENSBTAG00000002190;ENSBTAG00000008380;ENSBTAG00000002518;ENSBTAG00000019095;ENSBTAG00000001228;ENSBTAG00000014832;ENSBTAG00000021273;ENSBTAG00000037558;ENSBTAG00000006130;ENSBTAG00000016265;ENSBTAG00000015434;ENSBTAG00000008719;ENSBTAG00000009984;ENSBTAG00000047794;ENSBTAG00000018404;ENSBTAG00000052826;ENSBTAG00000048246;…	GPC4;S100A8;FMNL1;ASTN2;DOCK8;ITGA11;NKX6-1;CCR10;CEND1;TMEFF2;SEMA4B;GRO1;CLEC14A;DNAJA1;DSTN;PRKCD;SGPL1;DNAH1;PRKG1;;DPP4;PLEKHO1;BIN2;ITGA2;RAB13;CCL21;FAP;PDE4B;NTNG1;ADGRG1;DEPDC1B;CFAP251;LCP1;TEKT2;ACAP3;PTN;TEKT1;ROPN1;NDN;CNTN2;SPEM1;NTNG2;TESK1;C28H10orf99;DNAAF2;S100A9;CFAP65;CXCR1;SOX10;GAS6;EPHA2;LBP;GPC5;NCKAP1L;GPC1;DPCD;EFNB2;RPS19;DNAAF11;VAV1;ASAP3;PLAT;SMO;PLTP;CXCL13;PLEKHG5;…
206	GO:0043603	BP	cellular amide metabolic process	206/ 3935	1019/ 27572	0.202159	4.70648846864E-6	0.000308942143188	ENSBTAG00000043250;ENSBTAG00000002199;ENSBTAG00000005296;ENSBTAG00000013301;ENSBTAG00000005183;ENSBTAG00000015149;ENSBTAG00000019494;ENSBTAG00000016211;ENSBTAG00000013264;ENSBTAG00000053587;ENSBTAG00000014822;ENSBTAG00000016514;ENSBTAG00000010371;ENSBTAG00000021587;ENSBTAG00000005211;ENSBTAG00000034255;ENSBTAG00000012626;ENSBTAG00000009984;ENSBTAG00000019125;ENSBTAG00000005349;ENSBTAG00000013866;…	7SK;CORIN;RPL13A;GGT7;MVK;;RPL10A;GCDH;RPS24;;MRPL52;CPE;CHAC1;SMPDL3A;RPL4;EIF5B;B4GALT5;SGPL1;SLC1A1;RPL27A;RPS27;GSTP1;RPS3A;ASNS;RPL27;;RPLP1;RPS14;MRPL21;SMPD2;RPL19;GLYAT;RPS28;SCG5;SLC7A11;;EEF1D;ABCD1;;CERS1;;RPL29;NIT1;CHCHD1;RPL39;TARS3;CARS2;RPS15;EIF2AK2;NPL;;GSTA3;RPSA;;MVD;MRPL12;MME;RPS19;RPL28;RWDD1;SMPDL3B;RPL22;RPS18;CPXM2;RPL8;RPL32;SPTLC2;;VNN2;ACSM1;CERS2;;FAR2;UROC1;RPS16;;E…
261	GO:0006955	BP	immune response	261/ 3935	1105/ 27572	0.236199	4.70823567209E-6	0.000308942143188	ENSBTAG00000053807;ENSBTAG00000004215;ENSBTAG00000047420;ENSBTAG00000046421;ENSBTAG00000005182;ENSBTAG00000017367;ENSBTAG00000040106;ENSBTAG00000017135;ENSBTAG00000019095;ENSBTAG00000049306;ENSBTAG00000045588;ENSBTAG00000002296;ENSBTAG00000006984;ENSBTAG00000037558;ENSBTAG00000035827;ENSBTAG00000025258;ENSBTAG00000014972;ENSBTAG00000008719;ENSBTAG00000030913;ENSBTAG00000001321;ENSBTAG00000012780;…	OAS1X;RARRES2;BTNL9;SFTPD;BoLA;IFIT5;CHADL;CTSS;CCR10;MSRB1;;STING1;CD55;GRO1;ATG7;;PTGER4;PRKCD;MX1;IL1B;LPO;IL1A;FCN1;;;;IRF1;CCL24;CCL21;NOS2;WFDC3;IFIH1;VAMP8;PLA2G2A;CFD;CYBB;ZBP1;KCNJ8;ENDOU;BPIFB1;DEFB1;PLSCR2;RNF39;IL34;;C28H10orf99;ADAR;MPEG1;IL6;H2BC4;CXCR1;;IRF8;EIF2AK2;TREM1;APOBEC3Z1;ALPK1;TLR7;EBD;LBP;CYBA;;;CD4;HCK;DDX58;FAS;AKIRIN2;RPS19;IFI44;BOLA-DQA5;;SLC11A1;VAV1;IL1RN;ZNFX1;S…
307	GO:0044281	BP	small molecule metabolic process	307/ 3935	1465/ 27572	0.209556	4.71147599417E-6	0.000308942143188	ENSBTAG00000021862;ENSBTAG00000004059;ENSBTAG00000002214;ENSBTAG00000013066;ENSBTAG00000007818;ENSBTAG00000011866;ENSBTAG00000002980;ENSBTAG00000005183;ENSBTAG00000019954;ENSBTAG00000033190;ENSBTAG00000027051;ENSBTAG00000016211;ENSBTAG00000032057;ENSBTAG00000054647;ENSBTAG00000014439;ENSBTAG00000004112;ENSBTAG00000005583;ENSBTAG00000020480;ENSBTAG00000016516;ENSBTAG00000037559;ENSBTAG00000007943;…	SLC27A3;SOAT1;TAT;IGF2;POFUT2;PCBD1;GPT2;MVK;ABHD2;PGM5;PTAFR;GCDH;;RPE;KMO;GAMT;HYI;SPTLC2;CYB5R3;CYP2C18;AZIN1;PGK1;CA1;ADCY5;LIPH;TK2;GNPNAT1;BCAT2;SGPL1;UAP1L1;LPO;GK5;ALDH3B1;TH;;GSTP1;AK1;ENO2;ASNS;DCK;GTF2H4;AK2;ODC1;NOS2;;XYLB;CA4;PDE4B;GLYAT;SLC16A2;MDH1B;NAXE;VKORC1;GLUL;CBS;NPC2;NUDT2;ME3;GULO;ACADL;NAPRT;MAN2A1;MACROD1;MGST3;NUDT16;CYP1A1;GAT;ADSS1;ITPA;BPNT1;MGC127055;LDHB;AHCY;PFKP;…
218	GO:0010628	BP	positive regulation of gene expression	218/ 3935	978/ 27572	0.222904	4.73755402584E-6	0.000308942143188	ENSBTAG00000012543;ENSBTAG00000054726;ENSBTAG00000014645;ENSBTAG00000003740;ENSBTAG00000010273;ENSBTAG00000039937;ENSBTAG00000006731;ENSBTAG00000009104;ENSBTAG00000015737;ENSBTAG00000002296;ENSBTAG00000000128;ENSBTAG00000020957;ENSBTAG00000009987;ENSBTAG00000006655;ENSBTAG00000001321;ENSBTAG00000019734;ENSBTAG00000010349;ENSBTAG00000048155;ENSBTAG00000031231;ENSBTAG00000009570;ENSBTAG00000051910;…	EDA;UQCC2;CNTN2;KDM6A;EREG;TNFRSF8;SLC7A5;SERP1;KPNA7;STING1;FGF18;FZD5;ITGB3;PIP;IL1B;CD276;IL1A;FCN1;IRF1;ANGPTL8;FGF10;MIF;ESR1;IL7R;NOS2;IFIH1;CD84;NFATC4;IL12RB1;HPX;SPI1;IL17B;POU2AF1;FGF16;IL34;RHBDD1;EPHB2;POMC;MYOCD;IL6;CIRBP;LARP6;S100A13;IRF8;PKP3;EIF2AK2;LY9;SOX10;GAS6;TLR7;BOLL;LBP;CYBA;CLEC3B;;SNF8;DDX58;IL1RAP;AKIRIN2;ACTG2;PQBP1;RET;SLC11A1;NWD1;SORL1;SMO;PPM1F;OSR1;NGF;ETV2;MYLK2…
330	GO:0006928	BP	movement of cell or subcellular component	330/ 3935	1466/ 27572	0.225102	4.75104902177E-6	0.000308942143188	ENSBTAG00000020644;ENSBTAG00000044132;ENSBTAG00000007860;ENSBTAG00000004196;ENSBTAG00000025667;ENSBTAG00000048790;ENSBTAG00000014655;ENSBTAG00000002190;ENSBTAG00000008380;ENSBTAG00000002518;ENSBTAG00000019095;ENSBTAG00000018771;ENSBTAG00000001228;ENSBTAG00000006811;ENSBTAG00000004355;ENSBTAG00000014832;ENSBTAG00000033423;ENSBTAG00000021273;ENSBTAG00000006134;ENSBTAG00000054330;ENSBTAG00000037558;…	GPC4;NTN5;ASPM;FMNL1;ASTN2;;MYO1A;DOCK8;ITGA11;NKX6-1;CCR10;DNAAF1;CEND1;EPHA3;ROBO3;TMEFF2;EFNA3;SEMA4B;DYNLRB1;TUBB2B;GRO1;KIF6;LMX1A;KIF23;DNAJA1;DSTN;MYO1F;PRKCD;SGPL1;DNAH1;;PRKG1;;DPP4;PLEKHO1;BIN2;ITGA2;RAB13;CCL21;;FAP;DNAAF6;NTNG1;DYNLRB2;ADGRG1;DEPDC1B;PDGFRA;CFAP251;ARL3;TEKT2;WDR35;ACAP3;PTN;DNAI3;TEKT1;ROPN1;DYNLT4;CNTN2;SPEM1;NTNG2;TESK1;EPHB2;RHOD;KIF19;DNAAF2;S100A9;TTC21A;CFAP65;…
218	GO:0043085	BP	positive regulation of catalytic activity	218/ 3935	1084/ 27572	0.201107	4.77990605026E-6	0.000308942143188	ENSBTAG00000015147;ENSBTAG00000007523;ENSBTAG00000047856;ENSBTAG00000021872;ENSBTAG00000002190;ENSBTAG00000010123;ENSBTAG00000010273;ENSBTAG00000009928;ENSBTAG00000006811;ENSBTAG00000000333;ENSBTAG00000002626;ENSBTAG00000000128;ENSBTAG00000002691;ENSBTAG00000020957;ENSBTAG00000008719;ENSBTAG00000021685;ENSBTAG00000001321;ENSBTAG00000005670;ENSBTAG00000018403;ENSBTAG00000010998;ENSBTAG00000008711;…	S100A10;STX4;PAK2;RASGRP1;DOCK8;APOE;EREG;MLST8;EPHA3;ARHGAP20;ARHGAP6;FGF18;ELMOD1;FZD5;PRKCD;EEF1A2;IL1B;ARHGEF19;ARHGAP9;CFLAR;BOK;TIAM2;CCL4;AGT;DOK7;FGF10;TOM1L1;ESR1;CCL21;RPLP1;AXL;PIN1;NDUFA13;PERP;CCL24;TBC1D21;ACAP3;RAPGEF3;COX17;CCS;CEMIP;PRR7;ARAP2;ZNF622;IL34;DAZAP2;FBLN1;EPHB2;TNFAIP8L3;RGS4;RABEP2;SLC1A1;MOB2;CKS2;CYP27B1;GAS6;EPHA2;F2;EGLN3;CD4;PIM1;FAS;JUN;FGFR4;RCN3;TELO2;SLC11A…
298	GO:0042127	BP	regulation of cell population proliferation	298/ 3935	1317/ 27572	0.226272	4.82643674266E-6	0.000308942143188	ENSBTAG00000018059;ENSBTAG00000033457;ENSBTAG00000047855;ENSBTAG00000003514;ENSBTAG00000010273;ENSBTAG00000001228;ENSBTAG00000020490;ENSBTAG00000000317;ENSBTAG00000011003;ENSBTAG00000008139;ENSBTAG00000012514;ENSBTAG00000007665;ENSBTAG00000013869;ENSBTAG00000003894;ENSBTAG00000018134;ENSBTAG00000001321;ENSBTAG00000019734;ENSBTAG00000010427;ENSBTAG00000010349;ENSBTAG00000008717;ENSBTAG00000018404;…	CD80;CCAR1;MECP2;HSF4;EREG;CEND1;NACC2;MAPK8IP1;IKZF3;HOXA3;PODN;NPR3;SH3BP4;NDRG4;AREG;IL1B;CD276;RASSF5;IL1A;SERPINE2;PRKG1;FCRL3;DPP4;IRF1;;FGF10;MIF;ESR1;IL7R;FAP;IGFBP2;ZNF580;CDCA7;TNFRSF1B;EPHB2;PIN1;IL12RB1;TFAP2C;ATP5IF1;FRZB;SLC7A11;APOE;PTN;COX17;CD38;APLNR;NDN;NUDT16;GFAP;MARCKSL1;HYAL1;IL34;DMRTA2;FBLN1;OVOL1;BMP5;ARG2;SPARC;MYOCD;FGF16;IL6;PDGFRA;S100A13;FGFBP1;WNT10B;FMC1;EIF2AK2;J…
64	GO:0007015	BP	actin filament organization	64/ 3935	252/ 27572	0.253968	4.83882052599E-6	0.000308942143188	ENSBTAG00000003362;ENSBTAG00000002626;ENSBTAG00000019915;ENSBTAG00000002624;ENSBTAG00000021576;ENSBTAG00000014614;ENSBTAG00000014655;ENSBTAG00000014401;ENSBTAG00000020600;ENSBTAG00000011424;ENSBTAG00000000211;ENSBTAG00000011922;ENSBTAG00000018773;ENSBTAG00000014719;ENSBTAG00000011902;ENSBTAG00000014299;ENSBTAG00000048271;ENSBTAG00000005654;ENSBTAG00000030769;ENSBTAG00000007661;ENSBTAG00000007079;…	HSP90B1;ARHGAP6;GSN;PSTPIP2;LMOD1;ACTA2;MYO1A;SORBS3;RHOD;TPM2;SHROOM2;PLEC;RND1;TMOD1;WASHC1;RHOC;MICAL3;TMSB10;KPTN;MYO1F;LCP1;TMSB4;IQGAP2;ITGB5;CTNNA3;ZYX;WAS;SHROOM3;FLNA;SORBS2;MSRB1;MSRB2;MICAL1;TNFAIP1;DBN1;;CAV3;NEBL;EVL;ELN;TCAP;EZR;SAMD14;CD2AP;CATIP;RAC3;MARCKSL1;DSTN;CORO6;DMTN;TMOD4;OOEP;DPYSL3;ARHGAP25;ELMO1;MYO1C;MYO7B;GAS2L2;ARHGAP12;EFS;GAS2;RAC2;HCLS1;CFL2
313	GO:0070887	BP	cellular response to chemical stimulus	313/ 3935	1367/ 27572	0.228969	4.84648431879E-6	0.000308942143188	ENSBTAG00000011986;ENSBTAG00000000483;ENSBTAG00000005970;ENSBTAG00000020569;ENSBTAG00000047856;ENSBTAG00000019716;ENSBTAG00000040103;ENSBTAG00000002190;ENSBTAG00000015149;ENSBTAG00000051072;ENSBTAG00000003491;ENSBTAG00000006811;ENSBTAG00000020161;ENSBTAG00000002296;ENSBTAG00000004428;ENSBTAG00000037558;ENSBTAG00000000894;ENSBTAG00000046037;ENSBTAG00000013869;ENSBTAG00000008493;ENSBTAG00000008719;…	PLSCR4;HYAL1;XBP1;CACNA2D1;PAK2;CXCL8;SYT8;DOCK8;;AQP4;SLC25A23;EPHA3;KLHL22;STING1;H2AZ1;GRO1;PGK1;SLC25A5;SH3BP4;AQP3;PRKCD;;HSPA5;ATP1A1;SLC2A4;BMP7;MGST1;BRINP2;EHMT2;CCL4;IRF1;ESR1;CCL21;NOS2;IFIH1;ZNF580;SCN2A;NFATC4;CHI3L1;IL12RB1;STMN2;FBXO32;DAPK3;NFKBIL1;NDUFA13;SLC7A11;IFNAR1;RAPGEF3;CERS1;TNFRSF1B;CYP1A1;MCOLN1;RHBDD1;PDIA3;PPP1R1B;SLC5A5;IL6;CDC42EP2;MYO1C;GPD1;IRF8;CACNB1;SLC1A1;JUN…
223	GO:0007010	BP	cytoskeleton organization	223/ 3935	1002/ 27572	0.222555	4.90449210899E-6	0.000308942143188	ENSBTAG00000003100;ENSBTAG00000047424;ENSBTAG00000021867;ENSBTAG00000011875;ENSBTAG00000021576;ENSBTAG00000003511;ENSBTAG00000047855;ENSBTAG00000021673;ENSBTAG00000052518;ENSBTAG00000033190;ENSBTAG00000015437;ENSBTAG00000017381;ENSBTAG00000020559;ENSBTAG00000004196;ENSBTAG00000018638;ENSBTAG00000054330;ENSBTAG00000015820;ENSBTAG00000018530;ENSBTAG00000015426;ENSBTAG00000010048;ENSBTAG00000011500;…	SMTN;TRIP10;BFSP1;CLIP2;LMOD1;SLAIN1;MECP2;NDC80;TUBB4B;PGM5;NTMT1;CLDN19;STMND1;FMNL1;CC2D2A;TUBB2B;UXT;TUBA8;PDLIM4;SPC25;CASQ2;RANBP1;SSH2;CFLAR;NCKAP5L;FGF10;PACSIN3;RAB13;;CRYAB;ABLIM2;SPTBN4;ACTN2;STMN2;TCHH;MAP1A;;DAAM2;ELN;CNTN2;CDK5RAP2;RND1;TESK1;TUBB4A;ALKBH4;OOEP;;DES;KIFC2;CFAP65;MAP4;CFAP206;PTGS2;OBSL1;TUBB6;LLGL2;CCDC8;NCKAP1L;FLNB;BIRC5;CAV3;;GAS2;CIT;FGD3;KIF4A;;MYH10;TMOD1;MAP9…
241	GO:0040011	BP	locomotion	241/ 3935	941/ 27572	0.256111	4.95907707975E-6	0.000308942143188	ENSBTAG00000020644;ENSBTAG00000012640;ENSBTAG00000004196;ENSBTAG00000025667;ENSBTAG00000011931;ENSBTAG00000002190;ENSBTAG00000008380;ENSBTAG00000002518;ENSBTAG00000027051;ENSBTAG00000001228;ENSBTAG00000014832;ENSBTAG00000004215;ENSBTAG00000037558;ENSBTAG00000006130;ENSBTAG00000016265;ENSBTAG00000015434;ENSBTAG00000008719;ENSBTAG00000009984;ENSBTAG00000047794;ENSBTAG00000018404;ENSBTAG00000052826;…	GPC4;S100A8;FMNL1;ASTN2;CD63;DOCK8;ITGA11;NKX6-1;PTAFR;CEND1;TMEFF2;RARRES2;GRO1;CLEC14A;DNAJA1;DSTN;PRKCD;SGPL1;DNAH1;PRKG1;;DPP4;PLEKHO1;BIN2;ITGA2;RAB13;CCL21;FAP;PDE4B;CCR10;NTNG1;PTGDR2;DEPDC1B;CFAP251;LCP1;TEKT2;ACAP3;PTN;TEKT1;ROPN1;NDN;CNTN2;SPEM1;NTNG2;TESK1;C28H10orf99;DNAAF2;S100A9;CFAP65;CXCR1;SOX10;GAS6;EPHA2;LBP;GPC5;NCKAP1L;SLIT3;GPC1;DPCD;EFNB2;RPS19;CXCR2;DNAAF11;VAV1;SEMA4B;VEGF…
286	GO:0010941	BP	regulation of cell death	286/ 3935	1320/ 27572	0.216667	4.97437979816E-6	0.000308942143188	ENSBTAG00000007523;ENSBTAG00000003519;ENSBTAG00000008731;ENSBTAG00000046547;ENSBTAG00000006909;ENSBTAG00000007812;ENSBTAG00000047856;ENSBTAG00000033457;ENSBTAG00000047855;ENSBTAG00000002190;ENSBTAG00000010123;ENSBTAG00000003515;ENSBTAG00000039937;ENSBTAG00000006894;ENSBTAG00000020490;ENSBTAG00000016345;ENSBTAG00000011905;ENSBTAG00000005076;ENSBTAG00000011003;ENSBTAG00000014695;ENSBTAG00000046037;…	STX4;NOL3;PRDX3;CIDEA;PIK3CB;NDUFA13;PAK2;CCAR1;MECP2;DOCK8;APOE;SNCG;TNFRSF8;NOS2;NACC2;IL2RB;RRAS2;SYVN1;IKZF3;NAA38;SLC25A5;DNAJA1;PRKCD;EEF1A2;HSPA5;CFLAR;BOK;GSTP1;AGT;RPS3A;ASNS;FGF10;ESR1;CCL21;FAP;FFAR4;RHBDD1;RAMP2;MICAL1;;DAPK3;GZMA;HEBP2;FRZB;SLC7A11;ZBP1;GADD45B;TLR4;INPP5D;TFPT;PRR7;HYPK;VDR;ZNF622;BCL2L11;RETREG1;PDIA3;TNFAIP8L3;MYOCD;PIM3;IL6;;ADAR;;WNT10B;EIF2AK2;DUSP6;SOX10;GAS6;…
254	GO:0019220	BP	regulation of phosphate metabolic process	254/ 3935	1224/ 27572	0.207516	4.9820227192E-6	0.000308942143188	ENSBTAG00000018059;ENSBTAG00000004215;ENSBTAG00000047856;ENSBTAG00000021944;ENSBTAG00000010123;ENSBTAG00000015149;ENSBTAG00000010273;ENSBTAG00000009928;ENSBTAG00000006811;ENSBTAG00000004751;ENSBTAG00000000128;ENSBTAG00000016265;ENSBTAG00000020957;ENSBTAG00000033727;ENSBTAG00000008719;ENSBTAG00000002853;ENSBTAG00000021192;ENSBTAG00000000804;ENSBTAG00000009357;ENSBTAG00000051210;ENSBTAG00000012393;…	CD80;RARRES2;PAK2;RTRAF;APOE;;EREG;MLST8;EPHA3;SPTBN4;FGF18;DNAJA1;FZD5;RBPMS;PRKCD;HRC;NOP53;MOB3B;IL34;GSTP1;AGT;CHMP6;DOK7;FGF10;TOM1L1;CCL21;RPLP1;PPP1R14A;MICAL1;PIN1;CBS;PPP1R36;HPX;PLCL1;TNFAIP8L3;CTF1;RAPGEF3;TLR4;DUSP26;ROPN1;CEMIP;CCNO;FGF16;ZNF622;TESK1;SLC4A4;DAZAP2;FBLN1;EPHB2;BMP5;APLNR;MYOCD;IL6;ADAR;GPD1;PPP1R14C;SLC1A1;MOB2;DUSP6;CKS2;GAS6;TLR7;TRPT1;CCDC8;NCKAP1L;PPP1R1B;HSP90B1…
254	GO:0051174	BP	regulation of phosphorus metabolic process	254/ 3935	1224/ 27572	0.207516	4.9820227192E-6	0.000308942143188	ENSBTAG00000018059;ENSBTAG00000004215;ENSBTAG00000047856;ENSBTAG00000021944;ENSBTAG00000010123;ENSBTAG00000015149;ENSBTAG00000010273;ENSBTAG00000009928;ENSBTAG00000006811;ENSBTAG00000004751;ENSBTAG00000000128;ENSBTAG00000016265;ENSBTAG00000020957;ENSBTAG00000033727;ENSBTAG00000008719;ENSBTAG00000002853;ENSBTAG00000021192;ENSBTAG00000000804;ENSBTAG00000009357;ENSBTAG00000051210;ENSBTAG00000012393;…	CD80;RARRES2;PAK2;RTRAF;APOE;;EREG;MLST8;EPHA3;SPTBN4;FGF18;DNAJA1;FZD5;RBPMS;PRKCD;HRC;NOP53;MOB3B;IL34;GSTP1;AGT;CHMP6;DOK7;FGF10;TOM1L1;CCL21;RPLP1;PPP1R14A;MICAL1;PIN1;CBS;PPP1R36;HPX;PLCL1;TNFAIP8L3;CTF1;RAPGEF3;TLR4;DUSP26;ROPN1;CEMIP;CCNO;FGF16;ZNF622;TESK1;SLC4A4;DAZAP2;FBLN1;EPHB2;BMP5;APLNR;MYOCD;IL6;ADAR;GPD1;PPP1R14C;SLC1A1;MOB2;DUSP6;CKS2;GAS6;TLR7;TRPT1;CCDC8;NCKAP1L;PPP1R1B;HSP90B1…
240	GO:1901566	BP	organonitrogen compound biosynthetic process	240/ 3935	1225/ 27572	0.195918	4.99211514412E-6	0.000308942143188	ENSBTAG00000014521;ENSBTAG00000005296;ENSBTAG00000011866;ENSBTAG00000015149;ENSBTAG00000019494;ENSBTAG00000016211;ENSBTAG00000013264;ENSBTAG00000032057;ENSBTAG00000014439;ENSBTAG00000004112;ENSBTAG00000008101;ENSBTAG00000020480;ENSBTAG00000005211;ENSBTAG00000034255;ENSBTAG00000012626;ENSBTAG00000021685;ENSBTAG00000019125;ENSBTAG00000005349;ENSBTAG00000020817;ENSBTAG00000013866;ENSBTAG00000026768;…	UGDH;RPL13A;PCBD1;;RPL10A;GCDH;RPS24;;KMO;GAMT;PCSK5;SPTLC2;RPL4;EIF5B;B4GALT5;EEF1A2;SLC1A1;RPL27A;B3GAT2;RPS27;TH;;GSTP1;AK1;RPS3A;ASNS;DCK;RPL27;;AK2;RPLP1;RPS14;RPL36;SMPD2;GGT7;RPL19;CBS;RPS28;GLUL;NUDT2;;EEF1D;NAPRT;;RPL29;CHKA;HYAL1;CHST8;MRPL21;CHCHD1;RPL39;TARS3;SNORA70;NPR1;CARS2;B3GAT3;EIF2AK2;CHST9;ELOVL5;ATP5MC1;;RPSA;CTPS1;;MRPS34;MRPL12;ALAD;RPS19;RPL28;RWDD1;BCAT2;;SDS;RPL22;JOSD2…
78	GO:0046649	BP	lymphocyte activation	78/ 3935	329/ 27572	0.237082	4.99622508465E-6	0.000308942143188	ENSBTAG00000002319;ENSBTAG00000006282;ENSBTAG00000034848;ENSBTAG00000012695;ENSBTAG00000015898;ENSBTAG00000014016;ENSBTAG00000001882;ENSBTAG00000046555;ENSBTAG00000015089;ENSBTAG00000014423;ENSBTAG00000015520;ENSBTAG00000014199;ENSBTAG00000018940;ENSBTAG00000002374;ENSBTAG00000011003;ENSBTAG00000005018;ENSBTAG00000011238;ENSBTAG00000005979;ENSBTAG00000020957;ENSBTAG00000007079;ENSBTAG00000011563;…	HMCN2;POU2AF1;F2RL1;LCK;RABL3;IKZF1;CD79A;WAS;LGALS1;RPL22;SLC11A1;TBX21;CRACR2A;ARMC5;IKZF3;NFAM1;CD48;HELLS;FZD5;LCP1;TNFSF13B;CD276;NCR3;LEP;AZI2;DPP4;IRF1;JAK3;AXL;IL7R;TLR4;EXO1;VAV1;CD84;CD244;LYL1;MS4A1;CD4;SLAMF6;DOCK8;SOX13;SPI1;TNFSF8;CD2;CD19;B2M;BTK;BCL3;PRR7;CD22;ERCC1;FZD9;CD40;PTGER4;HSPD1;CD180;NCAPH2;CDH26;EPHB2;PSMB10;ST3GAL1;PTPRC;SLA2;LY9;PRKCD;SLC25A5;ELF4;IRF8;TREML2;;;GAPT;…
159	GO:0043069	BP	negative regulation of programmed cell death	159/ 3935	770/ 27572	0.206494	5.00525662546E-6	0.000308942143188	ENSBTAG00000003519;ENSBTAG00000005970;ENSBTAG00000046547;ENSBTAG00000047856;ENSBTAG00000047855;ENSBTAG00000002190;ENSBTAG00000010123;ENSBTAG00000013573;ENSBTAG00000016345;ENSBTAG00000004750;ENSBTAG00000015582;ENSBTAG00000016265;ENSBTAG00000008719;ENSBTAG00000006655;ENSBTAG00000007662;ENSBTAG00000001044;ENSBTAG00000008711;ENSBTAG00000051210;ENSBTAG00000009908;ENSBTAG00000003222;ENSBTAG00000051910;…	NOL3;XBP1;CIDEA;PAK2;MECP2;DOCK8;APOE;BIRC5;IL2RB;VSTM2L;HMOX1;DNAJA1;PRKCD;PIP;HSPA5;SUPV3L1;BOK;GSTP1;RPS3A;ASNS;FGF10;IL7R;CRYAB;FFAR4;RHBDD1;CTH;MICAL1;NDUFA13;MPZ;HYPK;RETREG1;MYOCD;PIM3;IL6;BCL2A1;SLC25A5;EIF2AK2;SOX10;GAS6;PTGS2;NCKAP1L;HSP90B1;HCK;PIM1;FAS;CFDP1;NANOS3;JUN;ANGPTL4;MAPK7;RAMP2;SOD2;SMO;MAPK8IP1;SLC1A1;SLC46A2;PIH1D1;NOD2;BCL2L12;PELI3;AURKB;ARG2;PCID2;HRAS;OSR1;CREB3;DNAJC…
236	GO:0051094	BP	positive regulation of developmental process	236/ 3935	1046/ 27572	0.225621	5.01990638524E-6	0.000308942143188	ENSBTAG00000015147;ENSBTAG00000004215;ENSBTAG00000003514;ENSBTAG00000002518;ENSBTAG00000009104;ENSBTAG00000004751;ENSBTAG00000003835;ENSBTAG00000000128;ENSBTAG00000018133;ENSBTAG00000012626;ENSBTAG00000001321;ENSBTAG00000009357;ENSBTAG00000008717;ENSBTAG00000013715;ENSBTAG00000010047;ENSBTAG00000012393;ENSBTAG00000005546;ENSBTAG00000051910;ENSBTAG00000019975;ENSBTAG00000000437;ENSBTAG00000023374;…	S100A10;RARRES2;HSF4;NKX6-1;SERP1;SPTBN4;BMP4;FGF18;SEMA3A;B4GALT5;IL1B;IL34;SERPINE2;BRINP2;TIAM2;AGT;HOXB7;FGF10;IL7R;FFAR4;FUT1;ZBED2;FRZB;SYT2;APOE;PTN;RAPGEF3;DNAI3;APLNR;IRX3;TNFRSF1B;EVI2B;VDR;DBN1;HYAL1;TESK1;MYOCD;EPHB2;BMP5;OLFM2;CAMK2B;IL6;JUND;SOX10;AAMDC;FNDC5;CYB5D2;PTGS2;OBSL1;SEMA4D;PCK1;NCKAP1L;MME;ADM2;PGF;IL1RAP;JUN;CAV3;CAMK1;AGR2;C1H21orf91;PKHD1L1;DMRTA2;VEGFC;RAMP2;SOD2;NAP…
256	GO:0045595	BP	regulation of cell differentiation	256/ 3935	1250/ 27572	0.2048	5.04253016302E-6	0.000308942143188	ENSBTAG00000015147;ENSBTAG00000054726;ENSBTAG00000004215;ENSBTAG00000007818;ENSBTAG00000021872;ENSBTAG00000047855;ENSBTAG00000003514;ENSBTAG00000002518;ENSBTAG00000010273;ENSBTAG00000012512;ENSBTAG00000021273;ENSBTAG00000011003;ENSBTAG00000003835;ENSBTAG00000000128;ENSBTAG00000012025;ENSBTAG00000018133;ENSBTAG00000009987;ENSBTAG00000001321;ENSBTAG00000009357;ENSBTAG00000008717;ENSBTAG00000013715;…	S100A10;UQCC2;RARRES2;POFUT2;RASGRP1;MECP2;HSF4;NKX6-1;EREG;GPR137;SEMA4B;IKZF3;BMP4;FGF18;LMX1A;SEMA3A;ITGB3;IL1B;IL34;SERPINE2;BRINP2;TIAM2;TNFRSF21;XDH;IRF1;FGF10;IL7R;SEMA3G;EFEMP1;ZBED2;FRZB;SPI1;FOXA2;DAAM2;SGPP1;MAN2A1;IRX3;CNTN2;CDK5RAP2;;DBN1;CHADL;TESK1;FBLN1;EPHB2;OLFM2;CAMK2B;IL6;GRHL1;EIF2AK2;JUND;SOX10;VASN;CYB5D2;PTGS2;OBSL1;SEMA4D;PCK1;NCKAP1L;PTBP3;MME;PIM1;COL5A2;RPS19;CAV3;GAS6…
331	GO:0009605	BP	response to external stimulus	331/ 3935	1474/ 27572	0.224559	5.04407022207E-6	0.000308942143188	ENSBTAG00000018165;ENSBTAG00000011986;ENSBTAG00000053807;ENSBTAG00000004215;ENSBTAG00000047420;ENSBTAG00000046421;ENSBTAG00000013301;ENSBTAG00000047855;ENSBTAG00000031647;ENSBTAG00000017367;ENSBTAG00000037526;ENSBTAG00000050197;ENSBTAG00000027051;ENSBTAG00000010379;ENSBTAG00000039937;ENSBTAG00000054135;ENSBTAG00000045588;ENSBTAG00000020780;ENSBTAG00000002296;ENSBTAG00000006135;ENSBTAG00000037558;…	RIPOR2;PLSCR4;OAS1X;RARRES2;BTNL9;SFTPD;GGT7;MECP2;LRG1;IFIT5;FABP4;C28H10orf99;PTAFR;CRTC1;TNFRSF8;;;SBNO2;STING1;MAP1LC3A;GRO1;IKZF3;YJU2B;ATG7;;DSC2;PTGER4;AQP3;PRKCD;MX1;HSPA5;LPO;IL1A;SERPINE2;;EHMT2;;FAU;IRF1;ASNS;FKBP5;IL7R;NOS2;WFDC3;IFIH1;VAMP8;;PLA2G2A;WDR45B;GZMA;;NPC2;CYBB;ZBP1;CD14;IFNAR1;MST1R;BPIFB1;DEFB1;POU2AF1;GTF2F1;RNF39;PCSK1N;HYAL1;IL34;CD180;ELAPOR1;TMEM150C;C9;S100A9;MPEG1…
208	GO:0001932	BP	regulation of protein phosphorylation	208/ 3935	943/ 27572	0.220573	5.05196032635E-6	0.000308942143188	ENSBTAG00000012004;ENSBTAG00000004215;ENSBTAG00000047856;ENSBTAG00000021944;ENSBTAG00000010273;ENSBTAG00000004751;ENSBTAG00000000128;ENSBTAG00000016265;ENSBTAG00000020957;ENSBTAG00000033727;ENSBTAG00000008719;ENSBTAG00000002853;ENSBTAG00000021192;ENSBTAG00000000804;ENSBTAG00000009357;ENSBTAG00000051210;ENSBTAG00000012393;ENSBTAG00000038745;ENSBTAG00000009742;ENSBTAG00000051910;ENSBTAG00000007013;…	TGFB3;RARRES2;PAK2;RTRAF;EREG;SPTBN4;FGF18;DNAJA1;FZD5;RBPMS;PRKCD;HRC;NOP53;MOB3B;IL34;GSTP1;AGT;CHMP6;DOK7;FGF10;TOM1L1;CCL21;RPLP1;MICAL1;PIN1;CBS;FNIP2;APOE;CTF1;RAPGEF3;DUSP26;ROPN1;CEMIP;CCNO;FGF16;TESK1;DAZAP2;FBLN1;EPHB2;BMP5;APLNR;MYOCD;IL6;ADAR;SLC1A1;MOB2;DUSP6;CKS2;GAS6;TLR7;TRPT1;CD4;PGF;FAS;PPM1E;CAV3;TELO2;ZFYVE28;SLC11A1;PTGS2;VEGFC;HRAS;PPM1F;PLCL1;CCNI2;STK38;PIH1D1;NOD2;CD80;GA…
288	GO:0002682	BP	regulation of immune system process	288/ 3935	1227/ 27572	0.234719	5.05898828213E-6	0.000308942143188	ENSBTAG00000018165;ENSBTAG00000020957;ENSBTAG00000018059;ENSBTAG00000004215;ENSBTAG00000006909;ENSBTAG00000020892;ENSBTAG00000002190;ENSBTAG00000010123;ENSBTAG00000040106;ENSBTAG00000050197;ENSBTAG00000010273;ENSBTAG00000002319;ENSBTAG00000008132;ENSBTAG00000007409;ENSBTAG00000002296;ENSBTAG00000011003;ENSBTAG00000003835;ENSBTAG00000020166;ENSBTAG00000014972;ENSBTAG00000008493;ENSBTAG00000009987;…	RIPOR2;FZD5;CD80;RARRES2;PIK3CB;IL2RA;DOCK8;APOE;CHADL;C28H10orf99;EREG;HMCN2;SOX13;MILR1;STING1;IKZF3;BMP4;ZNFX1;PTGER4;AQP3;ITGB3;PIP;IL1B;CD276;P4HTM;IL1A;FCN1;FCRL3;DPP4;IRF1;CD180;FGF10;CCL24;ESR1;CCL21;PIK3AP1;IFIH1;CD84;TNFRSF1B;PDE4B;SAMHD1;PLA2G2A;IL12RB1;CLEC12A;SLA2;CFD;HPX;SLC7A11;ZBP1;;PTN;SELE;CD38;BPIFB1;C4BPA;RAC2;VEGFB;EVI2B;PLSCR2;IL34;CUEDC2;IGFBP2;EPHB2;IL6;COCH;ALPK1;MS4A1;TL…
255	GO:0009653	BP	anatomical structure morphogenesis	255/ 3935	1274/ 27572	0.200157	5.06035113235E-6	0.000308942143188	ENSBTAG00000044132;ENSBTAG00000014521;ENSBTAG00000003832;ENSBTAG00000001961;ENSBTAG00000027524;ENSBTAG00000003740;ENSBTAG00000047428;ENSBTAG00000009104;ENSBTAG00000004112;ENSBTAG00000016514;ENSBTAG00000040060;ENSBTAG00000004751;ENSBTAG00000013662;ENSBTAG00000000128;ENSBTAG00000012623;ENSBTAG00000018133;ENSBTAG00000000483;ENSBTAG00000008493;ENSBTAG00000012626;ENSBTAG00000009984;ENSBTAG00000016071;…	NTN5;UGDH;MFAP2;MAP1B;SMTNL1;KDM6A;ZNF281;SERP1;GAMT;CPE;ARTN;SPTBN4;COL8A1;FGF18;NDP;SEMA3A;HYAL1;AQP3;B4GALT5;SGPL1;HHIP;CDH22;SERPINE2;TH;XRCC1;SFRP4;PLEKHO1;ATL1;FGF10;ESR1;IL7R;EFEMP1;NTNG1;LY6E;PDGFRA;MAP1A;FRZB;SPI1;FOXA2;KLF2;COL5A1;MAN2A1;ELN;NDN;FGF16;NTNG2;TMEM231;EPHB2;APLNR;HOXD4;MYOCD;PAX9;CDH7;FERMT3;SLC1A1;RAB8A;PRDM1;CCDC103;NCKAP1L;PITX1;SLIT3;TMEFF2;EFNB2;JUN;HOXB6;DUOX2;AGR2;V…
203	GO:0070727	BP	cellular macromolecule localization	203/ 3935	1026/ 27572	0.197856	5.0627463907E-6	0.000308942143188	ENSBTAG00000001847;ENSBTAG00000015147;ENSBTAG00000007812;ENSBTAG00000034435;ENSBTAG00000012880;ENSBTAG00000016239;ENSBTAG00000014971;ENSBTAG00000013264;ENSBTAG00000015737;ENSBTAG00000016514;ENSBTAG00000018638;ENSBTAG00000005215;ENSBTAG00000002293;ENSBTAG00000004751;ENSBTAG00000016265;ENSBTAG00000013869;ENSBTAG00000034396;ENSBTAG00000006552;ENSBTAG00000048155;ENSBTAG00000007497;ENSBTAG00000001538;…	CNTLN;S100A10;NDUFA13;NKD2;DNLZ;DUOXA2;SEC61G;RPS24;KPNA7;CPE;CC2D2A;IL10RA;ARL5A;SPTBN4;DNAJA1;SH3BP4;PIGW;LAMP3;FCN1;ARFRP1;;RPS3A;FGF10;RPL27;ESR1;MRAP;CACNG4;RPL19;WDR45B;RPS21;APOE;NRXN2;PTN;ROPN1;CNTN2;NACC2;LGI1;LIN7A;RPL18A;TTC21A;MYO1C;PKP3;SLC1A1;IFT122;GAS6;EPHA2;;SLC9A3R2;OBSL1;RAB15;SSNA1;AMN;AP4M1;ZFAND2B;RPS19;CAV3;BBS9;DNAAF11;F11R;DZIP1L;RPL8;SMO;NCOA4;PIH1D1;RAB34;RTP4;EDEM1;RAB…
182	GO:0007155	BP	cell adhesion	182/ 3935	884/ 27572	0.205882	5.09808829833E-6	0.000308942143188	ENSBTAG00000020644;ENSBTAG00000016525;ENSBTAG00000033510;ENSBTAG00000011864;ENSBTAG00000014401;ENSBTAG00000008380;ENSBTAG00000000332;ENSBTAG00000019524;ENSBTAG00000012247;ENSBTAG00000010562;ENSBTAG00000009585;ENSBTAG00000004750;ENSBTAG00000015427;ENSBTAG00000040584;ENSBTAG00000009987;ENSBTAG00000001321;ENSBTAG00000005672;ENSBTAG00000015789;ENSBTAG00000048246;ENSBTAG00000018031;ENSBTAG00000050510;…	GPC4;ITGA1;MPZL2;RGMB;SORBS3;ITGA11;ERF;ITGAD;MXRA8;CD34;CDH16;VSTM2L;CFDP1;DSC2;ITGB3;IL1B;CDH22;BCAN;DPP4;PODXL2;;ITGA2;;CCL21;FAP;NTNG1;CLDN10;PERP;SLC7A11;COL5A1;MUC4;NTNG2;THY1;OPCML;SLC39A8;CLDN1;FERMT3;RPSA;GAS6;PTPRD;;LRFN5;TTYH1;CLDN7;IL1RAP;EFNB2;PTPRF;GLDN;CDH7;MILR1;FOLR1;PKP3;POPDC2;VWF;DSG3;CD177;S100A8;MYH10;JAM2;TJP3;COL3A1;ITGAM;AQP4;AXL;PLXNB3;SEMA4D;CD99;PKP1;CDH6;PALLD;DLG4;ED…
260	GO:0042981	BP	regulation of apoptotic process	260/ 3935	1204/ 27572	0.215947	5.10348653451E-6	0.000308942143188	ENSBTAG00000007523;ENSBTAG00000003519;ENSBTAG00000008731;ENSBTAG00000046547;ENSBTAG00000006909;ENSBTAG00000047856;ENSBTAG00000033457;ENSBTAG00000047855;ENSBTAG00000002190;ENSBTAG00000010123;ENSBTAG00000039937;ENSBTAG00000020490;ENSBTAG00000016345;ENSBTAG00000005076;ENSBTAG00000011003;ENSBTAG00000014695;ENSBTAG00000046037;ENSBTAG00000016265;ENSBTAG00000008719;ENSBTAG00000021685;ENSBTAG00000007662;…	STX4;NOL3;PRDX3;CIDEA;PIK3CB;PAK2;CCAR1;MECP2;DOCK8;APOE;TNFRSF8;NACC2;IL2RB;SYVN1;IKZF3;NAA38;SLC25A5;DNAJA1;PRKCD;EEF1A2;HSPA5;CFLAR;BOK;GSTP1;AGT;RPS3A;ASNS;FGF10;ESR1;CCL21;FAP;FFAR4;RHBDD1;RAMP2;MICAL1;;DAPK3;GZMA;NDUFA13;FRZB;SLC7A11;MPZ;GADD45B;INPP5D;TFPT;PRR7;HYPK;VDR;ZNF622;BCL2L11;RETREG1;PDIA3;TNFAIP8L3;MYOCD;PIM3;IL6;;ADAR;;WNT10B;EIF2AK2;DUSP6;SOX10;GAS6;PTGS2;;NCKAP1L;HSP90B1;HCK;P…
236	GO:0006952	BP	defense response	236/ 3935	985/ 27572	0.239594	5.10959092511E-6	0.000308942143188	ENSBTAG00000053807;ENSBTAG00000004215;ENSBTAG00000047420;ENSBTAG00000046421;ENSBTAG00000047855;ENSBTAG00000017367;ENSBTAG00000050197;ENSBTAG00000027051;ENSBTAG00000045588;ENSBTAG00000014127;ENSBTAG00000002296;ENSBTAG00000037558;ENSBTAG00000035827;ENSBTAG00000025258;ENSBTAG00000014972;ENSBTAG00000008719;ENSBTAG00000030913;ENSBTAG00000001321;ENSBTAG00000012780;ENSBTAG00000010349;ENSBTAG00000048155;…	OAS1X;RARRES2;BTNL9;SFTPD;MECP2;IFIT5;C28H10orf99;PTAFR;;PTGS2;STING1;GRO1;ATG7;;PTGER4;PRKCD;MX1;IL1B;LPO;IL1A;FCN1;;;;DPP4;IRF1;CCL24;CCL21;NOS2;WFDC3;IFIH1;TRIM14;PLA2G2A;CFD;SPI1;ZBP1;IFI47;IL17B;BPIFB1;DEFB1;PLSCR2;RNF39;HYAL1;IL34;CYBB;ADAR;MPEG1;IL6;H2BC4;CXCR1;;SSC5D;IRF8;COCH;EIF2AK2;TREM1;APOBEC3Z1;ALPK1;TLR7;EBD;LBP;CYBA;;;HCK;DDX58;AKIRIN2;RPS19;CASP4;PI3;DUOX2;;SLC11A1;IL1RN;SAA3;CD1…
288	GO:0009967	BP	positive regulation of signal transduction	288/ 3935	1276/ 27572	0.225705	5.1214621678E-6	0.000308942143188	ENSBTAG00000005970;ENSBTAG00000002211;ENSBTAG00000047420;ENSBTAG00000047856;ENSBTAG00000014401;ENSBTAG00000021673;ENSBTAG00000017367;ENSBTAG00000010273;ENSBTAG00000000898;ENSBTAG00000020161;ENSBTAG00000001060;ENSBTAG00000005215;ENSBTAG00000000317;ENSBTAG00000003835;ENSBTAG00000000128;ENSBTAG00000009177;ENSBTAG00000020957;ENSBTAG00000033727;ENSBTAG00000008719;ENSBTAG00000019203;ENSBTAG00000009357;…	XBP1;MAPK8IP3;BTNL9;PAK2;SORBS3;NDC80;IFIT5;EREG;F2RL2;KLHL22;CXCR4;IL10RA;MAPK8IP1;BMP4;FGF18;PLEKHA4;FZD5;RBPMS;PRKCD;S100A4;IL34;BMP7;CFLAR;BOK;C28H10orf71;CCL4;AGT;XDH;;FGF10;CCL24;RECK;CCL21;PIK3AP1;FFAR4;CTH;RELL2;PIN1;ADGRG1;PTPRJ;PDGFRA;DAPK3;NKD1;HPX;SPI1;ZBP1;DAAM2;TLR4;CLEC16A;CNTN2;NACC2;ZNF622;STX1B;FBXL15;PDIA3;POMC;BMP5;RFNG;S100A9;IL6;ZC3H3;S100A13;RPS15;EIF2AK2;CDK10;ALPK1;CYP27B…
241	GO:2000026	BP	regulation of multicellular organismal development	241/ 3935	1092/ 27572	0.220696	5.13720832931E-6	0.000308942143188	ENSBTAG00000012511;ENSBTAG00000002333;ENSBTAG00000047855;ENSBTAG00000014400;ENSBTAG00000040106;ENSBTAG00000002518;ENSBTAG00000014835;ENSBTAG00000013631;ENSBTAG00000005218;ENSBTAG00000021273;ENSBTAG00000011003;ENSBTAG00000003835;ENSBTAG00000000128;ENSBTAG00000018133;ENSBTAG00000010349;ENSBTAG00000012626;ENSBTAG00000001321;ENSBTAG00000008717;ENSBTAG00000010047;ENSBTAG00000039702;ENSBTAG00000031231;…	BAD;HOPX;MECP2;E2F2;CHADL;NKX6-1;SPARC;GLUL;PDE3B;SEMA4B;IKZF3;BMP4;FGF18;SEMA3A;IL1A;B4GALT5;IL1B;SERPINE2;TIAM2;FCRL3;IRF1;RECK;IL7R;EFEMP1;TNFRSF1B;PRDM1;FUT1;NAXE;ZBED2;FRZB;TSPAN12;B2M;DAAM2;RAPGEF3;SGPP1;MAN2A1;BTK;KLK8;EVI2B;DBN1;HYAL1;IL34;MGP;EPHB2;APLNR;CAMK2B;IL6;GRHL1;DUSP6;SOX10;GAS6;EPHA2;PTGS2;OBSL1;PCK1;NCKAP1L;MME;NOTUM;PGF;IL1RAP;JUN;GOLGA4;PKHD1L1;DMRTA2;VEGFC;PRXL2A;SMO;EFNA3;…
260	GO:0042592	BP	homeostatic process	260/ 3935	1253/ 27572	0.207502	5.18528263025E-6	0.000308942143188	ENSBTAG00000003519;ENSBTAG00000008731;ENSBTAG00000046547;ENSBTAG00000021678;ENSBTAG00000032914;ENSBTAG00000046421;ENSBTAG00000004059;ENSBTAG00000023144;ENSBTAG00000038849;ENSBTAG00000000898;ENSBTAG00000013264;ENSBTAG00000007066;ENSBTAG00000014972;ENSBTAG00000002853;ENSBTAG00000001321;ENSBTAG00000002473;ENSBTAG00000010349;ENSBTAG00000020958;ENSBTAG00000008711;ENSBTAG00000015366;ENSBTAG00000039190;…	NOL3;PRDX3;CIDEA;SLC31A1;SLC11A2;SFTPD;SOAT1;PTPRC;;F2RL2;RPS24;TMTC4;PTGER4;HRC;IL1B;ANGPTL4;IL1A;LRRC8D;BOK;SFRP4;SLC9A5;ANGPTL8;ESR1;CCL21;FFAR4;ITPR3;EPHX2;ABHD8;ATP7A;PLA2G2A;NPC2;SLC7A11;APOE;KCNE3;TLR4;ATP2B3;IRX3;NDN;CRY2;CP;MCOLN1;SLC4A4;SLC25A23;THY1;POMC;APLNR;IL6;GRHL3;SLC9A2;CXCR1;GRHL1;CRTC1;SLC1A1;CYP27B1;MS4A1;PCK1;NCKAP1L;P2RY10;LSR;ATP13A3;HOXB6;CAV3;CLDN1;RCN3;SLC11A1;NUS1;MT2A…
246	GO:0043207	BP	response to external biotic stimulus	246/ 3935	1051/ 27572	0.234063	5.24928618945E-6	0.000308942143188	ENSBTAG00000011986;ENSBTAG00000053807;ENSBTAG00000004215;ENSBTAG00000047420;ENSBTAG00000046421;ENSBTAG00000013301;ENSBTAG00000047855;ENSBTAG00000031647;ENSBTAG00000017367;ENSBTAG00000050197;ENSBTAG00000027051;ENSBTAG00000020780;ENSBTAG00000002296;ENSBTAG00000037558;ENSBTAG00000011003;ENSBTAG00000002516;ENSBTAG00000035827;ENSBTAG00000025258;ENSBTAG00000014972;ENSBTAG00000014492;ENSBTAG00000008719;…	PLSCR4;OAS1X;RARRES2;BTNL9;SFTPD;GGT7;MECP2;LRG1;IFIT5;C28H10orf99;PTAFR;SBNO2;STING1;GRO1;IKZF3;YJU2B;ATG7;;PTGER4;NFKBIL1;PRKCD;MX1;IL1B;LPO;IL1A;FCN1;;;;CFLAR;IRF1;FKBP5;IL7R;NOS2;WFDC3;IFIH1;VAMP8;;PLA2G2A;GZMA;;NPC2;CYBB;ZBP1;IFNAR1;MST1R;BPIFB1;DEFB1;POU2AF1;GTF2F1;RNF39;HYAL1;IL34;ADAR;MPEG1;IL6;H2BC4;;SSC5D;IRF8;EIF2AK2;TREM1;APOBEC3Z1;ALPK1;CYP27B1;MS4A1;TLR7;HMCN1;LBP;CYBA;PCK1;;HCK;DDX…
255	GO:0071310	BP	cellular response to organic substance	255/ 3935	1118/ 27572	0.228086	5.3117391273E-6	0.000308942143188	ENSBTAG00000011986;ENSBTAG00000005970;ENSBTAG00000020569;ENSBTAG00000047856;ENSBTAG00000017970;ENSBTAG00000002190;ENSBTAG00000015149;ENSBTAG00000051072;ENSBTAG00000006811;ENSBTAG00000020161;ENSBTAG00000002296;ENSBTAG00000004428;ENSBTAG00000037558;ENSBTAG00000013472;ENSBTAG00000046037;ENSBTAG00000013869;ENSBTAG00000014492;ENSBTAG00000008719;ENSBTAG00000007662;ENSBTAG00000009190;ENSBTAG00000010349;…	PLSCR4;XBP1;CACNA2D1;PAK2;ZYX;DOCK8;;AQP4;EPHA3;KLHL22;STING1;H2AZ1;GRO1;COL1A2;SLC25A5;SH3BP4;NFKBIL1;PRKCD;HSPA5;SLC2A4;IL1A;MGST1;BRINP2;EHMT2;CCL4;IRF1;ESR1;CCL21;NOS2;IFIH1;RAMP2;CHI3L1;IL12RB1;STMN2;FBXO32;DAPK3;NDUFA13;IFNAR1;RAPGEF3;CERS1;TNFRSF1B;CYP1A1;HYAL1;RHBDD1;PDIA3;PPP1R1B;SLC5A5;IL6;VIM;MYO1C;GPD1;IRF8;SLC1A1;RAB8A;GAS6;LBP;PCK1;EGLN3;RAB15;SLIT3;MME;CDH1;DDX58;ALAD;PAX9;JUN;PQBP…
251	GO:0055085	BP	transmembrane transport	251/ 3935	1257/ 27572	0.199682	5.34697721402E-6	0.000308942143188	ENSBTAG00000003519;ENSBTAG00000020569;ENSBTAG00000021678;ENSBTAG00000032914;ENSBTAG00000038215;ENSBTAG00000002985;ENSBTAG00000012880;ENSBTAG00000014971;ENSBTAG00000013577;ENSBTAG00000032057;ENSBTAG00000013665;ENSBTAG00000002290;ENSBTAG00000001326;ENSBTAG00000018646;ENSBTAG00000006022;ENSBTAG00000026461;ENSBTAG00000008493;ENSBTAG00000007662;ENSBTAG00000030384;ENSBTAG00000016175;ENSBTAG00000011377;…	NOL3;CACNA2D1;SLC31A1;SLC11A2;CLCA2;KCNMB1;DNLZ;SEC61G;SLC1A5;;KCNG2;;SLC44A5;ATP6V1B2;ATP6V0E2;CACNA1H;AQP3;HSPA5;SURF1;SPNS3;KCNMB2;LRRC8D;COX4I1;ANO10;SLC9A5;ATP6V1C2;SLC16A6;CCL21;CACNG4;SLC33A1;SLC39A11;SCN2A;SLC43A2;KCNA4;SLC16A2;CACNA1C;TCN2;SCN4B;GRIA3;SLC7A11;ATP5MF;KCNE3;ABCD1;CYTB;KCNJ8;COX2;SLC7A7;MCOLN1;KCNS1;CHRND;TMEM150C;KCNK3;SLC5A5;CALHM6;SLC39A8;;SLC9A2;SLC25A5;SLC1A1;SLC45A2;S…
267	GO:0043067	BP	regulation of programmed cell death	267/ 3935	1234/ 27572	0.21637	5.3680258701E-6	0.000308942143188	ENSBTAG00000007523;ENSBTAG00000003519;ENSBTAG00000008731;ENSBTAG00000046547;ENSBTAG00000006909;ENSBTAG00000047856;ENSBTAG00000033457;ENSBTAG00000047855;ENSBTAG00000002190;ENSBTAG00000010123;ENSBTAG00000039937;ENSBTAG00000006894;ENSBTAG00000020490;ENSBTAG00000016345;ENSBTAG00000005076;ENSBTAG00000011003;ENSBTAG00000014695;ENSBTAG00000046037;ENSBTAG00000016265;ENSBTAG00000008719;ENSBTAG00000021685;…	STX4;NOL3;PRDX3;CIDEA;PIK3CB;PAK2;CCAR1;MECP2;DOCK8;APOE;TNFRSF8;NOS2;NACC2;IL2RB;SYVN1;IKZF3;NAA38;SLC25A5;DNAJA1;PRKCD;EEF1A2;HSPA5;CFLAR;BOK;GSTP1;AGT;RPS3A;ASNS;FGF10;ESR1;CCL21;FAP;FFAR4;RHBDD1;RAMP2;MICAL1;;DAPK3;GZMA;NDUFA13;FRZB;SLC7A11;ZBP1;GADD45B;INPP5D;TFPT;PRR7;HYPK;VDR;ZNF622;BCL2L11;RETREG1;PDIA3;TNFAIP8L3;MYOCD;PIM3;IL6;;ADAR;;WNT10B;EIF2AK2;DUSP6;SOX10;GAS6;PTGS2;;NCKAP1L;HSP90B1…
227	GO:0010648	BP	negative regulation of cell communication	227/ 3935	1119/ 27572	0.20286	5.37132339249E-6	0.000308942143188	ENSBTAG00000018165;ENSBTAG00000013849;ENSBTAG00000003519;ENSBTAG00000046547;ENSBTAG00000008389;ENSBTAG00000002737;ENSBTAG00000007812;ENSBTAG00000044208;ENSBTAG00000002319;ENSBTAG00000005218;ENSBTAG00000010371;ENSBTAG00000005076;ENSBTAG00000016341;ENSBTAG00000043989;ENSBTAG00000046037;ENSBTAG00000016265;ENSBTAG00000013869;ENSBTAG00000014492;ENSBTAG00000008719;ENSBTAG00000007662;ENSBTAG00000010998;…	RIPOR2;RGS13;NOL3;CIDEA;HTRA1;WFIKKN1;NDUFA13;DUSP4;HMCN2;PDE3B;CHAC1;SYVN1;RGS5;EYA3;SLC25A5;DNAJA1;SH3BP4;NFKBIL1;PRKCD;HSPA5;CFLAR;BOK;DUSP8;GSTP1;AGT;CHMP6;;FGF10;ESR1;STYXL2;PFDN5;FFAR4;PDE4B;PIN1;NKD1;FRZB;SPI1;BPIFB1;CD2AP;F2RL1;FBLN1;EPHB2;;BMP5;APLNR;MYOCD;TRABD2B;APCDD1L;DUSP6;PRDM16;SOX10;VASN;EPHA2;PTGS2;DLK1;SLIT3;GPC1;NOTUM;NANOS3;CAV3;ZFYVE28;SSTR2;IL1RN;CIT;SOD2;MFHAS1;VPS18;STK38…
29	GO:0032231	BP	regulation of actin filament bundle assembly	29/ 3935	85/ 27572	0.341176	5.38022409439E-6	0.000308942143188	ENSBTAG00000015147;ENSBTAG00000002626;ENSBTAG00000014299;ENSBTAG00000047856;ENSBTAG00000010788;ENSBTAG00000014401;ENSBTAG00000014832;ENSBTAG00000010820;ENSBTAG00000012263;ENSBTAG00000006938;ENSBTAG00000004381;ENSBTAG00000011190;ENSBTAG00000006434;ENSBTAG00000012004;ENSBTAG00000002258;ENSBTAG00000003089;ENSBTAG00000008585;ENSBTAG00000012737;ENSBTAG00000012681;ENSBTAG00000006828;ENSBTAG00000009293;…	S100A10;ARHGAP6;RHOC;PAK2;PPM1E;SORBS3;TMEFF2;WNT11;ASAP3;PPM1F;TACSTD2;FLNA;SYNPO2;TGFB3;APOA1;RHPN2;ARHGEF10;GPR65;CORO2B;RAPGEF3;EVL;MYOC;PTGER4;TESK1;SYNPO;PLEK;ARHGEF5;WAS;F11R
67	GO:0071396	BP	cellular response to lipid	67/ 3935	266/ 27572	0.25188	5.40993893438E-6	0.000308942143188	ENSBTAG00000012511;ENSBTAG00000011986;ENSBTAG00000020661;ENSBTAG00000052363;ENSBTAG00000005260;ENSBTAG00000019716;ENSBTAG00000050730;ENSBTAG00000007812;ENSBTAG00000018098;ENSBTAG00000006811;ENSBTAG00000017136;ENSBTAG00000000570;ENSBTAG00000004428;ENSBTAG00000001246;ENSBTAG00000037558;ENSBTAG00000013287;ENSBTAG00000033174;ENSBTAG00000016194;ENSBTAG00000008479;ENSBTAG00000010551;ENSBTAG00000001273;…	BAD;PLSCR4;ABCA1;;SPP1;CXCL8;LDOC1;NDUFA13;;EPHA3;SSTR2;RET;H2AZ1;ATP1A1;GRO1;SMO;TFAP4;FBXO32;CXCL13;ATP1A2;NLRP3;NFKBIL1;CD274;IL1B;NOD2;PTK2B;LYN;MGST1;BRINP2;NFKB1;STAP1;CD180;AXL;PDE4B;ESR1;LBP;TLR4;TNFRSF1B;ESR2;VIM;XBP1;ADCY5;AQP1;FIS1;TNFSF4;CD86;;NOS2;IL1A;UCP1;SYK;SBNO2;LPL;MRC1;ADAM15;IL6;NR1D1;IRF8;CXCL10;OSR1;SOX10;GFI1;CD14;ALDH1A2;CD80;PCK1;CXCL5
182	GO:0022610	BP	biological adhesion	182/ 3935	889/ 27572	0.204724	5.410587716E-6	0.000308942143188	ENSBTAG00000020644;ENSBTAG00000016525;ENSBTAG00000033510;ENSBTAG00000011864;ENSBTAG00000014401;ENSBTAG00000008380;ENSBTAG00000000332;ENSBTAG00000019524;ENSBTAG00000012247;ENSBTAG00000010562;ENSBTAG00000009585;ENSBTAG00000004750;ENSBTAG00000015427;ENSBTAG00000040584;ENSBTAG00000009987;ENSBTAG00000001321;ENSBTAG00000005672;ENSBTAG00000015789;ENSBTAG00000048246;ENSBTAG00000018031;ENSBTAG00000050510;…	GPC4;ITGA1;MPZL2;RGMB;SORBS3;ITGA11;ERF;ITGAD;MXRA8;CD34;CDH16;VSTM2L;CFDP1;DSC2;ITGB3;IL1B;CDH22;BCAN;DPP4;PODXL2;;ITGA2;;CCL21;FAP;NTNG1;CLDN10;PERP;SLC7A11;COL5A1;MUC4;NTNG2;THY1;OPCML;SLC39A8;CLDN1;FERMT3;RPSA;GAS6;PTPRD;;LRFN5;TTYH1;CLDN7;IL1RAP;EFNB2;PTPRF;GLDN;CDH7;MILR1;FOLR1;PKP3;POPDC2;VWF;DSG3;CD177;S100A8;MYH10;JAM2;TJP3;COL3A1;ITGAM;AQP4;AXL;PLXNB3;SEMA4D;CD99;PKP1;CDH6;PALLD;DLG4;ED…
281	GO:0044093	BP	positive regulation of molecular function	281/ 3935	1407/ 27572	0.199716	5.42712832913E-6	0.000308942143188	ENSBTAG00000015147;ENSBTAG00000007523;ENSBTAG00000008731;ENSBTAG00000047420;ENSBTAG00000047856;ENSBTAG00000021872;ENSBTAG00000002190;ENSBTAG00000010123;ENSBTAG00000010273;ENSBTAG00000038849;ENSBTAG00000013888;ENSBTAG00000006811;ENSBTAG00000000333;ENSBTAG00000002296;ENSBTAG00000000128;ENSBTAG00000012623;ENSBTAG00000002691;ENSBTAG00000020957;ENSBTAG00000018134;ENSBTAG00000021685;ENSBTAG00000001321;…	S100A10;STX4;PRDX3;BTNL9;PAK2;RASGRP1;DOCK8;APOE;EREG;;FOXA1;EPHA3;ARHGAP20;STING1;FGF18;NDP;ELMOD1;FZD5;AREG;EEF1A2;IL1B;ARHGEF19;FZD2;ARHGAP9;CFLAR;BOK;TIAM2;XRCC1;AGT;DOK7;;FGF10;TOM1L1;ESR1;CCL21;RPLP1;AXL;CTH;ACTN2;PIN1;NDUFA13;PERP;CCL24;TBC1D21;ACAP3;RAPGEF3;COX17;CCS;CEMIP;PRR7;ARAP2;ZNF622;IL34;TPX2;DAZAP2;FBLN1;EPHB2;TNFAIP8L3;RFNG;S100A9;IL6;GAL;LARP6;RABEP2;EIF2AK2;MOB2;CKS2;CYP27B1;G…
33	GO:0045047	BP	protein targeting to ER	33/ 3935	102/ 27572	0.323529	5.44145839572E-6	0.000308942143188	ENSBTAG00000006487;ENSBTAG00000011963;ENSBTAG00000017389;ENSBTAG00000011837;ENSBTAG00000039442;ENSBTAG00000013264;ENSBTAG00000020606;ENSBTAG00000005142;ENSBTAG00000026327;ENSBTAG00000015285;ENSBTAG00000014971;ENSBTAG00000019718;ENSBTAG00000012904;ENSBTAG00000019494;ENSBTAG00000001538;ENSBTAG00000009908;ENSBTAG00000017441;ENSBTAG00000040367;ENSBTAG00000013461;ENSBTAG00000016896;ENSBTAG00000021093;…	RPS9;RPS19;RPLP0;GET3;SEC62;RPS24;ZFAND2B;RPL37;RPL8;RPS8;SEC61G;RPS15;EDEM1;RPL10A;;RPS3A;RPL27;;RPL24;HERPUD1;RPS16;RPL19;SPCS2;RPS21;;RPS23;;RPS7;RPL21;RPL18A;RPS11;RPL11;
33	GO:1990748	BP	cellular detoxification	33/ 3935	102/ 27572	0.323529	5.44145839572E-6	0.000308942143188	ENSBTAG00000006165;ENSBTAG00000000396;ENSBTAG00000003415;ENSBTAG00000016234;ENSBTAG00000055158;ENSBTAG00000010948;ENSBTAG00000006523;ENSBTAG00000011795;ENSBTAG00000021416;ENSBTAG00000013912;ENSBTAG00000012640;ENSBTAG00000018281;ENSBTAG00000012780;ENSBTAG00000010123;ENSBTAG00000008731;ENSBTAG00000008541;ENSBTAG00000053003;ENSBTAG00000004855;ENSBTAG00000038748;ENSBTAG00000017704;ENSBTAG00000010265;…	PRDX4;PIM1;ESD;DUOX2;TP53INP1;CLIC2;SOD2;TXNRD3;PRXL2A;TXNRD1;S100A8;GPX7;LPO;APOE;PRDX3;MGST1;GPX4;PRDX6;HBG;ABCG2;MGST3;GSR;CCS;MT3;PTGS2;GSTO1;LTC4S;PRXL2B;HP;SOD3;;RDH11;PRDX5
34	GO:0042383	CC	sarcolemma	34/ 3935	83/ 27572	0.409639	5.6620345937E-7	0.000308942143188	ENSBTAG00000030190;ENSBTAG00000000512;ENSBTAG00000022699;ENSBTAG00000034323;ENSBTAG00000033190;ENSBTAG00000005250;ENSBTAG00000011922;ENSBTAG00000001246;ENSBTAG00000007302;ENSBTAG00000010981;ENSBTAG00000014059;ENSBTAG00000010551;ENSBTAG00000027080;ENSBTAG00000026684;ENSBTAG00000019269;ENSBTAG00000009190;ENSBTAG00000051072;ENSBTAG00000005604;ENSBTAG00000002036;ENSBTAG00000000745;ENSBTAG00000044046;…	COL6A3;SNTA1;CAV3;;PGM5;BGN;PLEC;ATP1A1;SLC2A5;CIB2;ATP2B4;ATP1A2;SLC8A3;SYNC;COL6A2;SLC2A4;AQP4;POPDC2;CACNB1;AQP1;SGCD;;KCNJ8;;SYNM;SGCB;CACNA1C;STAC3;DES;SGCA;PDE9A;VCL;FLNC;DTNBP1
26	GO:0036126	CC	sperm flagellum	26/ 3935	52/ 27572	0.5	8.22814077188E-7	0.000308942143188	ENSBTAG00000015569;ENSBTAG00000020522;ENSBTAG00000003682;ENSBTAG00000005189;ENSBTAG00000003414;ENSBTAG00000016891;ENSBTAG00000017015;ENSBTAG00000000271;ENSBTAG00000001246;ENSBTAG00000014059;ENSBTAG00000006305;ENSBTAG00000019954;ENSBTAG00000008752;ENSBTAG00000002583;ENSBTAG00000004187;ENSBTAG00000021664;ENSBTAG00000021284;ENSBTAG00000006128;ENSBTAG00000012601;ENSBTAG00000020264;ENSBTAG00000008798;…	ENKUR;;DNAJB13;SPACA9;SAXO2;TCP11;TEKT5;MNS1;ATP1A1;ATP2B4;AK1;ABHD2;NME5;DNALI1;CFAP251;TACR2;RSPH1;DYNLT4;TEKT4;CCDC181;DRC3;IFT27;CFAP65;DNAI2;AK8;DNAH2
37	GO:0097729	CC	9+2 motile cilium	37/ 3935	68/ 27572	0.544118	9.10855783836E-7	0.000308942143188	ENSBTAG00000015569;ENSBTAG00000020522;ENSBTAG00000003682;ENSBTAG00000005189;ENSBTAG00000001969;ENSBTAG00000003414;ENSBTAG00000016891;ENSBTAG00000017015;ENSBTAG00000000271;ENSBTAG00000003822;ENSBTAG00000001246;ENSBTAG00000014059;ENSBTAG00000019954;ENSBTAG00000006578;ENSBTAG00000006305;ENSBTAG00000021664;ENSBTAG00000008752;ENSBTAG00000002583;ENSBTAG00000013698;ENSBTAG00000004187;ENSBTAG00000021972;…	ENKUR;;DNAJB13;SPACA9;CCDC39;SAXO2;TCP11;TEKT5;MNS1;CROCC;ATP1A1;ATP2B4;ABHD2;SPEF1;AK1;TACR2;NME5;DNALI1;ODAD4;CFAP251;DNAH5;CFAP43;DNAH9;DNAH3;RSPH1;DYNLT4;CFAP45;TEKT4;CCDC181;DRC3;IFT27;CFAP65;DNAI2;DNAI1;AK8;DNAH2;DNAH12
43	GO:0022626	CC	cytosolic ribosome	43/ 3935	102/ 27572	0.421569	1.06852799386E-6	0.000308942143188	ENSBTAG00000006487;ENSBTAG00000011963;ENSBTAG00000017389;ENSBTAG00000005142;ENSBTAG00000014423;ENSBTAG00000018800;ENSBTAG00000002648;ENSBTAG00000026327;ENSBTAG00000015283;ENSBTAG00000015285;ENSBTAG00000019718;ENSBTAG00000051254;ENSBTAG00000019494;ENSBTAG00000001538;ENSBTAG00000009908;ENSBTAG00000002038;ENSBTAG00000017441;ENSBTAG00000009535;ENSBTAG00000013461;ENSBTAG00000021093;ENSBTAG00000002060;…	RPS9;RPS19;RPLP0;RPL37;RPL22;RPS4X;RPS18;RPL8;RPL32;RPS8;RPS15;RPL37A;RPL10A;;RPS3A;RPL14;RPL27;RPS2;RPL24;RPS16;RPL19;RPS5;RPS21;RPS10;RPL34;;RPS23;RPL29;;;RPS7;RPL38;RPL7A;RPL18A;RPS3;UBA52;RPL13;RPS11;RPL13A;RPL11;;RPS24;RPL21
44	GO:0005930	CC	axoneme	44/ 3935	93/ 27572	0.473118	1.44965128703E-6	0.000308942143188	ENSBTAG00000047810;ENSBTAG00000003682;ENSBTAG00000001969;ENSBTAG00000004318;ENSBTAG00000004092;ENSBTAG00000014054;ENSBTAG00000005442;ENSBTAG00000015343;ENSBTAG00000015198;ENSBTAG00000011203;ENSBTAG00000014144;ENSBTAG00000016523;ENSBTAG00000009649;ENSBTAG00000006578;ENSBTAG00000008201;ENSBTAG00000033291;ENSBTAG00000017810;ENSBTAG00000017727;ENSBTAG00000017644;ENSBTAG00000002583;ENSBTAG00000013698;…	CCDC96;DNAJB13;CCDC39;ARL3;AK8;CFAP206;DNAI4;DYNC2I2;DZIP1L;RP1;CCDC113;DNAH10;DRC1;SPEF1;ODAD3;SPAG6;EFHC1;KIFAP3;KIF17;DNALI1;ODAD4;DNAH5;CFAP43;DNAH9;DYNLT4;CFAP45;CFAP36;GAS8;CCDC65;CCDC40;DRC3;TUBB4A;WDR35;KIF19;DNAAF1;DNAI2;MNS1;DNAH2;ODAD1;SPATA7;EFHC2;RSPH4A;PRKAR2A;MAK
35	GO:0030018	CC	Z disc	35/ 3935	99/ 27572	0.353535	1.55814897605E-6	0.000308942143188	ENSBTAG00000033190;ENSBTAG00000008807;ENSBTAG00000011922;ENSBTAG00000013641;ENSBTAG00000007369;ENSBTAG00000015426;ENSBTAG00000014059;ENSBTAG00000011772;ENSBTAG00000011500;ENSBTAG00000002853;ENSBTAG00000006434;ENSBTAG00000008185;ENSBTAG00000047155;ENSBTAG00000016057;ENSBTAG00000007300;ENSBTAG00000011190;ENSBTAG00000000434;ENSBTAG00000008636;ENSBTAG00000009696;ENSBTAG00000016194;ENSBTAG00000026684;…	PGM5;FBXL22;PLEC;BAG3;PDLIM2;PDLIM4;ATP2B4;PPP1R12B;CASQ2;HRC;SYNPO2;RTN2;C28H10orf71;CSRP1;FHL3;FLNA;CRYAB;PDE4B;ACTN2;FBXO32;SYNC;PALLD;NEBL;TCAP;LDB3;AKAP4;ITGB1BP2;DES;PDLIM3;SYNPO;MYH7;MYL9;RYR2;MYH6;CFL2
72	GO:0030055	CC	cell-substrate junction	72/ 3935	232/ 27572	0.310345	1.67698915567E-6	0.000308942143188	ENSBTAG00000016525;ENSBTAG00000007932;ENSBTAG00000015204;ENSBTAG00000019915;ENSBTAG00000011963;ENSBTAG00000014401;ENSBTAG00000017389;ENSBTAG00000008380;ENSBTAG00000033190;ENSBTAG00000006385;ENSBTAG00000020465;ENSBTAG00000011922;ENSBTAG00000012263;ENSBTAG00000026327;ENSBTAG00000013924;ENSBTAG00000002374;ENSBTAG00000010981;ENSBTAG00000007958;ENSBTAG00000019718;ENSBTAG00000006904;ENSBTAG00000012047;…	ITGA1;HCK;SMPX;GSN;RPS19;SORBS3;RPLP0;ITGA11;PGM5;ADGRB1;FERMT1;PLEC;ASAP3;RPL8;RPS11;ARMC5;CIB2;TNS4;RPS15;TNS2;JAK2;ITGB3;TNFSF13B;SYNPO2;SLC6A4;PTK2B;ALKBH6;ZYX;RPL10A;RPS16;;THSD1;LPXN;RPS3A;TGFB1I1;LIMS2;RPL27;IRF2;RPL19;RPS7;ARL2;ACTN2;CAV3;LCP1;PALLD;ITGA2;ITGB2;PARVB;CORO2B;UBOX5;ILK;EZR;SORBS2;ANXA6;ITGB5;GRB7;FZD2;;SLA;RPS8;;PTPRC;TRIP6;RPS9;FERMT3;ITGB6;LPP;EPHA2;FLRT3;TNS1;VCL;EFS
49	GO:0036064	CC	ciliary basal body	49/ 3935	150/ 27572	0.326667	1.69850260485E-6	0.000308942143188	ENSBTAG00000047810;ENSBTAG00000005189;ENSBTAG00000012735;ENSBTAG00000003414;ENSBTAG00000004318;ENSBTAG00000019402;ENSBTAG00000014054;ENSBTAG00000014830;ENSBTAG00000015343;ENSBTAG00000015825;ENSBTAG00000013100;ENSBTAG00000014144;ENSBTAG00000033333;ENSBTAG00000020752;ENSBTAG00000004126;ENSBTAG00000008201;ENSBTAG00000005937;ENSBTAG00000020836;ENSBTAG00000017727;ENSBTAG00000019121;ENSBTAG00000017644;…	CCDC96;SPACA9;CFAP157;SAXO2;ARL3;CFAP100;CFAP206;PPP1R32;DYNC2I2;CCDC65;SPAG5;CCDC113;CDK10;CEP78;MLF1;ODAD3;TTLL9;CIBAR2;KIFAP3;IFT122;KIF17;EVC;IQCD;SSNA1;PIN1;DZIP1L;;B9D1;FAM161A;EZR;IFT81;GAS8;C15H11orf97;RP2;B9D2;WDR35;CFAP126;TTLL1;CCDC170;DCTN1;C20H5orf49;RABEP2;GAS2L2;CEP131;RAB8A;MAPK15;EFHC2;CFAP410;SPATA7
26	GO:0032432	CC	actin filament bundle	26/ 3935	70/ 27572	0.371429	1.73883982263E-6	0.000308942143188	ENSBTAG00000014567;ENSBTAG00000000696;ENSBTAG00000033190;ENSBTAG00000014614;ENSBTAG00000007369;ENSBTAG00000007300;ENSBTAG00000007079;ENSBTAG00000021151;ENSBTAG00000009703;ENSBTAG00000017970;ENSBTAG00000024772;ENSBTAG00000015426;ENSBTAG00000011190;ENSBTAG00000000434;ENSBTAG00000001081;ENSBTAG00000013339;ENSBTAG00000015046;ENSBTAG00000018707;ENSBTAG00000014809;ENSBTAG00000017183;ENSBTAG00000013744;…	MYLK;ILK;PGM5;ACTA2;PDLIM2;FHL3;LCP1;MYH10;MYH7;ZYX;TRIP6;PDLIM4;FLNA;CRYAB;PALLD;NEBL;MST1R;LDB3;ANXA6;PDLIM3;SYNPO;SYNPO2;MYL9;GAS2L2;LPP;MYH6
57	GO:0030133	CC	transport vesicle	57/ 3935	198/ 27572	0.287879	1.77350864446E-6	0.000308942143188	ENSBTAG00000003474;ENSBTAG00000002075;ENSBTAG00000017075;ENSBTAG00000040103;ENSBTAG00000001981;ENSBTAG00000001507;ENSBTAG00000008320;ENSBTAG00000018633;ENSBTAG00000005250;ENSBTAG00000015368;ENSBTAG00000010253;ENSBTAG00000027766;ENSBTAG00000016514;ENSBTAG00000010986;ENSBTAG00000007446;ENSBTAG00000010543;ENSBTAG00000025606;ENSBTAG00000008240;ENSBTAG00000034435;ENSBTAG00000007523;ENSBTAG00000020130;…	RAB15;MME;STX1A;SYT8;SLC6A17;CLCN5;SEPTIN5;RABAC1;BGN;SEPTIN4;SYTL1;C1QTNF5;CPE;KCNQ1;NGF;FGFR4;YIPF2;GALNT15;NKD2;STX4;CLCN3;OVGP1;SLC2A4;EXOC3L1;STX3;STX11;PDE4B;RAB40B;;SV2A;SYT2;RAB13;SYNPR;SYN3;DLG4;RAB3D;NTS;KIRREL3;FURIN;RNF112;SYT5;RAB10;STX1B;SYN1;TPRG1L;SYTL3;DPYSL3;SYT11;RAB3IP;SYTL5;AMPH;DNM1;RAB8A;SYT1;CHGA;ATP7A;MT3
24	GO:0016328	CC	lateral plasma membrane	24/ 3935	62/ 27572	0.387097	1.82936468071E-6	0.000308942143188	ENSBTAG00000015991;ENSBTAG00000014655;ENSBTAG00000019448;ENSBTAG00000027766;ENSBTAG00000010986;ENSBTAG00000001246;ENSBTAG00000005604;ENSBTAG00000004381;ENSBTAG00000034435;ENSBTAG00000009459;ENSBTAG00000023415;ENSBTAG00000006474;ENSBTAG00000019851;ENSBTAG00000002238;ENSBTAG00000021090;ENSBTAG00000017604;ENSBTAG00000007825;ENSBTAG00000054774;ENSBTAG00000010444;ENSBTAG00000001332;ENSBTAG00000013148;…	CDH1;MYO1A;CLDN7;C1QTNF5;KCNQ1;ATP1A1;POPDC2;TACSTD2;NKD2;MTCL1;LIN7B;EPCAM;PPP2R1A;ARL2;ABCC1;RAB13;MARK2;;ERBB3;MYO1C;CLDN1;LIN7A;SLC12A2;PTPRO
52	GO:0022625	CC	cytosolic large ribosomal subunit	52/ 3935	165/ 27572	0.315152	1.84633452112E-6	0.000308942143188	ENSBTAG00000013461;ENSBTAG00000023343;ENSBTAG00000017389;ENSBTAG00000019494;ENSBTAG00000005495;ENSBTAG00000005142;ENSBTAG00000026327;ENSBTAG00000015283;ENSBTAG00000005211;ENSBTAG00000012044;ENSBTAG00000005349;ENSBTAG00000047136;ENSBTAG00000025564;ENSBTAG00000020139;ENSBTAG00000001777;ENSBTAG00000002038;ENSBTAG00000017441;ENSBTAG00000054083;ENSBTAG00000045991;ENSBTAG00000015388;ENSBTAG00000040367;…	RPL24;RPL28;RPLP0;RPL10A;;RPL37;RPL8;RPL32;RPL4;RPL13;RPL27A;;RPL36AL;RPL7;RPLP2;RPL14;RPL27;;;RPL18;;;RPL3L;RPL35;RPL19;;RPL9;RPL7A;RPL12;;;;RPLP1;;RPL29;;;RPL36;RPL38;RPL21;RPL18A;UBA52;RPL39;RPL23A;RPL30;;RPL13A;RPL11;;;;
75	GO:0031514	CC	motile cilium	75/ 3935	165/ 27572	0.454545	1.84633452112E-6	0.000308942143188	ENSBTAG00000015309;ENSBTAG00000015569;ENSBTAG00000020522;ENSBTAG00000021714;ENSBTAG00000005189;ENSBTAG00000012735;ENSBTAG00000001969;ENSBTAG00000003414;ENSBTAG00000035710;ENSBTAG00000011861;ENSBTAG00000017015;ENSBTAG00000004092;ENSBTAG00000019402;ENSBTAG00000011924;ENSBTAG00000014054;ENSBTAG00000005442;ENSBTAG00000003822;ENSBTAG00000001246;ENSBTAG00000020802;ENSBTAG00000014059;ENSBTAG00000006305;…	CFAP300;ENKUR;;TEKT2;SPACA9;CFAP157;CCDC39;SAXO2;ZBBX;CFAP161;TEKT5;AK8;CFAP100;CFAP73;CFAP206;DNAI4;CROCC;ATP1A1;DNAH12;ATP2B4;AK1;DNAH10;CFAP99;CFAP221;DRC1;CFAP91;IFT43;SPEF1;ABHD2;ROPN1L;CFAP77;CFAP43;DRC7;NME5;IQCD;SCNN1A;CFAP57;DNALI1;ODAD4;CFAP251;DNAH5;TACR2;DNAH9;RSPH1;TCP11;DNAH3;TEKT1;SPA17;DYNLT4;CFAP45;CFAP36;TEKT4;CCDC65;CCDC181;DRC3;AKAP4;ROPN1;CFAP74;IFT27;CFAP54;IFT81;CFAP65;DNAI…
69	GO:0005925	CC	focal adhesion	69/ 3935	224/ 27572	0.308036	1.87310692788E-6	0.000308942143188	ENSBTAG00000016525;ENSBTAG00000007932;ENSBTAG00000022699;ENSBTAG00000019915;ENSBTAG00000011963;ENSBTAG00000014401;ENSBTAG00000017389;ENSBTAG00000008380;ENSBTAG00000033190;ENSBTAG00000006385;ENSBTAG00000020465;ENSBTAG00000011922;ENSBTAG00000012263;ENSBTAG00000026327;ENSBTAG00000002374;ENSBTAG00000015285;ENSBTAG00000007958;ENSBTAG00000019718;ENSBTAG00000006904;ENSBTAG00000012047;ENSBTAG00000009987;…	ITGA1;HCK;CAV3;GSN;RPS19;SORBS3;RPLP0;ITGA11;PGM5;ADGRB1;FERMT1;PLEC;ASAP3;RPL8;ARMC5;RPS8;TNS4;RPS15;TNS2;JAK2;ITGB3;TNFSF13B;SYNPO2;SLC6A4;PTK2B;ALKBH6;ZYX;RPL10A;RPS16;;THSD1;LPXN;RPS3A;TGFB1I1;LIMS2;RPL27;IRF2;RPL19;RPS7;ARL2;ACTN2;VCL;LCP1;PALLD;ITGA2;ITGB2;PARVB;CORO2B;UBOX5;ILK;EZR;SORBS2;ANXA6;ITGB5;GRB7;FZD2;;SLA;;PTPRC;TRIP6;RPS9;RPS11;ITGB6;LPP;EPHA2;FLRT3;TNS1;EFS
74	GO:0062023	CC	collagen-containing extracellular matrix	74/ 3935	208/ 27572	0.355769	1.93155337442E-6	0.000308942143188	ENSBTAG00000020644;ENSBTAG00000013369;ENSBTAG00000022227;ENSBTAG00000004215;ENSBTAG00000030190;ENSBTAG00000044132;ENSBTAG00000040106;ENSBTAG00000002473;ENSBTAG00000014835;ENSBTAG00000030885;ENSBTAG00000002319;ENSBTAG00000011802;ENSBTAG00000014832;ENSBTAG00000006073;ENSBTAG00000013760;ENSBTAG00000004757;ENSBTAG00000012265;ENSBTAG00000001444;ENSBTAG00000012623;ENSBTAG00000048155;ENSBTAG00000007148;…	GPC4;COL14A1;PLSCR2;RARRES2;COL6A3;NTN5;CHADL;ANGPTL4;SPARC;SSC5D;HMCN2;COL6A1;TMEFF2;PODNL1;COL4A6;LTBP4;VWF;TNXB;NDP;FCN1;F2;COL6A2;COL3A1;NTN3;SERPINE2;FMOD;SMOC2;COL6A6;LAMB2;FGF10;GPC1;MFAP4;VWA1;COL15A1;EFEMP1;COCH;RELL2;CCDC80;ECM2;ANGPTL5;TGFB3;EFEMP2;COL4A5;ADAMTS2;KAZALD1;VWA2;COL5A1;ANGPTL1;MYOC;HSPG2;THBS2;VIT;LTBP3;PCSK6;MGP;FBLN1;COL28A1;THBS3;P3H2;EMILIN1;LUM;SMOC1;MATN4;SPARCL1;CO…
43	GO:0070382	CC	exocytic vesicle	43/ 3935	138/ 27572	0.311594	2.13156409878E-6	0.000308942143188	ENSBTAG00000003474;ENSBTAG00000002075;ENSBTAG00000017075;ENSBTAG00000040103;ENSBTAG00000001981;ENSBTAG00000008320;ENSBTAG00000018633;ENSBTAG00000015368;ENSBTAG00000010253;ENSBTAG00000001507;ENSBTAG00000007446;ENSBTAG00000050644;ENSBTAG00000034435;ENSBTAG00000007523;ENSBTAG00000020130;ENSBTAG00000031967;ENSBTAG00000012820;ENSBTAG00000011236;ENSBTAG00000008636;ENSBTAG00000015387;ENSBTAG00000001599;…	RAB15;MME;STX1A;SYT8;SLC6A17;SEPTIN5;RABAC1;SEPTIN4;SYTL1;CLCN5;NGF;;NKD2;STX4;CLCN3;AMPH;STX3;STX11;PDE4B;RAB40B;SV2A;SYT2;RAB13;SYNPR;SYN3;DLG4;RAB3D;KIRREL3;RNF112;SYT5;RAB10;STX1B;SYN1;TPRG1L;SYTL3;DPYSL3;SYT11;RAB3IP;SYTL5;DNM1;RAB8A;SYT1;MT3
101	GO:0044391	CC	ribosomal subunit	101/ 3935	409/ 27572	0.246944	2.13904608598E-6	0.000308942143188	ENSBTAG00000013264;ENSBTAG00000018628;ENSBTAG00000005211;ENSBTAG00000005349;ENSBTAG00000013866;ENSBTAG00000001538;ENSBTAG00000009908;ENSBTAG00000017441;ENSBTAG00000054083;ENSBTAG00000016581;ENSBTAG00000018320;ENSBTAG00000015388;ENSBTAG00000004348;ENSBTAG00000002060;ENSBTAG00000002468;ENSBTAG00000020795;ENSBTAG00000054736;ENSBTAG00000012276;ENSBTAG00000014822;ENSBTAG00000001794;ENSBTAG00000015831;…	RPS24;RPL29;RPL4;RPL27A;RPS27;;RPS3A;RPL27;;MRPL28;RPLP1;RPL18;MRPL21;RPL19;RPS28;RPS21;;;MRPL52;RPL36;RPL18A;RPL39;RPS14;;RPSA;;MRPL12;RPS19;RPL28;MRPL40;RPS18;RPL8;RPL32;RPS8;RPL13A;;RPS16;;RPL35;RPS5;RPL9;MRPL27;RPS10;;;RPS23;;RPS15A;RPL38;RPL7A;UBA52;;RPS6;MRPL46;MALSU1;RPS4X;RPL37;;RPLP2;RPL7;RPL36AL;RPS13;;;RPS2;RPS7;RPL3L;RPS26;RPL21;MRPL23;;;MRPL55;RPS3;RPL23A;MRPS34;RPS11;RPL11;RPS9;MRPS…
98	GO:0005874	CC	microtubule	98/ 3935	399/ 27572	0.245614	2.30149668667E-6	0.000308942143188	ENSBTAG00000026696;ENSBTAG00000006734;ENSBTAG00000009104;ENSBTAG00000013573;ENSBTAG00000020161;ENSBTAG00000006134;ENSBTAG00000006135;ENSBTAG00000018530;ENSBTAG00000027197;ENSBTAG00000009983;ENSBTAG00000030913;ENSBTAG00000047794;ENSBTAG00000005189;ENSBTAG00000015381;ENSBTAG00000014319;ENSBTAG00000017752;ENSBTAG00000014001;ENSBTAG00000050919;ENSBTAG00000009290;ENSBTAG00000007437;ENSBTAG00000006532;…	DCDC2B;BICD1;SERP1;BIRC5;KLHL22;DYNLRB1;MAP1LC3A;TUBA8;KIF6;KIF23;MX1;DNAH1;SPACA9;ARHGAP18;DNM3;DYNLRB2;MAP1A;;FAM161A;TEKT1;CDK5RAP2;TUBB4A;KIF19;MAP4;KIF1A;REEP4;TUBB6;MTUS2;TEKT2;GAS2;KIF2C;CALM3;DNAH10;;MX2;MAP9;NUSAP1;KIF15;TUBB2B;TTLL9;AURKB;REEP2;TUBGCP6;NICN1;TPPP3;MAP6D1;DNAH9;PBXIP1;DNAH3;CENPE;NUDC;TPPP;GAS2L2;DNAH2;DNM1;TUBA1A;EFHC2;DNAH6;MAP1B;HID1;SAXO2;ARL3;CFAP206;CLMP;KIFAP3;KIF…
129	GO:0031012	CC	extracellular matrix	129/ 3935	375/ 27572	0.344	2.30895835364E-6	0.000308942143188	ENSBTAG00000020644;ENSBTAG00000044132;ENSBTAG00000004215;ENSBTAG00000040106;ENSBTAG00000014835;ENSBTAG00000002319;ENSBTAG00000014832;ENSBTAG00000004757;ENSBTAG00000013662;ENSBTAG00000013472;ENSBTAG00000012623;ENSBTAG00000048155;ENSBTAG00000015789;ENSBTAG00000051910;ENSBTAG00000037768;ENSBTAG00000017448;ENSBTAG00000011489;ENSBTAG00000047998;ENSBTAG00000009111;ENSBTAG00000000522;ENSBTAG00000019517;…	GPC4;NTN5;RARRES2;CHADL;SPARC;HMCN2;TMEFF2;LTBP4;COL8A1;COL1A2;NDP;FCN1;BCAN;FGF10;MMP3;EFEMP1;KAZALD1;COL5A1;LRRN2;AHSG;ELN;THSD4;MGP;FBLN1;SSC5D;;RPSA;CCBE1;COL20A1;HMCN1;COL27A1;GPC5;GPC1;COL14A1;COL5A2;ANGPTL4;COL6A1;COL4A6;OPTC;VWF;COL8A2;CHAD;COL6A2;COL3A1;NTN3;TGFB3;SMOC2;ADAMTS4;CCDC80;COL18A1;ANGPTL1;HSPG2;THBS2;MMP25;LTBP3;ANGPTL5;COL26A1;COL15A1;LPL;WNT7A;COMP;MMP13;VWC2;APOE;SOD3;CCN4…
129	GO:0030312	CC	external encapsulating structure	129/ 3935	375/ 27572	0.344	2.30895835364E-6	0.000308942143188	ENSBTAG00000020644;ENSBTAG00000044132;ENSBTAG00000004215;ENSBTAG00000040106;ENSBTAG00000014835;ENSBTAG00000002319;ENSBTAG00000014832;ENSBTAG00000004757;ENSBTAG00000013662;ENSBTAG00000013472;ENSBTAG00000012623;ENSBTAG00000048155;ENSBTAG00000015789;ENSBTAG00000051910;ENSBTAG00000037768;ENSBTAG00000017448;ENSBTAG00000011489;ENSBTAG00000047998;ENSBTAG00000009111;ENSBTAG00000000522;ENSBTAG00000019517;…	GPC4;NTN5;RARRES2;CHADL;SPARC;HMCN2;TMEFF2;LTBP4;COL8A1;COL1A2;NDP;FCN1;BCAN;FGF10;MMP3;EFEMP1;KAZALD1;COL5A1;LRRN2;AHSG;ELN;THSD4;MGP;FBLN1;SSC5D;;RPSA;CCBE1;COL20A1;HMCN1;COL27A1;GPC5;GPC1;COL14A1;COL5A2;ANGPTL4;COL6A1;COL4A6;OPTC;VWF;COL8A2;CHAD;COL6A2;COL3A1;NTN3;TGFB3;SMOC2;ADAMTS4;CCDC80;COL18A1;ANGPTL1;HSPG2;THBS2;MMP25;LTBP3;ANGPTL5;COL26A1;COL15A1;LPL;WNT7A;COMP;MMP13;VWC2;APOE;SOD3;CCN4…
91	GO:0099503	CC	secretory vesicle	91/ 3935	341/ 27572	0.266862	2.46563833651E-6	0.000308942143188	ENSBTAG00000046540;ENSBTAG00000005189;ENSBTAG00000040103;ENSBTAG00000008320;ENSBTAG00000006734;ENSBTAG00000014835;ENSBTAG00000004503;ENSBTAG00000047441;ENSBTAG00000008717;ENSBTAG00000015027;ENSBTAG00000015387;ENSBTAG00000032613;ENSBTAG00000047648;ENSBTAG00000006128;ENSBTAG00000020229;ENSBTAG00000002349;ENSBTAG00000007897;ENSBTAG00000018633;ENSBTAG00000026751;ENSBTAG00000038696;ENSBTAG00000003474;…	SERPINA3-1;SPACA9;SYT8;SEPTIN5;BICD1;SPARC;NPY;;SERPINE2;;RAB40B;SCG5;SYT2;DYNLT4;ATP8B3;STX1B;POMC;RABAC1;CFAP65;RAB8A;RAB15;MME;SYTL1;VEGFA;PLAT;VWF;STX4;SLC2A4;ABHD2;SNX10;SLC17A9;KLK8;DKKL1;SYNPR;SYN3;DLG4;RNF112;THBS2;KLK7;HSPD1;SYN1;TPRG1L;DPYSL3;RAB3IP;SYTL5;CEP131;DNM1;SYT1;CHGA;;POMT1;VAMP8;CLCN5;BPIFA2A;NGF;;CLCN3;STX11;BPIFA2C;OXT;SCNN1A;SLC6A17;RAB13;RAB3D;RAB10;SYTL3;SYT11;SRGN;ENKUR…
66	GO:0015934	CC	large ribosomal subunit	66/ 3935	247/ 27572	0.267206	2.46696511486E-6	0.000308942143188	ENSBTAG00000000417;ENSBTAG00000013461;ENSBTAG00000019830;ENSBTAG00000020503;ENSBTAG00000023343;ENSBTAG00000000103;ENSBTAG00000019494;ENSBTAG00000019403;ENSBTAG00000019891;ENSBTAG00000014822;ENSBTAG00000005142;ENSBTAG00000026327;ENSBTAG00000015283;ENSBTAG00000005211;ENSBTAG00000005495;ENSBTAG00000012044;ENSBTAG00000005349;ENSBTAG00000047136;ENSBTAG00000025564;ENSBTAG00000020139;ENSBTAG00000001777;…	MRPL12;RPL24;MRPL46;MTRFR;RPL28;MRPL23;RPL10A;MALSU1;MRPL40;MRPL52;RPL37;RPL8;RPL32;RPL4;;RPL13;RPL27A;;RPL36AL;RPL7;RPLP2;RPL14;RPL27;;MRPL28;;RPL18;;RPL36;RPL3L;RPL35;RPL19;MRPL24;;RPL9;MRPL27;RPL21;;RPL12;;MRPL55;;;RPLP1;;RPLP0;RPL29;;;MRPL21;RPL38;RPL7A;RPL18A;;UBA52;RPL39;RPL23A;RPL30;;RPS11;RPL13A;RPL11;;;;
24	GO:0097517	CC	contractile actin filament bundle	24/ 3935	63/ 27572	0.380952	2.55669658358E-6	0.000308942143188	ENSBTAG00000014567;ENSBTAG00000000696;ENSBTAG00000033190;ENSBTAG00000014614;ENSBTAG00000007369;ENSBTAG00000007300;ENSBTAG00000007079;ENSBTAG00000017183;ENSBTAG00000009703;ENSBTAG00000017970;ENSBTAG00000024772;ENSBTAG00000015426;ENSBTAG00000015046;ENSBTAG00000001081;ENSBTAG00000013339;ENSBTAG00000018707;ENSBTAG00000014809;ENSBTAG00000021151;ENSBTAG00000013744;ENSBTAG00000006434;ENSBTAG00000011473;…	MYLK;ILK;PGM5;ACTA2;PDLIM2;FHL3;LCP1;PDLIM3;MYH7;ZYX;TRIP6;PDLIM4;MST1R;PALLD;NEBL;LDB3;ANXA6;MYH10;SYNPO;SYNPO2;MYL9;GAS2L2;LPP;MYH6
24	GO:0001725	CC	stress fiber	24/ 3935	63/ 27572	0.380952	2.55669658358E-6	0.000308942143188	ENSBTAG00000014567;ENSBTAG00000000696;ENSBTAG00000033190;ENSBTAG00000014614;ENSBTAG00000007369;ENSBTAG00000007300;ENSBTAG00000007079;ENSBTAG00000017183;ENSBTAG00000009703;ENSBTAG00000017970;ENSBTAG00000024772;ENSBTAG00000015426;ENSBTAG00000015046;ENSBTAG00000001081;ENSBTAG00000013339;ENSBTAG00000018707;ENSBTAG00000014809;ENSBTAG00000021151;ENSBTAG00000013744;ENSBTAG00000006434;ENSBTAG00000011473;…	MYLK;ILK;PGM5;ACTA2;PDLIM2;FHL3;LCP1;PDLIM3;MYH7;ZYX;TRIP6;PDLIM4;MST1R;PALLD;NEBL;LDB3;ANXA6;MYH10;SYNPO;SYNPO2;MYL9;GAS2L2;LPP;MYH6
47	GO:0016323	CC	basolateral plasma membrane	47/ 3935	162/ 27572	0.290123	2.62238327362E-6	0.000308942143188	ENSBTAG00000040001;ENSBTAG00000018577;ENSBTAG00000017381;ENSBTAG00000014655;ENSBTAG00000034435;ENSBTAG00000020872;ENSBTAG00000006578;ENSBTAG00000019448;ENSBTAG00000010444;ENSBTAG00000006757;ENSBTAG00000010986;ENSBTAG00000001246;ENSBTAG00000009585;ENSBTAG00000008493;ENSBTAG00000007523;ENSBTAG00000027409;ENSBTAG00000019225;ENSBTAG00000012780;ENSBTAG00000023415;ENSBTAG00000006474;ENSBTAG00000051072;…	MARVELD2;SLC7A1;CLDN19;MYO1A;NKD2;C5AR1;SPEF1;CLDN7;ERBB3;CA11;KCNQ1;ATP1A1;CDH16;AQP3;STX4;SLC4A11;SLC39A14;LPO;LIN7B;EPCAM;AQP4;NDRG4;NAIP;ABCC1;B4GALT1;S100G;CD300LG;;EZR;SLC7A8;SLC51B;SLC26A10;SLC4A4;AQP1;CNNM2;AQP9;SLC39A8;AQP7;CLDN1;NOD2;MPZ;LIN7A;SLC38A1;SLC12A2;HEPH;FOLR3;ATP7A
117	GO:0009986	CC	cell surface	117/ 3935	498/ 27572	0.23494	2.80875864563E-6	0.000308942143188	ENSBTAG00000020644;ENSBTAG00000016525;ENSBTAG00000002199;ENSBTAG00000032914;ENSBTAG00000011931;ENSBTAG00000014835;ENSBTAG00000012247;ENSBTAG00000016345;ENSBTAG00000000897;ENSBTAG00000012623;ENSBTAG00000020957;ENSBTAG00000009987;ENSBTAG00000007662;ENSBTAG00000048246;ENSBTAG00000000224;ENSBTAG00000051910;ENSBTAG00000019289;ENSBTAG00000051588;ENSBTAG00000000434;ENSBTAG00000034075;ENSBTAG00000014645;…	GPC4;ITGA1;CORIN;SLC11A2;CD63;SPARC;MXRA8;IL2RB;IQGAP2;NDP;FZD5;ITGB3;HSPA5;DPP4;TSPAN15;FGF10;ITGA2;;CRYAB;SLC7A11;CNTN2;SLC4A4;PDIA3;;SLC1A1;MS4A1;EPHA2;LBP;GPC5;;;GPC1;LRFN5;FAS;GLDN;FLT3LG;VEGFA;PLAT;MRC1;SLC46A2;FCRL4;NRADD;NOD2;ITGAM;AXL;PLXNB3;VASN;TNFSF4;PLVAP;SRPX2;ITGB5;CD40;AREG;LPL;PLAU;ADAM15;HHIP;NLGN1;SFRP4;RSPO2;BGN;SORL1;RAMP1;SCUBE1;VAMP5;DCSTAMP;FZD9;ATP5IF1;EGFL7;;CD4;ITGB2;CD…
127	GO:0048471	CC	perinuclear region of cytoplasm	127/ 3935	498/ 27572	0.25502	2.80875864563E-6	0.000308942143188	ENSBTAG00000018809;ENSBTAG00000047856;ENSBTAG00000021944;ENSBTAG00000002454;ENSBTAG00000003515;ENSBTAG00000006734;ENSBTAG00000002296;ENSBTAG00000015426;ENSBTAG00000020311;ENSBTAG00000016265;ENSBTAG00000020957;ENSBTAG00000008719;ENSBTAG00000030913;ENSBTAG00000019203;ENSBTAG00000026768;ENSBTAG00000015027;ENSBTAG00000015387;ENSBTAG00000006894;ENSBTAG00000020099;ENSBTAG00000051765;ENSBTAG00000007307;…	RANGRF;PAK2;RTRAF;ALG2;SNCG;BICD1;STING1;PDLIM4;USP20;DNAJA1;FZD5;PRKCD;MX1;S100A4;TH;;RAB40B;NOS2;STMN2;;SELE;ABCD1;PRR7;CDK5RAP2;KCNS1;IRAG1;S100A13;EIF2AK2;OBSL1;RAB15;HSP90B1;CALCOCO2;CDH1;NANOS3;LMTK2;STX10;STX4;TNFSF13B;RAB34;SLC2A4;ATP2C2;CHI3L1;TPPP3;SCEL;TYR;OAS2;TPPP;SEC23B;ASPSCR1;MEIS2;RPS6;CHGA;ATP7A;MT3;GBP5;PLSCR2;HMOX1;VAMP8;BRI3;PCLAF;ADGRB1;RHPN2;ZDHHC20;SNF8;RACK1;ANKRD13D;PTK2…
135	GO:0005929	CC	cilium	135/ 3935	420/ 27572	0.321429	2.99736568092E-6	0.000308942143188	ENSBTAG00000015309;ENSBTAG00000005189;ENSBTAG00000011861;ENSBTAG00000021714;ENSBTAG00000000985;ENSBTAG00000020264;ENSBTAG00000005937;ENSBTAG00000016017;ENSBTAG00000014233;ENSBTAG00000047794;ENSBTAG00000006305;ENSBTAG00000000437;ENSBTAG00000021547;ENSBTAG00000002583;ENSBTAG00000007173;ENSBTAG00000004187;ENSBTAG00000021664;ENSBTAG00000009290;ENSBTAG00000007437;ENSBTAG00000033464;ENSBTAG00000006128;…	CFAP300;SPACA9;CFAP161;TEKT2;RAB10;CCDC181;TTLL9;CCDC40;CCT8;DNAH1;AK1;FFAR4;CFAP57;DNALI1;PDGFRA;CFAP251;TACR2;FAM161A;TEKT1;SPA17;DYNLT4;TUBB4A;TTC21A;CFAP65;MNS1;ALPK1;RAB8A;CCDC103;MOK;RAB15;DNAJB13;BBS9;DNAAF11;DNAI4;ATP1A1;SMO;DNAH10;DNAI7;CFAP221;IFT43;ODAD3;ABHD2;;STOML3;B9D2;ODAD4;UBXN10;ANKS3;DNAH9;TMEM80;IFT122;DNAH3;CABYR;TULP2;WDR35;CFAP126;DYNLT2B;DNAI2;EFCAB1;DNAH2;CEP131;CFAP410;I…
98	GO:0009897	CC	external side of plasma membrane	98/ 3935	361/ 27572	0.271468	3.16732911216E-6	0.000308942143188	ENSBTAG00000020644;ENSBTAG00000006130;ENSBTAG00000055140;ENSBTAG00000009987;ENSBTAG00000019734;ENSBTAG00000011275;ENSBTAG00000019289;ENSBTAG00000019975;ENSBTAG00000019033;ENSBTAG00000006452;ENSBTAG00000011481;ENSBTAG00000019297;ENSBTAG00000007307;ENSBTAG00000039740;ENSBTAG00000033464;ENSBTAG00000040144;ENSBTAG00000026753;ENSBTAG00000004580;ENSBTAG00000015032;ENSBTAG00000023563;ENSBTAG00000010785;…	GPC4;CLEC14A;;ITGB3;CD276;SCUBE1;ITGA2;IL7R;CD84;CD3D;IL12RB1;GFRA1;SELE;LY6G5B;SPA17;;CXCR1;MS4A1;CD14;;FAS;CD163;ITGA1;CD274;OSMR;SLC2A4;CD80;AQP4;;CD22;GFRA3;CD86;;CD40;IL2RG;CD3G;DNAI2;NLGN1;IL11RA;HMCN2;;CD79A;;;CD48;CLCN3;IL3RA;CD244;;PDCD1;GFRA4;MFGE8;GSR;CD248;CD4;CSF3R;SLAMF6;CD2;CD19;B2M;ENPP3;CCR10;;SLC4A3;;BTN1A1;LY9;CD1E;;IL6R;TMEM269;ABCA1;CD3E;;SELL;THY1;;CCR1;SEMA7A;SPN;CXCR4;PTPR…
115	GO:0098552	CC	side of membrane	115/ 3935	448/ 27572	0.256696	3.17567420649E-6	0.000308942143188	ENSBTAG00000020644;ENSBTAG00000015149;ENSBTAG00000033190;ENSBTAG00000049808;ENSBTAG00000006130;ENSBTAG00000055140;ENSBTAG00000009987;ENSBTAG00000019734;ENSBTAG00000026768;ENSBTAG00000011275;ENSBTAG00000019289;ENSBTAG00000019975;ENSBTAG00000019033;ENSBTAG00000011481;ENSBTAG00000019297;ENSBTAG00000007596;ENSBTAG00000039740;ENSBTAG00000033464;ENSBTAG00000019627;ENSBTAG00000040144;ENSBTAG00000026753;…	GPC4;;PGM5;IL3RA;CLEC14A;;ITGB3;CD276;TH;SCUBE1;ITGA2;IL7R;CD84;IL12RB1;GFRA1;GEM;LY6G5B;SPA17;THY1;;CXCR1;RPSA;MS4A1;CD14;;;CDH1;FAS;CD163;ITGA1;CD274;OSMR;SLC2A4;CD80;ATP2C2;AQP4;;CD22;GFRA3;CD86;;CD40;IL2RG;CLCN3;CD3D;ASPSCR1;NLGN1;GFRA4;PTPN1;HMCN2;;CD79A;EPM2A;;;CD48;CD3G;CRLF1;CD244;;PDCD1;RPS28;MFGE8;GSR;RPS26;RPL27;CDIP1;CD4;CSF3R;SLAMF6;CD2;CD19;B2M;EZR;ENPP3;CCR10;;SLC4A3;;BTN1A1;LY9;CD…
165	GO:0070161	CC	anchoring junction	165/ 3935	706/ 27572	0.233711	3.25128474849E-6	0.000308942143188	ENSBTAG00000047856;ENSBTAG00000014401;ENSBTAG00000017366;ENSBTAG00000033190;ENSBTAG00000012247;ENSBTAG00000004751;ENSBTAG00000015426;ENSBTAG00000007958;ENSBTAG00000040584;ENSBTAG00000020957;ENSBTAG00000008493;ENSBTAG00000009987;ENSBTAG00000023415;ENSBTAG00000005672;ENSBTAG00000001538;ENSBTAG00000048246;ENSBTAG00000025893;ENSBTAG00000009908;ENSBTAG00000019289;ENSBTAG00000017604;ENSBTAG00000012394;…	PAK2;SORBS3;GRB7;PGM5;MXRA8;SPTBN4;PDLIM4;TNS4;DSC2;FZD5;AQP3;ITGB3;LIN7B;CDH22;;DPP4;CDH12;RPS3A;ITGA2;RAB13;CCDC85A;SCN2A;RPL19;CLDN10;SCN4B;PERP;CD2AP;RPS9;DBN1;ITGA11;;DES;;CLDN1;FERMT3;LIN7A;LPP;EPHA2;MARVELD2;LSR;HCK;SMPX;CLDN7;DDX58;RPS19;;CAV3;GJC2;CDH7;VAV1;ASAP3;RPL8;PKP3;ARMC5;RPS8;DSG3;LPXN;TNFSF13B;SYNPO2;TJP3;RANGRF;AQP4;RPS16;GJB2;PKP1;CDH6;F11R;PALLD;ARVCF;RPS7;;ITGB5;PRKCD;;JAM3;…
166	GO:0099512	CC	supramolecular fiber	166/ 3935	715/ 27572	0.232168	3.74568821788E-6	0.000308942143188	ENSBTAG00000021867;ENSBTAG00000039425;ENSBTAG00000003512;ENSBTAG00000038384;ENSBTAG00000006734;ENSBTAG00000006532;ENSBTAG00000009104;ENSBTAG00000013573;ENSBTAG00000020161;ENSBTAG00000006134;ENSBTAG00000004757;ENSBTAG00000014719;ENSBTAG00000018530;ENSBTAG00000027197;ENSBTAG00000009983;ENSBTAG00000030913;ENSBTAG00000047794;ENSBTAG00000005189;ENSBTAG00000006305;ENSBTAG00000014319;ENSBTAG00000000434;…	BFSP1;KRT6A;MYH7B;KRT5;BICD1;CDK5RAP2;SERP1;BIRC5;KLHL22;DYNLRB1;LTBP4;TMOD1;TUBA8;KIF6;KIF23;MX1;DNAH1;SPACA9;AK1;DNM3;CRYAB;DYNLRB2;MAPT;;FAM161A;ELN;THSD4;TUBB4A;FBLN1;KIF19;KIF15;DES;MAP4;IDO1;REEP4;MAP1A;TUBB6;LMNB1;HCK;SMPX;TEKT2;ACTG2;GAS2;MYH3;KIF2C;KRT75;CALM3;MAP1LC3A;VPS18;DNAH10;;MYH10;MX2;ACTA2;MAP9;NUSAP1;SMTNL1;TUBB2B;TTLL9;AURKB;LMOD1;REEP2;TUBGCP6;NICN1;TPPP3;PALLD;MAP6D1;DNAH9;K…
166	GO:0099081	CC	supramolecular polymer	166/ 3935	715/ 27572	0.232168	3.74568821788E-6	0.000308942143188	ENSBTAG00000021867;ENSBTAG00000039425;ENSBTAG00000003512;ENSBTAG00000038384;ENSBTAG00000006734;ENSBTAG00000006532;ENSBTAG00000009104;ENSBTAG00000013573;ENSBTAG00000020161;ENSBTAG00000006134;ENSBTAG00000004757;ENSBTAG00000014719;ENSBTAG00000018530;ENSBTAG00000027197;ENSBTAG00000009983;ENSBTAG00000030913;ENSBTAG00000047794;ENSBTAG00000005189;ENSBTAG00000006305;ENSBTAG00000014319;ENSBTAG00000000434;…	BFSP1;KRT6A;MYH7B;KRT5;BICD1;CDK5RAP2;SERP1;BIRC5;KLHL22;DYNLRB1;LTBP4;TMOD1;TUBA8;KIF6;KIF23;MX1;DNAH1;SPACA9;AK1;DNM3;CRYAB;DYNLRB2;MAPT;;FAM161A;ELN;THSD4;TUBB4A;FBLN1;KIF19;KIF15;DES;MAP4;IDO1;REEP4;MAP1A;TUBB6;LMNB1;HCK;SMPX;TEKT2;ACTG2;GAS2;MYH3;KIF2C;KRT75;CALM3;MAP1LC3A;VPS18;DNAH10;;MYH10;MX2;ACTA2;MAP9;NUSAP1;SMTNL1;TUBB2B;TTLL9;AURKB;LMOD1;REEP2;TUBGCP6;NICN1;TPPP3;PALLD;MAP6D1;DNAH9;K…
142	GO:0099513	CC	polymeric cytoskeletal fiber	142/ 3935	652/ 27572	0.217791	3.990197117E-6	0.000308942143188	ENSBTAG00000021867;ENSBTAG00000026696;ENSBTAG00000038384;ENSBTAG00000006734;ENSBTAG00000009104;ENSBTAG00000013573;ENSBTAG00000020161;ENSBTAG00000006134;ENSBTAG00000006135;ENSBTAG00000014719;ENSBTAG00000018530;ENSBTAG00000027197;ENSBTAG00000009983;ENSBTAG00000030913;ENSBTAG00000005189;ENSBTAG00000047794;ENSBTAG00000039425;ENSBTAG00000006305;ENSBTAG00000014319;ENSBTAG00000017752;ENSBTAG00000017512;…	BFSP1;DCDC2B;KRT5;BICD1;SERP1;BIRC5;KLHL22;DYNLRB1;MAP1LC3A;TMOD1;TUBA8;KIF6;KIF23;MX1;SPACA9;DNAH1;KRT6A;AK1;DNM3;DYNLRB2;MAPT;;FAM161A;TEKT1;CDK5RAP2;TUBB4A;KIF19;DES;MAP4;KIF1A;REEP4;TUBB6;LMNB1;HCK;TEKT2;GAS2;KIF2C;KRT75;CALM3;VPS18;DNAH10;;MX2;ACTA2;MAP9;NUSAP1;KIF15;TUBB2B;TTLL9;AURKB;REEP2;TUBGCP6;NICN1;TPPP3;PALLD;MAP6D1;DNAH9;KRT23;IFFO1;PBXIP1;MARK2;KRT14;CENPE;TPM2;NUDC;TPPP;DNAH3;GAS2…
230	GO:0031226	CC	intrinsic component of plasma membrane	230/ 3935	1091/ 27572	0.210816	4.11403340918E-6	0.000308942143188	ENSBTAG00000020644;ENSBTAG00000012543;ENSBTAG00000004019;ENSBTAG00000032914;ENSBTAG00000011864;ENSBTAG00000038215;ENSBTAG00000000898;ENSBTAG00000006811;ENSBTAG00000016948;ENSBTAG00000007409;ENSBTAG00000021273;ENSBTAG00000004607;ENSBTAG00000018133;ENSBTAG00000020957;ENSBTAG00000009987;ENSBTAG00000016071;ENSBTAG00000020958;ENSBTAG00000039702;ENSBTAG00000001925;ENSBTAG00000012805;ENSBTAG00000008008;…	GPC4;EDA;PMEL;SLC11A2;RGMB;CLCA2;F2RL2;EPHA3;PTH1R;MILR1;SEMA4B;GSG1L;SEMA3A;FZD5;ITGB3;HHIP;LRRC8D;FCRL3;TMPRSS11D;TSPAN13;TLR2;FFAR4;;SCN2A;EPHB2;SLC16A2;ADGRG1;TENM2;PERP;TSPAN12;IFNAR1;SELE;TLR4;ATP2B3;CNTN2;NTNG2;CHRND;ELAPOR1;TMEM150C;KCNK3;HAS3;CALHM6;SORCS3;SLC39A8;TRABD2B;CLDN1;SLC1A1;MS4A1;EPHA2;CD14;GPC5;TRPM5;;GPC1;LRFN5;KCNK12;CAV3;CALY;SLCO4A1;PKHD1L1;SSTR2;LMTK2;FOLR1;FGFR4;CD177;A…
210	GO:0005794	CC	Golgi apparatus	210/ 3935	1007/ 27572	0.20854	4.16451748036E-6	0.000308942143188	ENSBTAG00000015060;ENSBTAG00000004019;ENSBTAG00000010968;ENSBTAG00000003833;ENSBTAG00000014692;ENSBTAG00000006734;ENSBTAG00000018633;ENSBTAG00000053587;ENSBTAG00000002296;ENSBTAG00000018639;ENSBTAG00000008863;ENSBTAG00000004503;ENSBTAG00000025669;ENSBTAG00000009299;ENSBTAG00000008718;ENSBTAG00000012626;ENSBTAG00000020817;ENSBTAG00000014611;ENSBTAG00000008711;ENSBTAG00000019972;ENSBTAG00000014312;…	GBP5;PMEL;TMED1;SLC35G2;CREB3L4;BICD1;RABAC1;;STING1;UNC45A;TMEM87A;NPY;B3GALT4;AFTPH;GALNT17;B4GALT5;B3GAT2;SORL1;BOK;TEPSIN;ATL1;ESR1;JAKMIP2;CRYAB;GLT8D2;STMN3;FUT1;STMN2;GAL3ST3;PERP;IFT27;AHSG;MAN2A1;DUSP26;CLEC16A;CDK5RAP2;ZNF622;COPG2;CHST8;RFNG;B4GALT3;MVB12A;PRKG1;B3GAT3;CHST9;RAB8A;KBTBD8;CD14;OBSL1;SLC10A7;RAB15;POFUT2;AP4M1;CDH1;FUT2;FEZ1;CPE;LMTK2;COPZ2;SMO;FGFR4;STX10;ARSL;NOD2;NTN3…
59	GO:0030141	CC	secretory granule	59/ 3935	222/ 27572	0.265766	4.2960850194E-6	0.000308942143188	ENSBTAG00000003474;ENSBTAG00000030483;ENSBTAG00000020522;ENSBTAG00000005189;ENSBTAG00000010805;ENSBTAG00000017077;ENSBTAG00000013245;ENSBTAG00000016891;ENSBTAG00000014835;ENSBTAG00000046540;ENSBTAG00000005339;ENSBTAG00000001244;ENSBTAG00000009144;ENSBTAG00000012637;ENSBTAG00000012265;ENSBTAG00000021518;ENSBTAG00000019954;ENSBTAG00000007523;ENSBTAG00000020130;ENSBTAG00000009190;ENSBTAG00000008717;…	RAB15;KLK7;;SPACA9;POMT1;CTSV;ITPR3;TCP11;SPARC;SERPINA3-1;VEGFA;PLAT;BPIFA2A;ECRG4;VWF;TMPRSS4;ABHD2;STX4;CLCN3;SLC2A4;SERPINE2;STX3;BPIFA2C;STX1A;;NPY;RAB13;SLC17A9;KLK8;GAL;SYT8;SRGN;SCNN1A;ENKUR;SCG5;DKKL1;SYT2;PCSK1N;RAB3D;NCF2;SNX10;DYNLT4;THBS2;SYT5;RAB10;VAMP8;ATP8B3;HSPD1;POMC;EXOC3L1;ADAM8;OXT;CFAP65;CRACR2A;NCS1;CEP131;SYT1;;CHGA
14	GO:0031941	CC	filamentous actin	14/ 3935	27/ 27572	0.518519	4.52394631914E-6	0.000308942143188	ENSBTAG00000003100;ENSBTAG00000030769;ENSBTAG00000010661;ENSBTAG00000017183;ENSBTAG00000001332;ENSBTAG00000014655;ENSBTAG00000003176;ENSBTAG00000027524;ENSBTAG00000009554;ENSBTAG00000018707;ENSBTAG00000000322;ENSBTAG00000022927;ENSBTAG00000007369;ENSBTAG00000015426	SMTN;KPTN;DPYSL3;PDLIM3;MYO1C;MYO1A;JAM3;SMTNL1;EHBP1L1;LDB3;CD2AP;RAC3;PDLIM2;PDLIM4
271	GO:0005856	CC	cytoskeleton	271/ 3935	1171/ 27572	0.231426	4.64582485925E-6	0.000308942143188	ENSBTAG00000015309;ENSBTAG00000047424;ENSBTAG00000021867;ENSBTAG00000002199;ENSBTAG00000021576;ENSBTAG00000014655;ENSBTAG00000002454;ENSBTAG00000017367;ENSBTAG00000008320;ENSBTAG00000012601;ENSBTAG00000006811;ENSBTAG00000009341;ENSBTAG00000005219;ENSBTAG00000020161;ENSBTAG00000006134;ENSBTAG00000054330;ENSBTAG00000015820;ENSBTAG00000018530;ENSBTAG00000015426;ENSBTAG00000020311;ENSBTAG00000016265;…	CFAP300;TRIP10;BFSP1;CORIN;LMOD1;MYO1A;ALG2;IFIT5;SEPTIN5;TEKT4;EPHA3;CCDC146;KLHL4;KLHL22;DYNLRB1;TUBB2B;UXT;TUBA8;PDLIM4;USP20;DNAJA1;TUBGCP2;MYO1F;LCP1;MX1;CCT8;DNAH1;DNAH6;SPAG6;PACSIN3;DNM3;CRYAB;MSRB1;ABLIM2;MICAL1;RASSF5;CCDC124;KANK3;;ARL3;WDR35;RAPGEF3;EVL;TEKT1;MZT2B;SAMD14;HYPK;DES;DBN1;DSTN;SSH2;TUBB4A;HSPB7;DMPK;MARCKSL1;CAMK2B;C3H1orf194;MYO1C;CDC42EP2;MAP4;MVB12A;RABEP2;RAB8A;MTCL1…
212	GO:0099080	CC	supramolecular complex	212/ 3935	1060/ 27572	0.2	4.6518314131E-6	0.000308942143188	ENSBTAG00000054774;ENSBTAG00000021867;ENSBTAG00000026696;ENSBTAG00000003512;ENSBTAG00000021673;ENSBTAG00000017366;ENSBTAG00000006734;ENSBTAG00000011644;ENSBTAG00000009104;ENSBTAG00000013573;ENSBTAG00000020161;ENSBTAG00000006134;ENSBTAG00000004757;ENSBTAG00000014719;ENSBTAG00000018530;ENSBTAG00000027197;ENSBTAG00000015427;ENSBTAG00000010048;ENSBTAG00000033727;ENSBTAG00000030913;ENSBTAG00000005189;…	;BFSP1;DCDC2B;MYH7B;NDC80;GRB7;BICD1;THSD4;SERP1;BIRC5;KLHL22;DYNLRB1;LTBP4;TMOD1;TUBA8;KIF6;CFDP1;SPC25;RBPMS;MX1;SPACA9;DNAH1;KRT6A;AK1;DNM3;CRYAB;DYNLRB2;ARC;LTBP2;LCP1;;CENPX;FAM161A;ELN;CDK5RAP2;TUBB4A;FBLN1;KIF19;DES;RAC2;DNAH3;CIRBP;MAP4;CFAP206;APOBEC3Z1;MAP1A;HJURP;TUBB6;LMNB1;HCK;SMPX;TEKT2;NANOS3;MIS12;ACTG2;DYNC1I1;CENPF;GAS2;MYH3;NUP160;ZNFX1;SNCAIP;KRT75;CALM3;MAP1LC3A;VPS18;DNAH10;…
208	GO:0005887	CC	integral component of plasma membrane	208/ 3935	1018/ 27572	0.204322	4.67621815689E-6	0.000308942143188	ENSBTAG00000012543;ENSBTAG00000004019;ENSBTAG00000032914;ENSBTAG00000038215;ENSBTAG00000000898;ENSBTAG00000006811;ENSBTAG00000007409;ENSBTAG00000021273;ENSBTAG00000004607;ENSBTAG00000018133;ENSBTAG00000020957;ENSBTAG00000009987;ENSBTAG00000016071;ENSBTAG00000020958;ENSBTAG00000039702;ENSBTAG00000001925;ENSBTAG00000012805;ENSBTAG00000000437;ENSBTAG00000027841;ENSBTAG00000038180;ENSBTAG00000032588;…	EDA;PMEL;SLC11A2;CLCA2;F2RL2;EPHA3;MILR1;SEMA4B;GSG1L;SEMA3A;FZD5;ITGB3;HHIP;LRRC8D;FCRL3;TMPRSS11D;TSPAN13;FFAR4;;SCN2A;TMEM150C;SLC16A2;ADGRG1;SEMA3B;PERP;TSPAN12;IFNAR1;SELE;TLR4;ATP2B3;CHRND;ELAPOR1;EPHB2;KCNK3;HAS3;CALHM6;SORCS3;SLC39A8;TRABD2B;CLDN1;SLC1A1;MS4A1;EPHA2;TSPAN2;TRPM5;;LRFN5;KCNK12;CAV3;CALY;SLCO4A1;PKHD1L1;SSTR2;LMTK2;FGFR4;ADCY7;FCRL4;TSPAN9;CTLA4;SLC2A4;AQP4;MFSD12;AXL;SLC6A…
68	GO:0016324	CC	apical plasma membrane	68/ 3935	272/ 27572	0.25	4.85394395648E-6	0.000308942143188	ENSBTAG00000040001;ENSBTAG00000015750;ENSBTAG00000026813;ENSBTAG00000014655;ENSBTAG00000017077;ENSBTAG00000007415;ENSBTAG00000017020;ENSBTAG00000012820;ENSBTAG00000016234;ENSBTAG00000000898;ENSBTAG00000000211;ENSBTAG00000006731;ENSBTAG00000018577;ENSBTAG00000027766;ENSBTAG00000019627;ENSBTAG00000010986;ENSBTAG00000012637;ENSBTAG00000007302;ENSBTAG00000018646;ENSBTAG00000001246;ENSBTAG00000009987;…	MARVELD2;AMN;AQP5;MYO1A;CTSV;SLC7A8;S100G;STX3;DUOX2;F2RL2;SHROOM2;SLC7A5;SLC7A1;C1QTNF5;THY1;KCNQ1;ECRG4;SLC2A5;ATP6V1B2;ATP1A1;ITGB3;SLC4A11;SLC39A14;SLC6A4;MAL2;EPCAM;GPR143;SPEF1;DPP4;PARD6A;SHROOM3;ABCC1;SLC23A1;;ABCG2;SCNN1A;SLC16A2;ATP8B1;MUC1;PARD6B;JAG1;SLC9A3R2;;CD300LG;ATP12A;PLB1;EZR;ENPP3;FOLR3;ERBB3;KCNK1;OCLN;AQP1;UPK1B;CFAP126;ZMYND10;SLC5A1;SLC39A8;RIPOR2;CLDN1;SLC1A1;SLC38A3;SLC…
307	GO:0031410	CC	cytoplasmic vesicle	307/ 3935	1393/ 27572	0.220388	4.89655549088E-6	0.000308942143188	ENSBTAG00000000483;ENSBTAG00000046540;ENSBTAG00000010968;ENSBTAG00000032914;ENSBTAG00000046421;ENSBTAG00000040103;ENSBTAG00000010837;ENSBTAG00000010253;ENSBTAG00000006472;ENSBTAG00000006734;ENSBTAG00000018633;ENSBTAG00000002319;ENSBTAG00000006811;ENSBTAG00000005016;ENSBTAG00000002296;ENSBTAG00000021678;ENSBTAG00000004924;ENSBTAG00000011902;ENSBTAG00000004503;ENSBTAG00000018646;ENSBTAG00000013869;…	HYAL1;SERPINA3-1;TMED1;SLC11A2;SFTPD;SYT8;HTR4;SYTL1;GPR143;BICD1;RABAC1;HMCN2;EPHA3;AP3B1;STING1;SLC31A1;PENK;WASHC1;NPY;ATP6V1B2;SH3BP4;PRKCD;MX1;SPACA9;SERPINE2;SORL1;TH;VEGFA;DPP4;TNFAIP1;;SNX31;TOM1L1;RAB40B;DNM3;TLR2;FFAR4;GAL;VAMP2;TOM1;STMN2;SCG5;SYT2;IFNAR1;NCF2;CADPS;ROPN1;CEMIP;KLK8;FER1L5;SLC6A4;STX1B;CLEC16A;GALNT15;PDIA3;POMC;OVGP1;SPARC;AHCY;MPEG1;CD79A;PLAT;CFAP65;MVB12A;RABEP2;AB…
284	GO:0005739	CC	mitochondrion	284/ 3935	1497/ 27572	0.189713	4.90947487704E-6	0.000308942143188	ENSBTAG00000021862;ENSBTAG00000054726;ENSBTAG00000002214;ENSBTAG00000046547;ENSBTAG00000053378;ENSBTAG00000020405;ENSBTAG00000007799;ENSBTAG00000031834;ENSBTAG00000043546;ENSBTAG00000007812;ENSBTAG00000003519;ENSBTAG00000012880;ENSBTAG00000019419;ENSBTAG00000016211;ENSBTAG00000012654;ENSBTAG00000014822;ENSBTAG00000002296;ENSBTAG00000026613;ENSBTAG00000004295;ENSBTAG00000016265;ENSBTAG00000000808;…	SLC27A3;UQCC2;TAT;CIDEA;;NDUFB9;MTFR2;;ND6;NDUFA13;NOL3;DNLZ;NDUFS7;GCDH;CHCHD1;MRPL52;STING1;MSTO1;NDUFA8;DNAJA1;COX14;BCAT2;HSPA5;GK5;MMAB;MGST1;BOK;COX4I2;COX4I1;DOK7;;DCK;PRDX6;MRPL28;CRYAB;IFIH1;ARL2;ABHD8;GLYAT;PLA2G2A;;NAXE;TFAP2C;KMO;GLUL;MACC1;HEBP2;PERP;ME3;DEPP1;UQCRH;ACADL;ESR2;CYTB;PDPR;COX2;GAT;AMMECR1;ND1;HINT2;NIT1;SURF1;SPATA18;BRI3BP;SLC25A23;SLC25A5;FMC1;ALKBH3;COX7A1;;CYP27B1;…
144	GO:0005815	CC	microtubule organizing center	144/ 3935	684/ 27572	0.210526	5.12967599631E-6	0.000308942143188	ENSBTAG00000001847;ENSBTAG00000003100;ENSBTAG00000026696;ENSBTAG00000002451;ENSBTAG00000047855;ENSBTAG00000021944;ENSBTAG00000021673;ENSBTAG00000003515;ENSBTAG00000006734;ENSBTAG00000014830;ENSBTAG00000013573;ENSBTAG00000020161;ENSBTAG00000006134;ENSBTAG00000020311;ENSBTAG00000004604;ENSBTAG00000006656;ENSBTAG00000020836;ENSBTAG00000011406;ENSBTAG00000005189;ENSBTAG00000004851;ENSBTAG00000002238;…	CNTLN;SMTN;DCDC2B;TTC39A;MECP2;RTRAF;NDC80;SNCG;BICD1;PPP1R32;BIRC5;KLHL22;DYNLRB1;USP20;CCDC124;RANBP1;CIBAR2;TESK1;SPACA9;NCKAP5L;ARL2;PIN1;ARL3;;CCDC38;FAM161A;MZT2B;CDK5RAP2;STX1B;CAMK2B;MVB12A;RABEP2;ALPK1;RAB8A;OBSL1;CCDC8;MTUS2;C20H5orf49;TEKT2;FEZ1;CRACR2A;CALM3;;SMTNL1;TPGS1;ODAD3;TTLL9;CCT8;SNX10;AURKB;IFT122;CEP164;CCNB1;TUBGCP6;DYNLT4;DZIP1L;TCEA2;RPS7;WDR35;CFAP126;DCTN1;GAS2L2;CEP13…
342	GO:0120025	CC	plasma membrane bounded cell projection	342/ 3935	1480/ 27572	0.231081	5.24041080592E-6	0.000308942143188	ENSBTAG00000026461;ENSBTAG00000007661;ENSBTAG00000013715;ENSBTAG00000006305;ENSBTAG00000014312;ENSBTAG00000014319;ENSBTAG00000038180;ENSBTAG00000004187;ENSBTAG00000017512;ENSBTAG00000034075;ENSBTAG00000000841;ENSBTAG00000006828;ENSBTAG00000007437;ENSBTAG00000006947;ENSBTAG00000006128;ENSBTAG00000014645;ENSBTAG00000002508;ENSBTAG00000021013;ENSBTAG00000011390;ENSBTAG00000018232;ENSBTAG00000049540;…	CACNA1H;MYO1F;BRINP2;AK1;ATL1;DNM3;SCN2A;CFAP251;MAPT;SLC7A11;LZTS1;RAPGEF3;TEKT1;ROPN1;DYNLT4;CNTN2;GNG3;TUBB4A;CHRND;STOML3;CCDC103;RAB15;SMO;DNAI7;MYH10;MNS1;PALLD;DNAH3;CABYR;SYN1;CFAP126;DYNLT2B;DNAI2;GNB3;CEP131;JAM3;;CFAP36;ABHD17C;EPM2A;RET;RACK1;ARHGAP18;CAMK2G;PTK2B;CHRNB1;RELN;HOATZ;FAM89B;NRG1;;DNAI1;AK8;CPNE6;MYO7B;STX1A;CHRM2;ILK;TMEM216;CFAP73;BST1;PLEC;CROCC;KCNQ1;CIB2;SPEF1;SCN1B…
371	GO:0005615	CC	extracellular space	371/ 3935	1403/ 27572	0.264433	5.30293123641E-6	0.000308942143188	ENSBTAG00000015147;ENSBTAG00000015149;ENSBTAG00000021273;ENSBTAG00000013662;ENSBTAG00000000128;ENSBTAG00000012623;ENSBTAG00000012780;ENSBTAG00000025257;ENSBTAG00000012393;ENSBTAG00000007392;ENSBTAG00000016989;ENSBTAG00000009111;ENSBTAG00000025029;ENSBTAG00000047567;ENSBTAG00000014721;ENSBTAG00000017196;ENSBTAG00000007897;ENSBTAG00000049782;ENSBTAG00000007325;ENSBTAG00000014921;ENSBTAG00000049788;…	S100A10;;SEMA4B;COL8A1;FGF18;NDP;LPO;CCL4;AGT;SERPINA14;;LRRN2;MAN2A1;VEGFB;MUC4;PDIA3;POMC;;TPSB2;IL6;WFDC1;S100A13;LBP;CLEC3B;SLIT3;COL14A1;GLDN;ANGPTL4;COL6A1;GDF10;TNFSF13B;NPY;SERPINB4;;SMPDL3B;TNFSF4;;KLK7;;TCN1;LCAT;KNG1;IL1B;SAO;JAM3;CHGA;PCOLCE;PI16;BGN;;C1QTNF5;SCGB2A2;PTI;IGFBP5;CPAMD8;FBLN7;EDN3;MFGE8;APOA1;LGI4;CRELD2;PTGDS;RELN;CCL19;GGH;CR2;CCL21;PTX3;PCSK6;MIF;PLAU;SEMA3B;NRG1;A2M…
259	GO:0005783	CC	endoplasmic reticulum	259/ 3935	1257/ 27572	0.206046	5.34697721402E-6	0.000308942143188	ENSBTAG00000021862;ENSBTAG00000004059;ENSBTAG00000020569;ENSBTAG00000010968;ENSBTAG00000046421;ENSBTAG00000018294;ENSBTAG00000002454;ENSBTAG00000004268;ENSBTAG00000038849;ENSBTAG00000026502;ENSBTAG00000013264;ENSBTAG00000009104;ENSBTAG00000012904;ENSBTAG00000002296;ENSBTAG00000013579;ENSBTAG00000010481;ENSBTAG00000016265;ENSBTAG00000011500;ENSBTAG00000005344;ENSBTAG00000008719;ENSBTAG00000009984;…	SLC27A3;SOAT1;CACNA2D1;TMED1;SFTPD;DNASE1L3;ALG2;TRAPPC5;;CYP2D14;RPS24;SERP1;EDEM1;STING1;SARAF;UBXN1;DNAJA1;CASQ2;GNPNAT1;PRKCD;SGPL1;HSPA5;NECAB3;PIGW;MGST1;BOK;RPS3A;;RPL27;MRAP;RPL18;RHBDD1;SMPD2;CCR10;TLCD4;RPS28;VKORC1;RPS21;NPC2;TMEM33;SGPP1;PAFAH2;MGST3;CEMIP;RRBP1;CYP1A1;RYR2;COPG2;RETREG1;PDIA3;IRAG1;CAMK2B;ACSBG1;P3H3;PIGQ;REEP4;ELOVL5;TLR7;PTGS2;KCNRG;PCK1;HSP90B1;FKBP7;SEL1L;FITM1;C…
29	GO:0005518	MF	collagen binding	29/ 3935	60/ 27572	0.483333	9.08723820709E-7	0.000308942143188	ENSBTAG00000012514;ENSBTAG00000020528;ENSBTAG00000038141;ENSBTAG00000011847;ENSBTAG00000008380;ENSBTAG00000014835;ENSBTAG00000025752;ENSBTAG00000017135;ENSBTAG00000015739;ENSBTAG00000012265;ENSBTAG00000001444;ENSBTAG00000016525;ENSBTAG00000021442;ENSBTAG00000019289;ENSBTAG00000021844;ENSBTAG00000019269;ENSBTAG00000003018;ENSBTAG00000024081;ENSBTAG00000017371;ENSBTAG00000040106;ENSBTAG00000004885;…	PODN;PCOLCE;ADGRG1;ASPN;ITGA11;SPARC;P3H4;CTSS;MRC2;VWF;TNXB;ITGA1;CRTAP;ITGA2;COCH;COL6A2;FSTL3;ECM2;RELL2;CHADL;DDR2;CCBE1;SPARCL1;COMP;C1QTNF1;MMP13;AEBP1;SSLP1;LUM
39	GO:0099106	MF	ion channel regulator activity	39/ 3935	119/ 27572	0.327731	9.61377661092E-7	0.000308942143188	ENSBTAG00000005762;ENSBTAG00000016973;ENSBTAG00000000512;ENSBTAG00000031441;ENSBTAG00000023997;ENSBTAG00000022699;ENSBTAG00000021808;ENSBTAG00000002985;ENSBTAG00000007596;ENSBTAG00000018809;ENSBTAG00000017328;ENSBTAG00000011377;ENSBTAG00000018404;ENSBTAG00000003826;ENSBTAG00000009828;ENSBTAG00000012805;ENSBTAG00000009576;ENSBTAG00000017815;ENSBTAG00000014176;ENSBTAG00000054931;ENSBTAG00000014354;…	LYNX1;PRSS8;SNTA1;FXYD5;VAMP8;CAV3;CACNB3;KCNMB1;GEM;RANGRF;PTI;KCNMB2;PRKG1;SCN1B;FXYD2;TSPAN13;PACSIN3;STX8;REM1;CACNG4;FXYD6;KCNAB1;FXYD7;FXYD1;STX1A;SCN4B;HPCAL4;PHPT1;NRXN2;SLC30A1;KCNE3;FLNA;KCNS1;RRAD;TPSB2;REM2;TMEM110;COMMD1;KCNIP4
60	GO:0004252	MF	serine-type endopeptidase activity	60/ 3935	201/ 27572	0.298507	1.25907811524E-6	0.000308942143188	ENSBTAG00000008101;ENSBTAG00000002199;ENSBTAG00000008389;ENSBTAG00000047613;ENSBTAG00000008023;ENSBTAG00000015818;ENSBTAG00000005947;ENSBTAG00000004398;ENSBTAG00000015403;ENSBTAG00000003436;ENSBTAG00000014712;ENSBTAG00000016973;ENSBTAG00000050749;ENSBTAG00000012630;ENSBTAG00000021518;ENSBTAG00000016520;ENSBTAG00000007148;ENSBTAG00000048377;ENSBTAG00000050618;ENSBTAG00000008342;ENSBTAG00000039340;…	PCSK5;CORIN;HTRA1;HTRA3;RHBDL2;;PLAU;IMMP2L;TPP1;RHBDF2;CLPP;PRSS8;;PAMR1;TMPRSS4;;F2;TMPRSS11BNL;;TMPRSS13;SCN4B;DPP4;TMPRSS11D;IMMP1L;;FAP;RHBDL1;;MMP1;;GZMA;PRSS27;MST1;HGFAC;C1RL;KLK8;KLK7;;PCSK6;;C2;RHBDD1;PRSS22;PIK3IP1;PRSS53;TPSB2;;CTSC;PLAT;CFD;;GZMB;HP;gzmA;ST14;FURIN;GZMB;CFB;TMPRSS11A;
64	GO:0017171	MF	serine hydrolase activity	64/ 3935	221/ 27572	0.289593	1.491595574E-6	0.000308942143188	ENSBTAG00000008101;ENSBTAG00000002199;ENSBTAG00000008389;ENSBTAG00000047613;ENSBTAG00000008023;ENSBTAG00000015818;ENSBTAG00000004398;ENSBTAG00000015403;ENSBTAG00000003436;ENSBTAG00000014712;ENSBTAG00000016973;ENSBTAG00000050749;ENSBTAG00000012630;ENSBTAG00000033731;ENSBTAG00000021518;ENSBTAG00000016520;ENSBTAG00000007148;ENSBTAG00000048377;ENSBTAG00000050618;ENSBTAG00000008342;ENSBTAG00000039340;…	PCSK5;CORIN;HTRA1;HTRA3;RHBDL2;;IMMP2L;TPP1;RHBDF2;CLPP;PRSS8;;PAMR1;PRCP;TMPRSS4;;F2;TMPRSS11BNL;;TMPRSS13;SCN4B;DPP4;TMPRSS11D;IMMP1L;;FAP;RHBDL1;;MMP1;FURIN;GZMA;PRSS27;;MST1;ENDOU;HGFAC;C1RL;KLK8;KLK7;;RHBDD1;DPP7;PCSK6;;C2;PLAU;PRSS22;PIK3IP1;TMPRSS11A;TPSB2;;CTSC;PLAT;CFD;;GZMB;HP;gzmA;ST14;DPP10;GZMB;CFB;PRSS53;
41	GO:0019838	MF	growth factor binding	41/ 3935	122/ 27572	0.336066	1.61937282822E-6	0.000308942143188	ENSBTAG00000015996;ENSBTAG00000013555;ENSBTAG00000008389;ENSBTAG00000020892;ENSBTAG00000011963;ENSBTAG00000047613;ENSBTAG00000001462;ENSBTAG00000019665;ENSBTAG00000016345;ENSBTAG00000013103;ENSBTAG00000004757;ENSBTAG00000010543;ENSBTAG00000054218;ENSBTAG00000034435;ENSBTAG00000022598;ENSBTAG00000021467;ENSBTAG00000021466;ENSBTAG00000006343;ENSBTAG00000012004;ENSBTAG00000000731;ENSBTAG00000007173;…	GPC1;ACVR1B;HTRA1;IL2RA;RPS19;HTRA3;FLT4;IL1RN;IL2RB;COL1A1;LTBP4;FGFR4;IGFBP5;NKD2;NRADD;IGFBP6;COL3A1;IL1R2;TGFB3;WFIKKN2;PDGFRA;RPS2;COL1A2;LTBP2;KAZALD1;COL5A1;SRPX2;FURIN;WFIKKN1;ERBB3;LTBP3;PCSK6;IGFBP2;IL6R;S100A13;FGFBP1;IL11RA;VASN;EPHA2;HMCN1;CCN4
70	GO:0061134	MF	peptidase regulator activity	70/ 3935	263/ 27572	0.26616	1.94953400894E-6	0.000308942143188	ENSBTAG00000012511;ENSBTAG00000003519;ENSBTAG00000008731;ENSBTAG00000030190;ENSBTAG00000008648;ENSBTAG00000020528;ENSBTAG00000002092;ENSBTAG00000007850;ENSBTAG00000045630;ENSBTAG00000046540;ENSBTAG00000013004;ENSBTAG00000045588;ENSBTAG00000013573;ENSBTAG00000008021;ENSBTAG00000007446;ENSBTAG00000019648;ENSBTAG00000017328;ENSBTAG00000018115;ENSBTAG00000025258;ENSBTAG00000046587;ENSBTAG00000015844;…	BAD;NOL3;PRDX3;COL6A3;PRDX5;PCOLCE;PI16;ITIH4;;SERPINA3-1;ITIH5;;BIRC5;;NGF;RACK1;PTI;PEBP1;;CST6;TFPI2;;A2M;CFLAR;;TIMP2;AGT;NAIP;WFIKKN2;CST3;SERPINA14;;WFDC3;FBLN1;CSTB;A2ML1;ITIH1;SPOCK1;;NLRC4;RECK;RENBP;PCSK1N;;AHSG;FURIN;MT3;WFIKKN1;CPAMD8;SERPINB4;;COL28A1;PRSS22;;SPINT1;SERPINB6;CTSC;WFDC1;PSENEN;KNG1;SERPINE2;;;RPS6KA3;GAS6;PI3;ARAF;BIRC3;;SERPINI2
76	GO:0050839	MF	cell adhesion molecule binding	76/ 3935	283/ 27572	0.268551	2.01055198861E-6	0.000308942143188	ENSBTAG00000006804;ENSBTAG00000016514;ENSBTAG00000015991;ENSBTAG00000013461;ENSBTAG00000045699;ENSBTAG00000009495;ENSBTAG00000000253;ENSBTAG00000002576;ENSBTAG00000002317;ENSBTAG00000008380;ENSBTAG00000015405;ENSBTAG00000019569;ENSBTAG00000020465;ENSBTAG00000019627;ENSBTAG00000011515;ENSBTAG00000009585;ENSBTAG00000004750;ENSBTAG00000010981;ENSBTAG00000012265;ENSBTAG00000001444;ENSBTAG00000011446;…	KIRREL3;CPE;CDH1;RPL24;CTNNA3;BCAM;PTPRF;GLDN;PTN;ITGA11;DCHS1;CD151;FERMT1;THY1;SELL;CDH16;VSTM2L;CIB2;VWF;TNXB;SEMA7A;TSPAN4;SPP1;ITGB3;IL1B;TJP3;COL3A1;CDH22;EPCAM;LAMB2;CDH12;MFGE8;PTPRJ;ITGA2;FAP;;FBLN1;FERMT3;PLXNB3;CDH7;NTNG1;PKP1;CDH6;LCP1;PALLD;;NRXN2;ADGRL1;ARVCF;CDH26;ITGB2;ITGB5;ILK;L1CAM;SYK;ITGA1;TENM2;ISG15;ADAM8;NEXN;ADAM15;;COL16A1;NLGN3;PKP3;RPSA;JAM2;ITGB6;EZR;JAM3;PTPRO;CDH18;…
40	GO:0016247	MF	channel regulator activity	40/ 3935	125/ 27572	0.32	2.02806666478E-6	0.000308942143188	ENSBTAG00000005762;ENSBTAG00000016973;ENSBTAG00000000512;ENSBTAG00000031441;ENSBTAG00000023997;ENSBTAG00000022699;ENSBTAG00000021808;ENSBTAG00000002985;ENSBTAG00000007596;ENSBTAG00000018803;ENSBTAG00000018809;ENSBTAG00000017328;ENSBTAG00000011377;ENSBTAG00000018404;ENSBTAG00000003826;ENSBTAG00000009828;ENSBTAG00000012805;ENSBTAG00000009576;ENSBTAG00000017815;ENSBTAG00000014176;ENSBTAG00000054931;…	LYNX1;PRSS8;SNTA1;FXYD5;VAMP8;CAV3;CACNB3;KCNMB1;GEM;SNF8;RANGRF;PTI;KCNMB2;PRKG1;SCN1B;FXYD2;TSPAN13;PACSIN3;STX8;REM1;CACNG4;FXYD6;KCNAB1;FXYD7;FXYD1;STX1A;SCN4B;HPCAL4;PHPT1;NRXN2;SLC30A1;KCNE3;FLNA;KCNS1;RRAD;TPSB2;REM2;TMEM110;COMMD1;KCNIP4
60	GO:0061135	MF	endopeptidase regulator activity	60/ 3935	230/ 27572	0.26087	2.47545317142E-6	0.000308942143188	ENSBTAG00000003519;ENSBTAG00000046540;ENSBTAG00000030190;ENSBTAG00000007850;ENSBTAG00000000731;ENSBTAG00000013004;ENSBTAG00000045588;ENSBTAG00000013573;ENSBTAG00000008021;ENSBTAG00000007446;ENSBTAG00000017328;ENSBTAG00000018115;ENSBTAG00000025258;ENSBTAG00000012393;ENSBTAG00000015844;ENSBTAG00000052012;ENSBTAG00000018137;ENSBTAG00000008731;ENSBTAG00000020813;ENSBTAG00000010899;ENSBTAG00000046587;…	NOL3;SERPINA3-1;COL6A3;ITIH4;WFIKKN2;ITIH5;;BIRC5;;NGF;PTI;PEBP1;;AGT;TFPI2;;A2M;PRDX3;;TIMP2;CST6;NAIP;NLRC4;CST3;SERPINA14;;WFDC3;SERPINI2;GAS6;ITIH1;SPOCK1;;;RECK;PCSK1N;;AHSG;FURIN;MT3;WFIKKN1;CPAMD8;SERPINB4;;COL28A1;;SPINT1;SERPINB6;A2ML1;PSENEN;KNG1;SERPINE2;;;RPS6KA3;CSTB;PI3;ARAF;BIRC3;;PRDX5
61	GO:0030414	MF	peptidase inhibitor activity	61/ 3935	230/ 27572	0.265217	2.47545317142E-6	0.000308942143188	ENSBTAG00000003519;ENSBTAG00000046540;ENSBTAG00000030190;ENSBTAG00000002092;ENSBTAG00000007850;ENSBTAG00000013004;ENSBTAG00000045588;ENSBTAG00000013573;ENSBTAG00000008021;ENSBTAG00000007446;ENSBTAG00000017328;ENSBTAG00000018115;ENSBTAG00000025258;ENSBTAG00000012393;ENSBTAG00000015844;ENSBTAG00000052012;ENSBTAG00000018137;ENSBTAG00000008731;ENSBTAG00000020813;ENSBTAG00000010899;ENSBTAG00000046587;…	NOL3;SERPINA3-1;COL6A3;PI16;ITIH4;ITIH5;;BIRC5;;NGF;PTI;PEBP1;;AGT;TFPI2;;A2M;PRDX3;;TIMP2;CST6;NAIP;WFIKKN2;CST3;SERPINA14;;WFDC3;SERPINI2;GAS6;A2ML1;ITIH1;SPOCK1;;;RECK;RENBP;PCSK1N;;AHSG;FURIN;MT3;WFIKKN1;CPAMD8;SERPINB4;;COL28A1;;SPINT1;SERPINB6;WFDC1;KNG1;SERPINE2;;;RPS6KA3;CSTB;PI3;ARAF;BIRC3;;PRDX5
53	GO:0005539	MF	glycosaminoglycan binding	53/ 3935	195/ 27572	0.271795	2.49613650889E-6	0.000308942143188	ENSBTAG00000017746;ENSBTAG00000014113;ENSBTAG00000020528;ENSBTAG00000000253;ENSBTAG00000038141;ENSBTAG00000002317;ENSBTAG00000040106;ENSBTAG00000014773;ENSBTAG00000030599;ENSBTAG00000005250;ENSBTAG00000024980;ENSBTAG00000014423;ENSBTAG00000012302;ENSBTAG00000005339;ENSBTAG00000019716;ENSBTAG00000011741;ENSBTAG00000010543;ENSBTAG00000001535;ENSBTAG00000020755;ENSBTAG00000023144;ENSBTAG00000020936;…	SLIT3;CCL8;PCOLCE;PTPRF;ADGRG1;PTN;CHADL;HMMR;SMOC1;BGN;VIT;RPL22;RTN4RL1;VEGFA;CXCL8;COL13A1;FGFR4;LIPH;SELP;PTPRC;NOD2;APOE;ITIH1;SERPINE2;BCAN;SMOC2;FGF10;FBLN7;VEGFB;TNXB;CCDC80;ECM2;EFEMP2;LTBP2;COL5A1;THBS3;BMP4;TLR2;CEMIP;THBS2;CXCL10;ANXA6;PCSK6;LPL;DPYSL3;COMP;F2;LAYN;RSPO2;CXCL5;HAPLN3;CCN4;CLEC3B
64	GO:0008236	MF	serine-type peptidase activity	64/ 3935	215/ 27572	0.297674	2.90900875248E-6	0.000308942143188	ENSBTAG00000008101;ENSBTAG00000002199;ENSBTAG00000008389;ENSBTAG00000047613;ENSBTAG00000008023;ENSBTAG00000015818;ENSBTAG00000004398;ENSBTAG00000015403;ENSBTAG00000003436;ENSBTAG00000014712;ENSBTAG00000016973;ENSBTAG00000050749;ENSBTAG00000012630;ENSBTAG00000033731;ENSBTAG00000021518;ENSBTAG00000016520;ENSBTAG00000007148;ENSBTAG00000048377;ENSBTAG00000050618;ENSBTAG00000008342;ENSBTAG00000039340;…	PCSK5;CORIN;HTRA1;HTRA3;RHBDL2;;IMMP2L;TPP1;RHBDF2;CLPP;PRSS8;;PAMR1;PRCP;TMPRSS4;;F2;TMPRSS11BNL;;TMPRSS13;SCN4B;DPP4;TMPRSS11D;IMMP1L;;FAP;RHBDL1;;MMP1;FURIN;GZMA;PRSS27;;MST1;ENDOU;HGFAC;C1RL;KLK8;KLK7;;RHBDD1;DPP7;PCSK6;;C2;PLAU;PRSS22;PIK3IP1;TMPRSS11A;TPSB2;;CTSC;PLAT;CFD;;GZMB;HP;gzmA;ST14;DPP10;GZMB;CFB;PRSS53;
38	GO:0009055	MF	electron transfer activity	38/ 3935	122/ 27572	0.311475	2.9898473138E-6	0.000308942143188	ENSBTAG00000052280;ENSBTAG00000043568;ENSBTAG00000012519;ENSBTAG00000020447;ENSBTAG00000043546;ENSBTAG00000007812;ENSBTAG00000039440;ENSBTAG00000021776;ENSBTAG00000016171;ENSBTAG00000002412;ENSBTAG00000012072;ENSBTAG00000009725;ENSBTAG00000009603;ENSBTAG00000016079;ENSBTAG00000053107;ENSBTAG00000026812;ENSBTAG00000014130;ENSBTAG00000012634;ENSBTAG00000001854;ENSBTAG00000043571;ENSBTAG00000019953;…	NDUFA7;ND3;XDH;VSIG10L;ND6;NDUFA13;;NDUFV1;COX4I2;CYB5B;NDUFS8;AOX1;UQCRH;COX4I1;COX5B;AOX2;MGC148714;NDUFB7;CIAPIN1;ND2;CYBB;ND4;NDUFS3;CYTB;COX2;NDUFS7;ND1;SURF1;NDUFS4;COX7A1;;ND5;APOBEC3Z1;UQCR11;;CYBA;COX3;FDX2
130	GO:0019901	MF	protein kinase binding	130/ 3935	591/ 27572	0.219966	3.11555969237E-6	0.000308942143188	ENSBTAG00000001847;ENSBTAG00000044202;ENSBTAG00000002211;ENSBTAG00000047420;ENSBTAG00000047856;ENSBTAG00000015149;ENSBTAG00000017366;ENSBTAG00000006734;ENSBTAG00000005218;ENSBTAG00000009586;ENSBTAG00000002296;ENSBTAG00000011772;ENSBTAG00000020957;ENSBTAG00000016072;ENSBTAG00000009987;ENSBTAG00000021685;ENSBTAG00000010515;ENSBTAG00000009742;ENSBTAG00000007013;ENSBTAG00000007159;ENSBTAG00000009907;…	CNTLN;CNKSR2;MAPK8IP3;BTNL9;PAK2;;GRB7;BICD1;PDE3B;CDC25A;STING1;PPP1R12B;FZD5;SHC2;ITGB3;EEF1A2;FBXW5;DOK7;TOM1L1;ESR1;MAPK4;MICAL1;PIN1;SLC12A5;TFPT;DUSP4;PRR7;CDK5RAP2;;ARTN;STX1B;DAZAP2;INKA1;DUSP6;CKS2;CDC25C;RPS19;FLT3LG;MAPK7;CALM3;PIH1D1;TRADD;NOD2;ACTA2;CAVIN3;GAS6;FAM83D;GCH1;MLKL;DNAJC3;PRKCD;SYN1;CCNE1;CDKN1A;INKA2;ACP4;DNM1;SLC12A2;;BAD;RHOC;LCK;CSPG4;PTN;RHOD;RAC2;TELO2;IBTK;STK38;R…
99	GO:0015631	MF	tubulin binding	99/ 3935	426/ 27572	0.232394	3.59162217731E-6	0.000308942143188	ENSBTAG00000048790;ENSBTAG00000013573;ENSBTAG00000006135;ENSBTAG00000011902;ENSBTAG00000027197;ENSBTAG00000009983;ENSBTAG00000030913;ENSBTAG00000003349;ENSBTAG00000014319;ENSBTAG00000000434;ENSBTAG00000020099;ENSBTAG00000017512;ENSBTAG00000009290;ENSBTAG00000002186;ENSBTAG00000011875;ENSBTAG00000006532;ENSBTAG00000020559;ENSBTAG00000001794;ENSBTAG00000004617;ENSBTAG00000007753;ENSBTAG00000015839;…	;BIRC5;MAP1LC3A;WASHC1;KIF6;KIF23;MX1;JAKMIP2;DNM3;CRYAB;STMN2;MAPT;FAM161A;NDN;CLIP2;CDK5RAP2;STMND1;RPL36;KIF19;KIFC2;MAP4;REEP4;MTUS2;CAV3;FEZ1;;GAS2;KIF2C;KIF4A;CENPF;DNAI7;S100A8;MX2;MAP9;NUSAP1;KIF15;TPGS1;TTLL9;;STMN4;REEP2;TUBGCP6;FAM83D;TPPP3;PHF6;MAP6D1;DCDC1;CLIP3;CENPE;TPPP;DCTN1;GAS2L2;DNM1;EFHC2;MAP1B;SAXO2;ARL3;KIF1A;BCL2L11;EFHC1;LZTS1;KIF17;CCDC88C;MTCL1;;EZR;DIP2B;CCDC181;B9D2;S…
58	GO:0004866	MF	endopeptidase inhibitor activity	58/ 3935	218/ 27572	0.266055	3.6162618191E-6	0.000308942143188	ENSBTAG00000003519;ENSBTAG00000046540;ENSBTAG00000030190;ENSBTAG00000007850;ENSBTAG00000013004;ENSBTAG00000045588;ENSBTAG00000013573;ENSBTAG00000008021;ENSBTAG00000007446;ENSBTAG00000017328;ENSBTAG00000018115;ENSBTAG00000025258;ENSBTAG00000012393;ENSBTAG00000015844;ENSBTAG00000052012;ENSBTAG00000018137;ENSBTAG00000008731;ENSBTAG00000020813;ENSBTAG00000010899;ENSBTAG00000046587;ENSBTAG00000003326;…	NOL3;SERPINA3-1;COL6A3;ITIH4;ITIH5;;BIRC5;;NGF;PTI;PEBP1;;AGT;TFPI2;;A2M;PRDX3;;TIMP2;CST6;NAIP;WFIKKN2;CST3;SERPINA14;;WFDC3;SERPINI2;GAS6;ITIH1;SPOCK1;;;RECK;PCSK1N;;AHSG;FURIN;MT3;WFIKKN1;CPAMD8;SERPINB4;;COL28A1;;SPINT1;SERPINB6;A2ML1;KNG1;SERPINE2;;;RPS6KA3;CSTB;PI3;ARAF;BIRC3;;PRDX5
125	GO:0030545	MF	signaling receptor regulator activity	125/ 3935	543/ 27572	0.230203	3.97592683695E-6	0.000308942143188	ENSBTAG00000012004;ENSBTAG00000013066;ENSBTAG00000054832;ENSBTAG00000050197;ENSBTAG00000010273;ENSBTAG00000021273;ENSBTAG00000037558;ENSBTAG00000004503;ENSBTAG00000000128;ENSBTAG00000012623;ENSBTAG00000018133;ENSBTAG00000018134;ENSBTAG00000046022;ENSBTAG00000001321;ENSBTAG00000052826;ENSBTAG00000048246;ENSBTAG00000000731;ENSBTAG00000051910;ENSBTAG00000007375;ENSBTAG00000010161;ENSBTAG00000046924;…	TGFB3;IGF2;;C28H10orf99;EREG;SEMA4B;GRO1;NPY;FGF18;NDP;SEMA3A;AREG;PYY;IL1B;;DPP4;WFIKKN2;FGF10;MIF;CCL21;SEMA3G;CTF1;MANF;IL17B;DEFB1;FGF16;IL34;POMC;BMP5;IL6;GAL;RABEP2;RPL13A;GAS6;LYPD6B;PGF;CCL4;GDF10;FLT3LG;IL1RN;VEGFC;CXCL13;NGF;TNFSF13B;OSGIN2;PENK;TAP;VEGFB;SEMA4D;TNFSF4;DKKL1;INSL6;EDA;NTS;TNFSF13;LYPD1;;SEMA6C;LHB;CCL8;PTN;WNT10B;CCL20;ADM2;;WNT5B;OGN;INSL3;FGF21;CRLF1;LEP;EDN3;ARTN;APO…
238	GO:0044877	MF	protein-containing complex binding	238/ 3935	1073/ 27572	0.221808	4.25655182901E-6	0.000308942143188	ENSBTAG00000004196;ENSBTAG00000014043;ENSBTAG00000003512;ENSBTAG00000010123;ENSBTAG00000002368;ENSBTAG00000008380;ENSBTAG00000006734;ENSBTAG00000014835;ENSBTAG00000007089;ENSBTAG00000015739;ENSBTAG00000004428;ENSBTAG00000024449;ENSBTAG00000004295;ENSBTAG00000004751;ENSBTAG00000011677;ENSBTAG00000054315;ENSBTAG00000020957;ENSBTAG00000007661;ENSBTAG00000009987;ENSBTAG00000006655;ENSBTAG00000007662;…	FMNL1;ERCC5;MYH7B;APOE;TULP2;ITGA11;BICD1;SPARC;FRG1;MRC2;H2AZ1;CENPF;NDUFA8;SPTBN4;H1-2;GTPBP6;FZD5;MYO1F;ITGB3;PIP;HSPA5;TPM2;WDR12;GAS2L2;MYOM3;ITGA2;CAPZA1;RPLP1;FAP;IFIH1;MYO1A;ABCE1;ACTN2;WDR45B;ERCC1;;CD2BP2;DNAI3;MYO10;PES1;SAMD14;GTF2F1;NACC2;MARCKSL1;CHADL;FBLN1;EPHB2;MYO1C;FLNB;FERMT3;RPSA;CCBE1;MS4A1;SSLP1;NCKAP1L;PSMG4;CD4;NRAS;PIM1;JUN;CAV3;PQBP1;DYNC1I1;BOLA-DQA5;P3H4;GAS2;CTSS;VPS…
238	GO:0008092	MF	cytoskeletal protein binding	238/ 3935	1096/ 27572	0.217153	4.30655884113E-6	0.000308942143188	ENSBTAG00000012640;ENSBTAG00000001845;ENSBTAG00000004196;ENSBTAG00000040521;ENSBTAG00000002211;ENSBTAG00000021576;ENSBTAG00000048790;ENSBTAG00000003512;ENSBTAG00000014401;ENSBTAG00000034435;ENSBTAG00000006734;ENSBTAG00000023064;ENSBTAG00000007089;ENSBTAG00000020559;ENSBTAG00000015926;ENSBTAG00000024449;ENSBTAG00000000897;ENSBTAG00000011902;ENSBTAG00000027197;ENSBTAG00000007958;ENSBTAG00000009983;…	S100A8;EPS8L3;FMNL1;SAMD14;MAPK8IP3;LMOD1;;MYH7B;SORBS3;NKD2;BICD1;;FRG1;STMND1;ABLIM2;CENPF;IQGAP2;WASHC1;KIF6;TNS4;KIF23;DSTN;MYO1F;PSTPIP2;MX1;MYOM3;TTLL9;PACSIN3;JAKMIP2;DNM3;CRYAB;MSRB1;HSPB7;SPTBN4;MICAL1;PDE4B;ACTN2;STMN2;TTLL7;;ARL3;APOE;DAAM2;EVL;FAM161A;MYO10;NDN;CLIP2;CDK5RAP2;DES;DBN1;SLC6A4;SSH2;RPL36;KIF19;MARCKSL1;KIFC2;MYO1C;FLNB;LARP6;MYL9;REEP4;RAB8A;MAP4;SLC6A2;MTUS2;CNN1;CDH1;…
144	GO:0019900	MF	kinase binding	144/ 3935	657/ 27572	0.219178	4.34525853926E-6	0.000308942143188	ENSBTAG00000001847;ENSBTAG00000044202;ENSBTAG00000002211;ENSBTAG00000047420;ENSBTAG00000047856;ENSBTAG00000015149;ENSBTAG00000017366;ENSBTAG00000006734;ENSBTAG00000005218;ENSBTAG00000009586;ENSBTAG00000002296;ENSBTAG00000011772;ENSBTAG00000020957;ENSBTAG00000016072;ENSBTAG00000009987;ENSBTAG00000021685;ENSBTAG00000010515;ENSBTAG00000019754;ENSBTAG00000009742;ENSBTAG00000007013;ENSBTAG00000007159;…	CNTLN;CNKSR2;MAPK8IP3;BTNL9;PAK2;;GRB7;BICD1;PDE3B;CDC25A;STING1;PPP1R12B;FZD5;SHC2;ITGB3;EEF1A2;FBXW5;CAVIN3;DOK7;TOM1L1;ESR1;JAKMIP2;MAPK4;MICAL1;PIN1;SLC12A5;TFPT;DUSP4;PRR7;CDK5RAP2;;ARTN;STX1B;DAZAP2;INKA1;DUSP6;CKS2;GAS6;FAS;RPS19;FLT3LG;MAPK7;CALM3;PIH1D1;TRADD;NOD2;ACTA2;CDC6;AURKB;CDC25C;FAM83D;DLG4;GCH1;MLKL;DNAJC3;PRKCD;SYN1;PIK3IP1;CCNE1;CDKN1A;INKA2;ACP4;RPS6KA3;SLC12A2;;BAD;RHOC;LCK…
31	GO:0050660	MF	flavin adenine dinucleotide binding	31/ 3935	95/ 27572	0.326316	4.96591803729E-6	0.000308942143188	ENSBTAG00000003242;ENSBTAG00000012519;ENSBTAG00000026812;ENSBTAG00000016211;ENSBTAG00000016516;ENSBTAG00000033367;ENSBTAG00000014191;ENSBTAG00000013912;ENSBTAG00000002974;ENSBTAG00000021223;ENSBTAG00000026748;ENSBTAG00000011795;ENSBTAG00000015716;ENSBTAG00000007115;ENSBTAG00000019953;ENSBTAG00000010027;ENSBTAG00000006894;ENSBTAG00000008147;ENSBTAG00000002847;ENSBTAG00000000015;ENSBTAG00000010579;…	ACAD9;XDH;AOX2;GCDH;CYB5R3;DDO;QSOX1;TXNRD1;FMO2;CRY2;GULO;TXNRD3;ERO1A;GSR;CYBB;CHDH;NOS2;MICAL1;D2HGDH;FOXRED2;ACADL;NDOR1;KDM1B;KMO;AIFM3;MAOB;CYB5R2;LDHD;AOX1;ACAD8;MICAL3
112	GO:0048018	MF	receptor ligand activity	112/ 3935	510/ 27572	0.219608	5.00434831966E-6	0.000308942143188	ENSBTAG00000012004;ENSBTAG00000013066;ENSBTAG00000054832;ENSBTAG00000050197;ENSBTAG00000010273;ENSBTAG00000021273;ENSBTAG00000037558;ENSBTAG00000004503;ENSBTAG00000000128;ENSBTAG00000012623;ENSBTAG00000018133;ENSBTAG00000018134;ENSBTAG00000046022;ENSBTAG00000001321;ENSBTAG00000052826;ENSBTAG00000048246;ENSBTAG00000051910;ENSBTAG00000007375;ENSBTAG00000010161;ENSBTAG00000046924;ENSBTAG00000017697;…	TGFB3;IGF2;;C28H10orf99;EREG;SEMA4B;GRO1;NPY;FGF18;NDP;SEMA3A;AREG;PYY;IL1B;;DPP4;FGF10;MIF;CCL21;SEMA3G;CTF1;MANF;IL17B;DEFB1;FGF16;IL34;POMC;BMP5;IL6;GAL;RABEP2;RPL13A;GAS6;PGF;CCL4;GDF10;FLT3LG;IL1RN;VEGFC;CXCL13;NGF;TNFSF13B;OSGIN2;PENK;TAP;VEGFB;SEMA4D;TNFSF4;INSL6;EDA;NTS;;SEMA6C;LHB;CCL8;PTN;WNT10B;CCL20;ADM2;;WNT5B;OGN;INSL3;FGF21;CRLF1;LEP;EDN3;ARTN;APOA1;CERS1;OXT;;CCL19;FGF23;INHBA;MET…
302	GO:0005102	MF	signaling receptor binding	302/ 3935	1356/ 27572	0.222714	5.39297129211E-6	0.000308942143188	ENSBTAG00000011986;ENSBTAG00000003519;ENSBTAG00000012004;ENSBTAG00000004215;ENSBTAG00000018474;ENSBTAG00000048792;ENSBTAG00000002737;ENSBTAG00000031647;ENSBTAG00000040106;ENSBTAG00000050197;ENSBTAG00000010273;ENSBTAG00000038849;ENSBTAG00000051269;ENSBTAG00000013479;ENSBTAG00000006722;ENSBTAG00000016514;ENSBTAG00000010371;ENSBTAG00000040060;ENSBTAG00000037558;ENSBTAG00000024137;ENSBTAG00000004503;…	PLSCR4;NOL3;TGFB3;RARRES2;IL6R;NRG4;WFIKKN1;LRG1;CHADL;C28H10orf99;EREG;;;SLC9A3R2;FGF16;CPE;CHAC1;ARTN;GRO1;PTCH2;NPY;FGF18;NDP;FCN1;SEMA3A;JAM2;SHC2;AREG;BEX3;S100A4;CD276;IL34;IL1A;SERPINE2;FGF21;BOK;;AGT;WFIKKN2;FGF10;CCL24;AMN;MRAP;FAP;EFEMP1;;LGI1;IL12RB1;LY6E;SIVA1;DPP4;CD151;;APOE;NRXN2;PTN;IL17B;KCNJ8;DEFB1;VEGFB;MUC4;MANF;STX1B;DAZAP2;FBLN1;EPHB2;POMC;BMP5;REEP2;IL6;PLAT;GAL;S100A13;;RA…
90	GO:0033674	BP	positive regulation of kinase activity	90/ 3935	391/ 27572	0.230179	5.48924315908E-6	0.000310613386062	ENSBTAG00000047856;ENSBTAG00000010273;ENSBTAG00000006811;ENSBTAG00000000128;ENSBTAG00000020957;ENSBTAG00000018134;ENSBTAG00000021685;ENSBTAG00000001321;ENSBTAG00000000804;ENSBTAG00000012393;ENSBTAG00000009742;ENSBTAG00000007013;ENSBTAG00000010161;ENSBTAG00000018320;ENSBTAG00000003166;ENSBTAG00000007431;ENSBTAG00000016441;ENSBTAG00000009357;ENSBTAG00000004349;ENSBTAG00000045902;ENSBTAG00000010472;…	PAK2;EREG;EPHA3;FGF18;FZD5;AREG;EEF1A2;IL1B;MOB3B;AGT;DOK7;TOM1L1;CCL21;RPLP1;AXL;CEMIP;ZNF622;IL34;DAZAP2;EPHB2;TNFAIP8L3;SLC1A1;MOB2;CKS2;GAS6;EPHA2;PIM1;TELO2;SLC11A1;VEGFA;LMTK2;FGFR4;PIH1D1;NOD2;MLST8;CHI3L1;MST1R;ERN2;DLG4;HRAS;CENPE;CD40;;PRKCD;DDR2;CDKN1A;PIK3CG;FGR;ARHGEF5;PTPN1;BAD;FLT4;RET;ATP2B4;XRCC6;PTK2B;LYN;LEP;EDN3;STAP1;PAK6;RELN;CD4;STK4;CD19;MIF;TPX2;RPS3;NRG1;LCP2;IL6R;ILK;VE…
92	GO:0009617	BP	response to bacterium	92/ 3935	405/ 27572	0.22716	5.52464557538E-6	0.00031066158135	ENSBTAG00000004215;ENSBTAG00000050197;ENSBTAG00000011003;ENSBTAG00000020166;ENSBTAG00000025258;ENSBTAG00000031647;ENSBTAG00000012780;ENSBTAG00000010998;ENSBTAG00000023411;ENSBTAG00000020813;ENSBTAG00000052826;ENSBTAG00000047502;ENSBTAG00000019975;ENSBTAG00000006894;ENSBTAG00000016742;ENSBTAG00000000432;ENSBTAG00000005759;ENSBTAG00000021958;ENSBTAG00000052312;ENSBTAG00000030845;ENSBTAG00000052382;…	RARRES2;C28H10orf99;IKZF3;ZNFX1;;LRG1;LPO;CFLAR;;;;FKBP5;IL7R;NOS2;WFDC3;;PLA2G2A;GZMA;DEFB1;MPEG1;H2BC4;;IRF8;MS4A1;PI3;HMCN1;LBP;PCK1;;RPS19;;SLC11A1;SPN;NFIB;TMEM255A;;NOD2;PENK;TAP;;CCDC80;EPHA2;TLR2;CD14;FABP4;OAS2;PRKCD;LPL;;HP;;CHGA;;SSC5D;OAS1Y;STAP1;NLRC4;DHX58;ROMO1;CD4;;UPK1B;EBD;BPI;;MYD88;PLAC8B;CFD;;CXCL5;SLC17A5;FGR;CASP1;BCL3;SHARPIN;C5AR1;NAIP;TNFSF8;TLR4;COCH;AQP1;ISG15;RNASE6;A…
317	GO:0010647	BP	positive regulation of cell communication	317/ 3935	1435/ 27572	0.220906	5.53989975833E-6	0.00031066158135	ENSBTAG00000007523;ENSBTAG00000005970;ENSBTAG00000002211;ENSBTAG00000047420;ENSBTAG00000047856;ENSBTAG00000054832;ENSBTAG00000047855;ENSBTAG00000014401;ENSBTAG00000006616;ENSBTAG00000017367;ENSBTAG00000012820;ENSBTAG00000010273;ENSBTAG00000012512;ENSBTAG00000009104;ENSBTAG00000020161;ENSBTAG00000001060;ENSBTAG00000005215;ENSBTAG00000000317;ENSBTAG00000003835;ENSBTAG00000000128;ENSBTAG00000009177;…	STX4;XBP1;MAPK8IP3;BTNL9;PAK2;;MECP2;SORBS3;PTPN1;IFIT5;STX3;EREG;GPR137;SERP1;KLHL22;CXCR4;IL10RA;MAPK8IP1;BMP4;FGF18;PLEKHA4;FZD5;RBPMS;PRKCD;S100A4;ADORA1;BMP7;SERPINE2;BOK;C28H10orf71;CCL4;AGT;XDH;;FGF10;CCL24;RECK;CCL21;CACNG4;PIK3AP1;FFAR4;CTH;RELL2;EPHB2;PIN1;ADGRG1;PTPRJ;PDGFRA;DAPK3;CLEC6A;NKD1;HPX;SPI1;ZBP1;DAAM2;TLR4;CLEC16A;CNTN2;NACC2;ZNF622;STX1B;FBXL15;PDIA3;POMC;BMP5;RFNG;S100A9;I…
144	GO:0050801	BP	ion homeostasis	144/ 3935	689/ 27572	0.208999	5.54993242552E-6	0.00031066158135	ENSBTAG00000003519;ENSBTAG00000021678;ENSBTAG00000032914;ENSBTAG00000038849;ENSBTAG00000000898;ENSBTAG00000010349;ENSBTAG00000002853;ENSBTAG00000008711;ENSBTAG00000039190;ENSBTAG00000007159;ENSBTAG00000010161;ENSBTAG00000000437;ENSBTAG00000003564;ENSBTAG00000034075;ENSBTAG00000011873;ENSBTAG00000020551;ENSBTAG00000000520;ENSBTAG00000007431;ENSBTAG00000012164;ENSBTAG00000005592;ENSBTAG00000002348;…	NOL3;SLC31A1;SLC11A2;;F2RL2;IL1A;HRC;BOK;SLC9A5;ESR1;CCL21;FFAR4;HPX;SLC7A11;KCNE3;ABCD1;ATP2B3;CEMIP;CP;MCOLN1;SLC4A4;APLNR;SLC39A8;SLC9A2;CXCR1;SLC1A1;CYP27B1;MS4A1;SLC9A4;ATP13A3;CAV3;SLC11A1;ATP1A1;CALM3;SLC31A2;RAP1GDS1;RANGRF;RAB20;ATP2C2;SNX10;SLC24A3;FIS1;PTH1R;DLG4;CD40;CNNM2;FHL1;CACNA1C;KNG1;TMC8;ISCU;SLC39A7;SLC9A1;C3AR1;;C5AR2;ATP7A;CACNA1G;CCL8;HMOX1;LCK;CYB561;DMPK;;ATP12A;NCOA4;IB…
360	GO:0031982	CC	vesicle	360/ 3935	1623/ 27572	0.221811	5.51642352618E-6	0.00031066158135	ENSBTAG00000032914;ENSBTAG00000015149;ENSBTAG00000004503;ENSBTAG00000013869;ENSBTAG00000007661;ENSBTAG00000021678;ENSBTAG00000019972;ENSBTAG00000015387;ENSBTAG00000014319;ENSBTAG00000045785;ENSBTAG00000006947;ENSBTAG00000007431;ENSBTAG00000021013;ENSBTAG00000017196;ENSBTAG00000007897;ENSBTAG00000006542;ENSBTAG00000038696;ENSBTAG00000003474;ENSBTAG00000007935;ENSBTAG00000011963;ENSBTAG00000004791;…	SLC11A2;;NPY;SH3BP4;MYO1F;SLC31A1;TEPSIN;RAB40B;DNM3;TOM1;ROPN1;CEMIP;TUBB4A;PDIA3;POMC;RABEP2;RAB8A;RAB15;CALCOCO2;RPS19;VPS26C;SLC11A1;VPS18;NOD2;MREG;MAP6D1;AGO2;GCH1;KLK7;ITGB3;SYN1;TPRG1L;RNF32;SAO;CHGA;;ABHD17C;;CD79A;BGN;C1QTNF5;ANKRD13D;;TSPAN4;BPIFA2C;APOA1;STX8;RAB32;PTP4A3;ZNRF1;YIPF6;TYRP1;MFSD12;ASTN2;SVOP;;KIF9;CPNE6;STX1A;CTSV;KCNQ1;AP1M2;TMPRSS4;LMAN1L;GPR143;EHD2;CDC42EP2;DIO3;PI…
406	GO:0005576	CC	extracellular region	406/ 3935	1625/ 27572	0.249846	5.61022208974E-6	0.000311517331919	ENSBTAG00000015149;ENSBTAG00000017566;ENSBTAG00000013662;ENSBTAG00000000128;ENSBTAG00000012623;ENSBTAG00000019203;ENSBTAG00000012780;ENSBTAG00000025257;ENSBTAG00000012393;ENSBTAG00000010161;ENSBTAG00000016989;ENSBTAG00000000404;ENSBTAG00000048782;ENSBTAG00000011644;ENSBTAG00000007897;ENSBTAG00000004930;ENSBTAG00000014921;ENSBTAG00000049788;ENSBTAG00000021378;ENSBTAG00000049540;ENSBTAG00000016864;…	;TUFT1;COL8A1;FGF18;NDP;S100A4;LPO;CCL4;AGT;CCL21;;NAXE;;THSD4;POMC;DNAAF2;IL6;WFDC1;S100A13;CCDC103;LBP;BMP4;SLIT3;COL14A1;DPCD;ANGPTL4;GDF10;CA11;PLAC9;NPY;;SMPDL3B;SPAG17;;;VWA7;KNG1;;SAO;;CHGA;PCOLCE;TULP2;C1QTNF2;BGN;NPW;C1QTNF5;WNT5B;IGFBP5;NLRP3;EDN3;MFGE8;APOA1;LGI4;CSN3;PTGDS;RELN;CCL19;GGH;INHBA;THBS3;B2M;PTX3;;SPATA20;A2ML1;SPARCL1;DNAI1;ENHO;SCGB1D;C1QTNF1;OLFML3;EMILIN1;GFOD2;NENF;CT…
359	GO:0042802	MF	identical protein binding	359/ 3935	1768/ 27572	0.203054	5.59801751234E-6	0.000311517331919	ENSBTAG00000015147;ENSBTAG00000047424;ENSBTAG00000047420;ENSBTAG00000047856;ENSBTAG00000017366;ENSBTAG00000017566;ENSBTAG00000007665;ENSBTAG00000013869;ENSBTAG00000005344;ENSBTAG00000021678;ENSBTAG00000019203;ENSBTAG00000014312;ENSBTAG00000012397;ENSBTAG00000019872;ENSBTAG00000010265;ENSBTAG00000051409;ENSBTAG00000010304;ENSBTAG00000004349;ENSBTAG00000017196;ENSBTAG00000021378;ENSBTAG00000007485;…	S100A10;TRIP10;BTNL9;PAK2;GRB7;TUFT1;NPR3;SH3BP4;GNPNAT1;SLC31A1;S100A4;ATL1;DCK;PIK3AP1;MGST3;;CHKA;DAZAP2;PDIA3;S100A13;GRHL1;CLDN1;OIP5;CCDC103;PSAT1;CTPS1;NUDT14;CALCOCO2;FAS;RPS19;ANGPTL4;RPL22;SLC11A1;DMRTA2;TLR2;TFAP4;NCR3;KIF9;PSMD7;GJB2;NDP;CERCAM;GCH1;CEP55;TPRG1L;PIK3CG;RIPOR2;TM6SF2;CEP131;JAM3;PANK3;TAF1D;CD79A;MNS1;C1QTNF5;RACK1;ATF6;NLRP3;CAMK2G;ALS2CL;APOA1;KCNH2;YIPF6;TYRP1;INHBA…
286	GO:0048585	BP	negative regulation of response to stimulus	286/ 3935	1362/ 27572	0.209985	5.66207339131E-6	0.000312473721931	ENSBTAG00000018165;ENSBTAG00000016525;ENSBTAG00000003519;ENSBTAG00000046547;ENSBTAG00000006909;ENSBTAG00000008389;ENSBTAG00000002623;ENSBTAG00000013301;ENSBTAG00000000322;ENSBTAG00000007812;ENSBTAG00000005183;ENSBTAG00000044208;ENSBTAG00000033803;ENSBTAG00000002319;ENSBTAG00000008132;ENSBTAG00000053558;ENSBTAG00000011126;ENSBTAG00000021273;ENSBTAG00000010371;ENSBTAG00000005076;ENSBTAG00000016341;…	RIPOR2;ITGA1;NOL3;CIDEA;PIK3CB;HTRA1;SAMSN1;GGT7;CD2AP;NDUFA13;MVK;DUSP4;FABP7;HMCN2;SOX13;NOTUM;STK38;SEMA4B;CHAC1;SYVN1;RGS5;EYA3;SLC25A5;SEMA3A;SH3BP4;NFKBIL1;PRKCD;HSPA5;ADORA1;CFLAR;BOK;DUSP8;XRCC1;DPP4;CHMP6;WFIKKN2;FGF10;ESR1;STYXL2;PFDN5;FFAR4;PLAU;CD84;TNFRSF1B;PDE4B;PIN1;PDGFRA;ERCC1;FRZB;SPI1;NKD1;DUSP26;C4BPA;KLK8;F2RL1;FBLN1;EPHB2;;BMP5;APLNR;MYOCD;WFDC1;TRABD2B;APCDD1L;DUSP6;PRDM16;…
385	GO:0002376	BP	immune system process	385/ 3935	1656/ 27572	0.232488	5.70180554112E-6	0.000312473721931	ENSBTAG00000053807;ENSBTAG00000047420;ENSBTAG00000017367;ENSBTAG00000030932;ENSBTAG00000000985;ENSBTAG00000004117;ENSBTAG00000025258;ENSBTAG00000012780;ENSBTAG00000025257;ENSBTAG00000031231;ENSBTAG00000010161;ENSBTAG00000049306;ENSBTAG00000012406;ENSBTAG00000007434;ENSBTAG00000015149;ENSBTAG00000006282;ENSBTAG00000009656;ENSBTAG00000014921;ENSBTAG00000021378;ENSBTAG00000037800;ENSBTAG00000016864;…	OAS1X;BTNL9;IFIT5;IFI44L;RAB10;AZI2;;LPO;CCL4;IRF1;CCL21;MSRB1;ZBP1;CD300LG;;POU2AF1;;IL6;S100A13;APOBEC3Z1;LBP;HCK;FAS;RPS19;RPL22;SLC11A1;VAV1;ARMC5;MFHAS1;TNFSF13B;NOD2;NCR3;;TNFSF4;IL20RB;;ZDHHC1;PSMB10;ST3GAL1;BOLA-DYB;ELF4;C3AR1;JAM3;TRIM11;CHGA;CD79A;;OAS1Y;OAS1Z;NLRP3;PTK2B;PLSCR2;EDN3;NLRC4;DHX58;RAB32;ROMO1;CCL19;IL7R;CD2;B2M;PTX3;EXOSC4;PTGER4;MIF;PLAC8B;CD300H;BTN1A1;TNFSF18;CTSV;IRF4…
26	GO:0032755	BP	positive regulation of interleukin-6 production	26/ 3935	74/ 27572	0.351351	5.75347845278E-6	0.000312473721931	ENSBTAG00000003366;ENSBTAG00000013205;ENSBTAG00000003764;ENSBTAG00000010273;ENSBTAG00000001321;ENSBTAG00000020936;ENSBTAG00000012586;ENSBTAG00000014911;ENSBTAG00000047441;ENSBTAG00000010007;ENSBTAG00000008008;ENSBTAG00000034848;ENSBTAG00000006240;ENSBTAG00000006894;ENSBTAG00000008142;ENSBTAG00000002894;ENSBTAG00000007581;ENSBTAG00000006282;ENSBTAG00000000563;ENSBTAG00000004767;ENSBTAG00000012855;…	DDX58;IL1RAP;AKIRIN2;EREG;IL1B;NOD2;HSPD1;LEP;;MAPK13;TLR2;F2RL1;TLR4;NOS2;IFIH1;TNFSF4;ADORA2B;POU2AF1;MYD88;SYK;LPL;IL6;CYBA;TLR7;LBP;IL6R
163	GO:0006518	BP	peptide metabolic process	163/ 3935	798/ 27572	0.204261	5.79827141886E-6	0.000312473721931	ENSBTAG00000043250;ENSBTAG00000002199;ENSBTAG00000005296;ENSBTAG00000013301;ENSBTAG00000015149;ENSBTAG00000053755;ENSBTAG00000013264;ENSBTAG00000014822;ENSBTAG00000016514;ENSBTAG00000010371;ENSBTAG00000005211;ENSBTAG00000034255;ENSBTAG00000021685;ENSBTAG00000019125;ENSBTAG00000005349;ENSBTAG00000013866;ENSBTAG00000001538;ENSBTAG00000009908;ENSBTAG00000017441;ENSBTAG00000054083;ENSBTAG00000018320;…	7SK;CORIN;RPL13A;GGT7;;TMA7;RPS24;MRPL52;CPE;CHAC1;RPL4;EIF5B;EEF1A2;SLC1A1;RPL27A;RPS27;;RPS3A;RPL27;;RPLP1;RPL18;RPL36;RPL19;RPS28;RPS21;SLC7A11;RPL18A;EEF1D;;RPL29;MRPL21;CHCHD1;RPL39;TARS3;CARS2;EIF2AK2;GSTA2;RPSA;;MRPL12;MME;RPS19;RPL28;RWDD1;RPL22;CLIC2;CPXM2;RPL8;RPL32;RPS8;;;RPS16;;RPL35;RPS5;RPL9;MRPL27;;;;GFM2;AGO2;RPS7;RPS23;;RPS15A;RPL38;RPL21;UBA52;CPZ;RPS6;EIF1AX;PSENEN;PCSK5;RPS18;…
202	GO:0034613	BP	cellular protein localization	202/ 3935	1018/ 27572	0.198428	5.82388303779E-6	0.000312473721931	ENSBTAG00000001847;ENSBTAG00000015147;ENSBTAG00000007812;ENSBTAG00000034435;ENSBTAG00000012880;ENSBTAG00000016239;ENSBTAG00000014971;ENSBTAG00000013264;ENSBTAG00000015737;ENSBTAG00000016514;ENSBTAG00000018638;ENSBTAG00000005215;ENSBTAG00000002293;ENSBTAG00000004751;ENSBTAG00000016265;ENSBTAG00000013869;ENSBTAG00000034396;ENSBTAG00000006552;ENSBTAG00000048155;ENSBTAG00000007497;ENSBTAG00000001538;…	CNTLN;S100A10;NDUFA13;NKD2;DNLZ;DUOXA2;SEC61G;RPS24;KPNA7;CPE;CC2D2A;IL10RA;ARL5A;SPTBN4;DNAJA1;SH3BP4;PIGW;LAMP3;FCN1;ARFRP1;;RPS3A;FGF10;RPL27;ESR1;MRAP;CACNG4;RPL19;WDR45B;RPS21;APOE;NRXN2;PTN;ROPN1;CNTN2;NACC2;LGI1;LIN7A;RPL18A;TTC21A;MYO1C;PKP3;SLC1A1;IFT122;GAS6;EPHA2;;SLC9A3R2;OBSL1;RAB15;SSNA1;AMN;AP4M1;ZFAND2B;RPS19;CAV3;BBS9;DNAAF11;F11R;DZIP1L;RPL8;SMO;NCOA4;PIH1D1;RAB34;RTP4;EDEM1;RAB…
48	GO:0098657	BP	import into cell	48/ 3935	175/ 27572	0.274286	5.85669501082E-6	0.000312473721931	ENSBTAG00000000020;ENSBTAG00000032914;ENSBTAG00000004078;ENSBTAG00000002551;ENSBTAG00000006731;ENSBTAG00000018577;ENSBTAG00000010096;ENSBTAG00000021007;ENSBTAG00000001246;ENSBTAG00000007302;ENSBTAG00000010986;ENSBTAG00000002290;ENSBTAG00000014953;ENSBTAG00000019864;ENSBTAG00000010551;ENSBTAG00000005215;ENSBTAG00000019225;ENSBTAG00000019349;ENSBTAG00000012844;ENSBTAG00000039190;ENSBTAG00000017466;…	TRPV3;SLC11A2;KCNH2;KCNJ8;SLC7A5;SLC7A1;SLC5A2;FOLR1;ATP1A1;SLC2A5;KCNQ1;;;MAPK15;ATP1A2;IL10RA;SLC39A14;SLC6A4;LRSAM1;SLC9A5;HCN4;SLC27A1;KCNJ3;SLC27A5;SLC36A1;ACSL3;SLC16A2;LRRC8E;SLC7A11;;SLC12A5;SLC8A3;SLC7A8;SLC22A3;MGC157082;SLC15A1;ATP12A;GFAP;SLC5A1;SLC39A8;SLC9A2;KCNJ15;SLC1A1;SLC9A1;SLC12A2;FOLR3;SLC9A4;SLC6A2
317	GO:0023056	BP	positive regulation of signaling	317/ 3935	1444/ 27572	0.219529	5.86967951184E-6	0.000312473721931	ENSBTAG00000007523;ENSBTAG00000005970;ENSBTAG00000002211;ENSBTAG00000047420;ENSBTAG00000047856;ENSBTAG00000054832;ENSBTAG00000047855;ENSBTAG00000014401;ENSBTAG00000006616;ENSBTAG00000017367;ENSBTAG00000012820;ENSBTAG00000010273;ENSBTAG00000012512;ENSBTAG00000009104;ENSBTAG00000020161;ENSBTAG00000001060;ENSBTAG00000005215;ENSBTAG00000000317;ENSBTAG00000003835;ENSBTAG00000000128;ENSBTAG00000009177;…	STX4;XBP1;MAPK8IP3;BTNL9;PAK2;;MECP2;SORBS3;PTPN1;IFIT5;STX3;EREG;GPR137;SERP1;KLHL22;CXCR4;IL10RA;MAPK8IP1;BMP4;FGF18;PLEKHA4;FZD5;RBPMS;PRKCD;S100A4;ADORA1;BMP7;SERPINE2;BOK;C28H10orf71;CCL4;AGT;XDH;;FGF10;CCL24;RECK;CCL21;CACNG4;PIK3AP1;FFAR4;CTH;RELL2;EPHB2;PIN1;ADGRG1;PTPRJ;PDGFRA;DAPK3;CLEC6A;NKD1;HPX;SPI1;ZBP1;DAAM2;TLR4;CLEC16A;CNTN2;NACC2;ZNF622;STX1B;FBXL15;PDIA3;POMC;BMP5;RFNG;S100A9;I…
298	GO:1902531	BP	regulation of intracellular signal transduction	298/ 3935	1419/ 27572	0.210007	5.91029019055E-6	0.000312473721931	ENSBTAG00000020957;ENSBTAG00000003519;ENSBTAG00000005970;ENSBTAG00000013645;ENSBTAG00000002211;ENSBTAG00000047420;ENSBTAG00000047856;ENSBTAG00000014401;ENSBTAG00000001845;ENSBTAG00000017367;ENSBTAG00000012512;ENSBTAG00000000333;ENSBTAG00000005218;ENSBTAG00000020490;ENSBTAG00000011126;ENSBTAG00000000317;ENSBTAG00000000128;ENSBTAG00000016265;ENSBTAG00000013869;ENSBTAG00000016072;ENSBTAG00000008719;…	FZD5;NOL3;XBP1;RFFL;MAPK8IP3;BTNL9;PAK2;SORBS3;EPS8L3;IFIT5;GPR137;ARHGAP20;PDE3B;NACC2;STK38;MAPK8IP1;FGF18;DNAJA1;SH3BP4;SHC2;PRKCD;S100A4;MOB3B;SERPINE2;FGF21;BOK;C28H10orf71;CCL4;AGT;LZTR1;;FGF10;CCL24;ESR1;STYXL2;CCL21;FFAR4;CTH;PIN1;CBS;PDGFRA;CLEC6A;NDUFA13;SPI1;APOE;NDC80;WDR54;DUSP26;DUSP4;CD2AP;CDK5RAP2;ARAP2;ZNF622;IL34;CYRIB;FBLN1;EPHB2;POMC;TNFAIP8L3;APLNR;S100A9;IL6;S100A13;RPS15;EI…
108	GO:0001775	BP	cell activation	108/ 3935	489/ 27572	0.220859	5.92867572922E-6	0.000312473721931	ENSBTAG00000011398;ENSBTAG00000002190;ENSBTAG00000015149;ENSBTAG00000007409;ENSBTAG00000011003;ENSBTAG00000020957;ENSBTAG00000008719;ENSBTAG00000019734;ENSBTAG00000012695;ENSBTAG00000048246;ENSBTAG00000031231;ENSBTAG00000019975;ENSBTAG00000008008;ENSBTAG00000019033;ENSBTAG00000019329;ENSBTAG00000017355;ENSBTAG00000021709;ENSBTAG00000006282;ENSBTAG00000003963;ENSBTAG00000045902;ENSBTAG00000021378;…	PRR7;DOCK8;;MILR1;IKZF3;FZD5;PRKCD;CD276;LCK;DPP4;IRF1;IL7R;TLR2;CD84;LYL1;ERCC1;SPI1;POU2AF1;FER1L5;EPHB2;S100A13;SLC25A5;IRF8;MS4A1;LBP;;JUN;RPL22;SLC11A1;CRACR2A;ARMC5;SMO;VWF;TNFSF13B;NCR3;IL18RAP;AZI2;;AXL;CD22;IKZF1;CTPS1;CD40;HSPD1;PSMB10;ST3GAL1;DNASE1L3;ELF4;CD244;CHGA;HMCN2;SBNO2;CD79A;TBX21;CD48;DCSTAMP;PTK2B;LEP;F2RL1;PTGDS;CD4;SLAMF6;SOX13;CD2;CD19;B2M;;ENPP3;PTGER4;MYD88;NCAPH2;CDH2…
333	GO:0051049	BP	regulation of transport	333/ 3935	1579/ 27572	0.210893	5.95632963268E-6	0.000312473721931	ENSBTAG00000007523;ENSBTAG00000054726;ENSBTAG00000020569;ENSBTAG00000002199;ENSBTAG00000007818;ENSBTAG00000014405;ENSBTAG00000046421;ENSBTAG00000040103;ENSBTAG00000011931;ENSBTAG00000002518;ENSBTAG00000038849;ENSBTAG00000006811;ENSBTAG00000006894;ENSBTAG00000009104;ENSBTAG00000003963;ENSBTAG00000013665;ENSBTAG00000004751;ENSBTAG00000005110;ENSBTAG00000005340;ENSBTAG00000004607;ENSBTAG00000016265;…	STX4;UQCC2;CACNA2D1;CORIN;POFUT2;OSBPL6;SFTPD;SYT8;CD63;NKX6-1;;EPHA3;NOS2;SERP1;FER1L5;KCNG2;SPTBN4;CADPS2;SERGEF;GSG1L;DNAJA1;CASQ2;PRKCD;HRC;IL1B;ADORA1;IL1A;SERPINE2;BOK;DMAP1;TSPAN13;;FGF10;MIF;RAB13;CACNG4;CRYAB;FFAR4;CD84;VAMP2;SCN2A;PDE4B;SLC43A2;TLR4;NAXE;CLDN10;SCG5;SLC7A11;APOE;OSTN;RAPGEF3;COX17;;CADPS;CEMIP;CD2AP;PLSCR2;STX1B;KCNS1;SYT11;EPHB2;POMC;APLNR;IL6;TNFRSF1B;;UBE2J1;MYO1C;SL…
373	GO:0010033	BP	response to organic substance	373/ 3935	1691/ 27572	0.22058	5.9584722822E-6	0.000312473721931	ENSBTAG00000018059;ENSBTAG00000047856;ENSBTAG00000015149;ENSBTAG00000027051;ENSBTAG00000013869;ENSBTAG00000009987;ENSBTAG00000007662;ENSBTAG00000008541;ENSBTAG00000013715;ENSBTAG00000025257;ENSBTAG00000031231;ENSBTAG00000010161;ENSBTAG00000034075;ENSBTAG00000000015;ENSBTAG00000006828;ENSBTAG00000017196;ENSBTAG00000007897;ENSBTAG00000004930;ENSBTAG00000014921;ENSBTAG00000006231;ENSBTAG00000009186;…	CD80;PAK2;;PTAFR;SH3BP4;ITGB3;HSPA5;MGST1;BRINP2;CCL4;IRF1;CCL21;SLC7A11;FOXRED2;RAPGEF3;PDIA3;POMC;DNAAF2;IL6;ACSBG1;PAX9;RAB8A;LBP;PCK1;CLEC3B;RAB15;SLIT3;CALCOCO2;RCN3;CAPN10;SLC11A1;MAPK7;TLR2;SMO;TFAP4;NOD2;MRAS;MYH11;TNFSF4;CASQ2;GCH1;DNAJC3;CITED1;PIK3CG;RIPOR2;SOCS3;RPS6KA3;MEIS2;CDC34;PCOLCE;CALR3;NCOA4;OAS1Y;RACK1;IGFBP5;NLRP3;PTK2B;PLSCR2;MAPK13;P2RX6;STX8;PTP4A3;DNAJB9;CSN3;CCL19;NR4A…
341	GO:0030054	CC	cell junction	341/ 3935	1575/ 27572	0.216508	5.78073995615E-6	0.000312473721931	ENSBTAG00000020644;ENSBTAG00000007523;ENSBTAG00000005110;ENSBTAG00000001961;ENSBTAG00000047856;ENSBTAG00000017970;ENSBTAG00000038215;ENSBTAG00000014401;ENSBTAG00000017366;ENSBTAG00000033190;ENSBTAG00000021016;ENSBTAG00000019448;ENSBTAG00000021273;ENSBTAG00000012235;ENSBTAG00000004751;ENSBTAG00000015426;ENSBTAG00000007958;ENSBTAG00000004607;ENSBTAG00000006385;ENSBTAG00000018644;ENSBTAG00000008493;…	GPC4;STX4;CADPS2;MAP1B;PAK2;ZYX;CLCA2;SORBS3;GRB7;PGM5;GTF2F1;CLDN7;SEMA4B;SHARPIN;SPTBN4;PDLIM4;TNS4;GSG1L;ADGRB1;PDZRN3;AQP3;PRKCD;EEF1A2;UNC13C;LIN7B;CDH22;SERPINE2;BCAN;DLGAP3;TIAM2;;DPP4;CDH12;RPS3A;PTPRJ;ITGA2;RAB13;CCDC85A;DNM3;FAP;STAC3;VAMP2;SCN2A;ARL2;RPL19;NTNG1;PIN1;MECP2;ITGB5;CLDN10;;MAP1A;LCP1;PERP;SYT2;FOXA2;APOE;NRXN2;SLC12A5;ATP2B3;CD2AP;CDK5RAP2;DES;DBN1;NTNG2;STX1B;CHRND;SYT11…
34	GO:0005581	CC	collagen trimer	34/ 3935	109/ 27572	0.311927	5.92250419952E-6	0.000312473721931	ENSBTAG00000013369;ENSBTAG00000030190;ENSBTAG00000046421;ENSBTAG00000020622;ENSBTAG00000011802;ENSBTAG00000013760;ENSBTAG00000013103;ENSBTAG00000011741;ENSBTAG00000013662;ENSBTAG00000013472;ENSBTAG00000023907;ENSBTAG00000019269;ENSBTAG00000021466;ENSBTAG00000048155;ENSBTAG00000020528;ENSBTAG00000007705;ENSBTAG00000027020;ENSBTAG00000014575;ENSBTAG00000012543;ENSBTAG00000047998;ENSBTAG00000050149;…	COL14A1;COL6A3;SFTPD;COL9A2;COL6A1;COL4A6;COL1A1;COL13A1;COL8A1;COL1A2;COL18A1;COL6A2;COL3A1;FCN1;PCOLCE;COLEC12;COL5A2;COL4A5;EDA;COL5A1;;COL26A1;COL15A1;COL28A1;COL16A1;COL6A6;CCBE1;C1QL3;COL8A2;COL11A2;COL20A1;COL27A1;LUM;
34	GO:0008021	CC	synaptic vesicle	34/ 3935	109/ 27572	0.311927	5.92250419952E-6	0.000312473721931	ENSBTAG00000003474;ENSBTAG00000002075;ENSBTAG00000017075;ENSBTAG00000001981;ENSBTAG00000008320;ENSBTAG00000018633;ENSBTAG00000015368;ENSBTAG00000001507;ENSBTAG00000007446;ENSBTAG00000050644;ENSBTAG00000007523;ENSBTAG00000020130;ENSBTAG00000031967;ENSBTAG00000012820;ENSBTAG00000011236;ENSBTAG00000008636;ENSBTAG00000015387;ENSBTAG00000001599;ENSBTAG00000047648;ENSBTAG00000017604;ENSBTAG00000000265;…	RAB15;MME;STX1A;SLC6A17;SEPTIN5;RABAC1;SEPTIN4;CLCN5;NGF;;STX4;CLCN3;AMPH;STX3;STX11;PDE4B;RAB40B;SV2A;SYT2;RAB13;SYNPR;SYN3;DLG4;RAB3D;KIRREL3;RNF112;RAB10;STX1B;SYN1;TPRG1L;DNM1;RAB8A;SYT1;MT3
113	GO:0030546	MF	signaling receptor activator activity	113/ 3935	518/ 27572	0.218147	5.90407011774E-6	0.000312473721931	ENSBTAG00000012004;ENSBTAG00000013066;ENSBTAG00000054832;ENSBTAG00000050197;ENSBTAG00000010273;ENSBTAG00000021273;ENSBTAG00000037558;ENSBTAG00000004503;ENSBTAG00000000128;ENSBTAG00000012623;ENSBTAG00000018133;ENSBTAG00000018134;ENSBTAG00000046022;ENSBTAG00000001321;ENSBTAG00000052826;ENSBTAG00000048246;ENSBTAG00000051910;ENSBTAG00000007375;ENSBTAG00000010161;ENSBTAG00000046924;ENSBTAG00000017697;…	TGFB3;IGF2;;C28H10orf99;EREG;SEMA4B;GRO1;NPY;FGF18;NDP;SEMA3A;AREG;PYY;IL1B;;DPP4;FGF10;MIF;CCL21;SEMA3G;CTF1;MANF;IL17B;DEFB1;FGF16;IL34;POMC;BMP5;IL6;GAL;RABEP2;RPL13A;GAS6;PGF;CCL4;GDF10;FLT3LG;IL1RN;VEGFC;CXCL13;NGF;TNFSF13B;OSGIN2;PENK;TAP;VEGFB;SEMA4D;TNFSF4;INSL6;EDA;NTS;;SEMA6C;LHB;CCL8;PTN;WNT10B;CCL20;ADM2;;WNT5B;OGN;INSL3;FGF21;CRLF1;LEP;EDN3;ARTN;APOA1;CERS1;OXT;;CCL19;FGF23;INHBA;MET…
136	GO:0098660	BP	inorganic ion transmembrane transport	136/ 3935	643/ 27572	0.211509	5.97948290098E-6	0.000312785696233	ENSBTAG00000003519;ENSBTAG00000020569;ENSBTAG00000021678;ENSBTAG00000032914;ENSBTAG00000002985;ENSBTAG00000032057;ENSBTAG00000013665;ENSBTAG00000018646;ENSBTAG00000006022;ENSBTAG00000011377;ENSBTAG00000016079;ENSBTAG00000039190;ENSBTAG00000001927;ENSBTAG00000010161;ENSBTAG00000054931;ENSBTAG00000014318;ENSBTAG00000038180;ENSBTAG00000020793;ENSBTAG00000002770;ENSBTAG00000039340;ENSBTAG00000002551;…	NOL3;CACNA2D1;SLC31A1;SLC11A2;KCNMB1;;KCNG2;ATP6V1B2;ATP6V0E2;KCNMB2;COX4I1;SLC9A5;ATP6V1C2;CCL21;CACNG4;SLC33A1;SCN2A;KCNA4;TCN2;SCN4B;KCNJ8;KCNE3;ATP2B3;COX2;MCOLN1;KCNS1;SURF1;KCNK3;SLC5A5;SLC39A8;SLC9A2;SLC25A5;SLC1A1;GAS6;ATP5MC1;TRPM5;KCNN4;SLC6A2;KCNK12;CACNB3;SLC11A1;ATP5F1D;CLIC2;ATP1A1;ATP6V1C1;NDUFA4;SLC31A2;KCNT2;SLC6A4;ATP2C2;SLC6A16;SLC24A3;SLC23A1;UCP1;CNNM2;CACNA1C;;SLC9A1;SLC12A2…
381	GO:0051172	BP	negative regulation of nitrogen compound metabolic process	381/ 3935	2059/ 27572	0.185041	6.01082142367E-6	0.000313582503155	ENSBTAG00000047856;ENSBTAG00000033457;ENSBTAG00000047855;ENSBTAG00000047428;ENSBTAG00000025258;ENSBTAG00000016265;ENSBTAG00000004602;ENSBTAG00000019208;ENSBTAG00000016268;ENSBTAG00000012393;ENSBTAG00000031231;ENSBTAG00000007375;ENSBTAG00000007392;ENSBTAG00000044038;ENSBTAG00000016988;ENSBTAG00000011398;ENSBTAG00000017366;ENSBTAG00000049782;ENSBTAG00000014921;ENSBTAG00000007480;ENSBTAG00000006199;…	PAK2;CCAR1;MECP2;ZNF281;;DNAJA1;PITX1;ZFTA;XRCC1;AGT;IRF1;MIF;SERPINA14;TEN1;PIN1;PRR7;GRB7;;IL6;CIRBP;DRAP1;PAX9;A2ML1;PPM1E;SLC11A1;PARP9;SMO;TFAP4;MFHAS1;AURKB;SERPINB4;RPS3;PCID2;ERN2;AGO2;;HOXD9;NUDT16;DNAJC3;CITED1;TPPP;KNG1;SOCS3;RPS6KA3;MEIS2;TRIM11;CHGA;SAMSN1;;PI16;EPM2A;CIR1;GSTP1;RACK1;PTI;IGFBP5;SMPD3;CST6;BEND6;SHOX2;NR4A2;PRRX1;PTX3;KDM1B;ACD;MLXIPL;NRG1;SPDEF;BOLL;H1-4;PER2;EMILIN…
308	GO:0097708	CC	intracellular vesicle	308/ 3935	1396/ 27572	0.22063	6.02491543115E-6	0.000313582503155	ENSBTAG00000000483;ENSBTAG00000046540;ENSBTAG00000010968;ENSBTAG00000032914;ENSBTAG00000046421;ENSBTAG00000040103;ENSBTAG00000010837;ENSBTAG00000010253;ENSBTAG00000006472;ENSBTAG00000006734;ENSBTAG00000018633;ENSBTAG00000002319;ENSBTAG00000006811;ENSBTAG00000005016;ENSBTAG00000002296;ENSBTAG00000021678;ENSBTAG00000004924;ENSBTAG00000011902;ENSBTAG00000004503;ENSBTAG00000018646;ENSBTAG00000013869;…	HYAL1;SERPINA3-1;TMED1;SLC11A2;SFTPD;SYT8;HTR4;SYTL1;GPR143;BICD1;RABAC1;HMCN2;EPHA3;AP3B1;STING1;SLC31A1;PENK;WASHC1;NPY;ATP6V1B2;SH3BP4;PRKCD;MX1;SPACA9;SERPINE2;SORL1;TH;VEGFA;DPP4;TNFAIP1;;SNX31;TOM1L1;RAB40B;DNM3;TLR2;FFAR4;GAL;VAMP2;TOM1;STMN2;SCG5;SYT2;IFNAR1;NCF2;CADPS;ROPN1;CEMIP;KLK8;FER1L5;SLC6A4;STX1B;CLEC16A;GALNT15;PDIA3;POMC;OVGP1;SPARC;AHCY;MPEG1;CD79A;PLAT;CFAP65;MVB12A;RABEP2;AB…
59	GO:0097190	BP	apoptotic signaling pathway	59/ 3935	228/ 27572	0.258772	6.13311099001E-6	0.000318415789824	ENSBTAG00000012511;ENSBTAG00000003519;ENSBTAG00000015718;ENSBTAG00000010785;ENSBTAG00000015716;ENSBTAG00000031834;ENSBTAG00000007812;ENSBTAG00000014400;ENSBTAG00000008711;ENSBTAG00000050239;ENSBTAG00000004272;ENSBTAG00000015369;ENSBTAG00000013555;ENSBTAG00000000735;ENSBTAG00000010371;ENSBTAG00000007446;ENSBTAG00000006938;ENSBTAG00000009493;ENSBTAG00000010531;ENSBTAG00000024105;ENSBTAG00000012642;…	BAD;NOL3;CASP8;FAS;ERO1A;;NDUFA13;E2F2;BOK;CASP1;ISG12(B);MLLT11;ACVR1B;BCL2A1;CHAC1;NGF;PPM1F;BCL3;CYP1B1;BCL2L11;TRADD;TMEM117;CFLAR;FOXO3;TP73;;NFATC4;SIVA1;;TNFRSF1B;SCN2A;;CDIP1;CASP4;PTGIS;ERN2;DAPK3;TP63;PERP;SPI1;INHBA;SGPP1;HRAS;BAG3;ANXA6;ERBB3;ZNF622;IL1A;TFPT;SGPL1;CDKN1A;CRIP1;;CASP3;SFN;MYC;EPHA2;BTK;IFI27L2
457	GO:0042221	BP	response to chemical	457/ 3935	2097/ 27572	0.21793	6.16393957048E-6	0.000318465883444	ENSBTAG00000018059;ENSBTAG00000047856;ENSBTAG00000015149;ENSBTAG00000027051;ENSBTAG00000012904;ENSBTAG00000013869;ENSBTAG00000009987;ENSBTAG00000007662;ENSBTAG00000008541;ENSBTAG00000013715;ENSBTAG00000016268;ENSBTAG00000031231;ENSBTAG00000010161;ENSBTAG00000038180;ENSBTAG00000038323;ENSBTAG00000018223;ENSBTAG00000034075;ENSBTAG00000000015;ENSBTAG00000006828;ENSBTAG00000017196;ENSBTAG00000007897;…	CD80;PAK2;;PTAFR;EDEM1;SH3BP4;ITGB3;HSPA5;MGST1;BRINP2;XRCC1;IRF1;CCL21;SCN2A;GLYAT;CHI3L1;SLC7A11;FOXRED2;RAPGEF3;PDIA3;POMC;DNAAF2;IL6;ACSBG1;PAX9;RAB8A;LBP;PCK1;CLEC3B;RAB15;SLIT3;CALCOCO2;FAS;PPM1E;RCN3;CAPN10;SLC11A1;MAPK7;FAM162A;SMO;TFAP4;CALM3;NOD2;MRAS;MYH11;TNFSF4;DLG4;FZD5;GCH1;HCN4;DNAJC3;RASAL1;CITED1;MKNK2;PIK3CG;RIPOR2;SOCS3;SAO;RPS6KA3;SLC9A1;CACNA1G;CDC34;PCOLCE;CALR3;RET;CCL4;RA…
344	GO:0019899	MF	enzyme binding	344/ 3935	1845/ 27572	0.18645	6.16474623897E-6	0.000318465883444	ENSBTAG00000001847;ENSBTAG00000047420;ENSBTAG00000047856;ENSBTAG00000005119;ENSBTAG00000015149;ENSBTAG00000017366;ENSBTAG00000016265;ENSBTAG00000013869;ENSBTAG00000009987;ENSBTAG00000007662;ENSBTAG00000010515;ENSBTAG00000016268;ENSBTAG00000009742;ENSBTAG00000016988;ENSBTAG00000007809;ENSBTAG00000021381;ENSBTAG00000000696;ENSBTAG00000006128;ENSBTAG00000011398;ENSBTAG00000021016;ENSBTAG00000004349;…	CNTLN;BTNL9;PAK2;PSMD1;;GRB7;DNAJA1;SH3BP4;ITGB3;HSPA5;FBXW5;XRCC1;DOK7;PIN1;PPP1R36;DAAM2;ILK;DYNLT4;PRR7;GTF2F1;DAZAP2;CKS2;RAB8A;FAS;RPS19;MAPK7;TFAP4;MFHAS1;NOD2;AURKB;ADAMTS4;HACD1;PEX5L;AGO2;MTMR4;GCH1;DNAJC3;SYN1;EEF1A2;GNB3;FGR;RPS6KA3;SLC9A1;PRKCH;RB1CC1;ARHGAP6;RACK1;PTI;PLSCR2;APOA1;STX8;CSN3;ACSL3;KIZ;UBE3D;TNS2;;MIF;FBXL2;TFPT;A2ML1;PLEK;UBE2C;STX1A;KCNH2;ACD;AURKA;SELL;KCNQ1;RIMS2;S…
25	GO:0051492	BP	regulation of stress fiber assembly	25/ 3935	70/ 27572	0.357143	6.19677879827E-6	0.000318702305106	ENSBTAG00000015147;ENSBTAG00000002626;ENSBTAG00000014299;ENSBTAG00000047856;ENSBTAG00000010788;ENSBTAG00000014401;ENSBTAG00000014832;ENSBTAG00000010820;ENSBTAG00000012263;ENSBTAG00000006938;ENSBTAG00000004381;ENSBTAG00000012004;ENSBTAG00000002258;ENSBTAG00000003089;ENSBTAG00000008585;ENSBTAG00000012737;ENSBTAG00000012681;ENSBTAG00000006828;ENSBTAG00000009293;ENSBTAG00000020342;ENSBTAG00000014972;…	S100A10;ARHGAP6;RHOC;PAK2;PPM1E;SORBS3;TMEFF2;WNT11;ASAP3;PPM1F;TACSTD2;TGFB3;APOA1;RHPN2;ARHGEF10;GPR65;CORO2B;RAPGEF3;EVL;MYOC;PTGER4;TESK1;ARHGEF5;WAS;F11R
434	GO:0051128	BP	regulation of cellular component organization	434/ 3935	2034/ 27572	0.213373	6.22138525584E-6	0.000318702305106	ENSBTAG00000015147;ENSBTAG00000001845;ENSBTAG00000047856;ENSBTAG00000047855;ENSBTAG00000009928;ENSBTAG00000021273;ENSBTAG00000004607;ENSBTAG00000013869;ENSBTAG00000009987;ENSBTAG00000007662;ENSBTAG00000010515;ENSBTAG00000010047;ENSBTAG00000016268;ENSBTAG00000015381;ENSBTAG00000010161;ENSBTAG00000044038;ENSBTAG00000034075;ENSBTAG00000000841;ENSBTAG00000006828;ENSBTAG00000000696;ENSBTAG00000014645;…	S100A10;EPS8L3;PAK2;MECP2;MLST8;SEMA4B;GSG1L;SH3BP4;ITGB3;HSPA5;FBXW5;TIAM2;XRCC1;ARHGAP18;CCL21;TEN1;SLC7A11;LZTS1;RAPGEF3;ILK;CNTN2;CDK5RAP2;TUBB4A;IL6;WFDC1;CIRBP;RABEP2;CD14;OBSL1;ANAPC11;SLIT3;HCK;CALCOCO2;PPM1E;HRAS;FAM162A;VPS18;SYNPO2;AURKB;PCID2;PTCH2;MAP6D1;ZWINT;ZDHHC1;RASAL1;LCAT;FHL1;RIPOR2;GAS2L2;CEP131;JAM3;PRKCH;CREB3;CDC34;SUPV3L1;ARHGAP6;PI16;ABHD17C;MNS1;ABCA1;RET;PLEK2;RACK1;A…
387	GO:0007166	BP	cell surface receptor signaling pathway	387/ 3935	1877/ 27572	0.20618	6.22329811779E-6	0.000318702305106	ENSBTAG00000018059;ENSBTAG00000027051;ENSBTAG00000019524;ENSBTAG00000021273;ENSBTAG00000000128;ENSBTAG00000012623;ENSBTAG00000009987;ENSBTAG00000009984;ENSBTAG00000025257;ENSBTAG00000031231;ENSBTAG00000010161;ENSBTAG00000004430;ENSBTAG00000014921;ENSBTAG00000049392;ENSBTAG00000006234;ENSBTAG00000016864;ENSBTAG00000017746;ENSBTAG00000007932;ENSBTAG00000010785;ENSBTAG00000009064;ENSBTAG00000013287;…	CD80;PTAFR;ITGAD;SEMA4B;FGF18;NDP;ITGB3;SGPL1;CCL4;IRF1;CCL21;SGPP1;IL6;;NPR1;LBP;SLIT3;HCK;FAS;CSF2RB;SMO;ETV2;TNFSF13B;CHRD;OSMR;;;;ADAMTS4;CDH6;IL20RB;AGO2;MTMR4;;CITED1;CIB4;FGR;C3AR1;NMRK2;;ADGRG1;CD79A;EPM2A;PERP;RET;IL21R;WNT5B;CD40;ADGRG2;PTK2B;EDN3;NKD1;P2RX6;PTP4A3;RELN;CCL19;EFNA3;PTCHD1;;NR4A2;INHBA;MIF;DDR2;SEMA3B;BTN1A1;PLEK;DNAI1;TNFSF18;CCL26;ACVR1B;ILK;WNT11;CIB2;SOCS1;CCL14;FLNA…
340	GO:0006793	BP	phosphorus metabolic process	340/ 3935	1788/ 27572	0.190157	6.25963984424E-6	0.000318702305106	ENSBTAG00000014521;ENSBTAG00000014409;ENSBTAG00000006909;ENSBTAG00000002211;ENSBTAG00000047856;ENSBTAG00000027524;ENSBTAG00000047855;ENSBTAG00000005183;ENSBTAG00000044208;ENSBTAG00000046220;ENSBTAG00000054647;ENSBTAG00000027051;ENSBTAG00000016211;ENSBTAG00000054135;ENSBTAG00000032057;ENSBTAG00000013573;ENSBTAG00000009586;ENSBTAG00000043584;ENSBTAG00000012496;ENSBTAG00000021587;ENSBTAG00000003835;…	UGDH;MAP3K19;PIK3CB;MAPK8IP3;PAK2;SMTNL1;MECP2;MVK;DUSP4;;RPE;PTAFR;GCDH;;;BIRC5;CDC25A;ATP6;MTMR11;SMPDL3A;BMP4;PGK1;ARAF;UPB1;MAK;PRKCD;ALDOC;PIGW;DUSP8;PRKG1;GTF2H5;AK1;ENO2;DCK;GTF2H4;PRDX6;AK2;FUT8;SMPD2;XYLB;EPHX2;ABHD8;GLYAT;PLA2G2A;NAXE;DAPK3;DCLK2;FNIP2;NUDT2;EPHA3;SBK2;NAPRT;;;NUDT16;FASTK;CHKA;GNPTG;SSH2;BPNT1;CAMK2B;EPHB2;TNFAIP8L3;GK5;PIM3;PDE9A;KMO;RPS6KL1;INPP5A;GPD1;NPR1;SLC1A1;PI…
155	GO:0045937	BP	positive regulation of phosphate metabolic process	155/ 3935	750/ 27572	0.206667	6.26140224796E-6	0.000318702305106	ENSBTAG00000018059;ENSBTAG00000004215;ENSBTAG00000047856;ENSBTAG00000010273;ENSBTAG00000009928;ENSBTAG00000006811;ENSBTAG00000000128;ENSBTAG00000020957;ENSBTAG00000033727;ENSBTAG00000008719;ENSBTAG00000021685;ENSBTAG00000001321;ENSBTAG00000000804;ENSBTAG00000011406;ENSBTAG00000012393;ENSBTAG00000009742;ENSBTAG00000051910;ENSBTAG00000007013;ENSBTAG00000010161;ENSBTAG00000018320;ENSBTAG00000006894;…	CD80;RARRES2;PAK2;EREG;MLST8;EPHA3;FGF18;FZD5;RBPMS;PRKCD;EEF1A2;IL1B;MOB3B;TESK1;AGT;DOK7;FGF10;TOM1L1;CCL21;RPLP1;NOS2;PIN1;HPX;TNFAIP8L3;CTF1;RAPGEF3;DUSP26;CEMIP;FGF16;ZNF622;IL34;SLC4A4;DAZAP2;EPHB2;BMP5;APLNR;IL6;GPD1;SLC1A1;MOB2;CKS2;GAS6;EPHA2;PTGS2;NCKAP1L;PGF;FAS;TELO2;GDF10;VEGFC;ERN2;CALM3;NGF;ITGA1;PIH1D1;NOD2;TGFB3;AXL;CHI3L1;MST1R;VEGFB;SEMA4D;HRAS;DLG4;ADORA2B;CLIP3;CENPE;CD40;;AR…
155	GO:0010562	BP	positive regulation of phosphorus metabolic process	155/ 3935	750/ 27572	0.206667	6.26140224796E-6	0.000318702305106	ENSBTAG00000018059;ENSBTAG00000004215;ENSBTAG00000047856;ENSBTAG00000010273;ENSBTAG00000009928;ENSBTAG00000006811;ENSBTAG00000000128;ENSBTAG00000020957;ENSBTAG00000033727;ENSBTAG00000008719;ENSBTAG00000021685;ENSBTAG00000001321;ENSBTAG00000000804;ENSBTAG00000011406;ENSBTAG00000012393;ENSBTAG00000009742;ENSBTAG00000051910;ENSBTAG00000007013;ENSBTAG00000010161;ENSBTAG00000018320;ENSBTAG00000006894;…	CD80;RARRES2;PAK2;EREG;MLST8;EPHA3;FGF18;FZD5;RBPMS;PRKCD;EEF1A2;IL1B;MOB3B;TESK1;AGT;DOK7;FGF10;TOM1L1;CCL21;RPLP1;NOS2;PIN1;HPX;TNFAIP8L3;CTF1;RAPGEF3;DUSP26;CEMIP;FGF16;ZNF622;IL34;SLC4A4;DAZAP2;EPHB2;BMP5;APLNR;IL6;GPD1;SLC1A1;MOB2;CKS2;GAS6;EPHA2;PTGS2;NCKAP1L;PGF;FAS;TELO2;GDF10;VEGFC;ERN2;CALM3;NGF;ITGA1;PIH1D1;NOD2;TGFB3;AXL;CHI3L1;MST1R;VEGFB;SEMA4D;HRAS;DLG4;ADORA2B;CLIP3;CENPE;CD40;;AR…
40	GO:0098739	BP	import across plasma membrane	40/ 3935	137/ 27572	0.291971	6.27872900285E-6	0.000318802848905	ENSBTAG00000000020;ENSBTAG00000004078;ENSBTAG00000034323;ENSBTAG00000006731;ENSBTAG00000018577;ENSBTAG00000010096;ENSBTAG00000021007;ENSBTAG00000001246;ENSBTAG00000007302;ENSBTAG00000010986;ENSBTAG00000002290;ENSBTAG00000014953;ENSBTAG00000016775;ENSBTAG00000010551;ENSBTAG00000027080;ENSBTAG00000019225;ENSBTAG00000006159;ENSBTAG00000039190;ENSBTAG00000017466;ENSBTAG00000014179;ENSBTAG00000015164;…	TRPV3;KCNH2;;SLC7A5;SLC7A1;SLC5A2;FOLR1;ATP1A1;SLC2A5;KCNQ1;;;SLC27A1;ATP1A2;SLC8A3;SLC39A14;KCNJ3;SLC9A5;HCN4;SLC12A5;SLC27A5;SLC36A1;SLC16A2;LRRC8E;SLC7A11;KCNJ8;SLC7A8;MGC157082;SLC15A1;ATP12A;GFAP;SLC5A1;SLC39A8;SLC9A2;KCNJ15;SLC1A1;SLC9A1;SLC12A2;FOLR3;SLC9A4
80	GO:0055074	BP	calcium ion homeostasis	80/ 3935	336/ 27572	0.238095	6.30166183434E-6	0.000319186856863	ENSBTAG00000034522;ENSBTAG00000003519;ENSBTAG00000008555;ENSBTAG00000014113;ENSBTAG00000013204;ENSBTAG00000015716;ENSBTAG00000000945;ENSBTAG00000016896;ENSBTAG00000013245;ENSBTAG00000053901;ENSBTAG00000000020;ENSBTAG00000013347;ENSBTAG00000014809;ENSBTAG00000038849;ENSBTAG00000000898;ENSBTAG00000001269;ENSBTAG00000014944;ENSBTAG00000019627;ENSBTAG00000026716;ENSBTAG00000020872;ENSBTAG00000000219;…	SLC10A7;NOL3;P2RY10;CCL8;ATP13A3;ERO1A;ATP2C2;HERPUD1;ITPR3;;TRPV3;DMPK;ANXA6;;F2RL2;TMEM165;TBXA2R;THY1;IBTK;C5AR1;GRIN2B;CIB2;ATP2B4;ATP1A2;MCOLN1;RAP1GDS1;CXCR4;HRC;APOE;CCR1;ESR1;BOK;EDN3;DRD3;SNX10;PDGFRA;CCL21;CYP27B1;FFAR4;CALM3;SLC24A3;GPR65;TMTC4;FIS1;CCL19;SGCD;CAV3;F2RL1;CXCR6;DLG4;SLC30A1;CD19;ATP2B3;CEMIP;GNA15;CCR10;CD40;PTGER4;SLC25A23;ADCY5;PTGER3;APLNR;VDR;CACNA1C;SLC8A3;PTPRC;SV…
415	GO:0032268	BP	regulation of cellular protein metabolic process	415/ 3935	2070/ 27572	0.200483	6.35891832311E-6	0.000319256594114	ENSBTAG00000018059;ENSBTAG00000047856;ENSBTAG00000047855;ENSBTAG00000003519;ENSBTAG00000017366;ENSBTAG00000000128;ENSBTAG00000025258;ENSBTAG00000016265;ENSBTAG00000034255;ENSBTAG00000009987;ENSBTAG00000007662;ENSBTAG00000015115;ENSBTAG00000016268;ENSBTAG00000012393;ENSBTAG00000009742;ENSBTAG00000007375;ENSBTAG00000007392;ENSBTAG00000015224;ENSBTAG00000016988;ENSBTAG00000006828;ENSBTAG00000006947;…	CD80;PAK2;MECP2;NOL3;GRB7;FGF18;;DNAJA1;EIF5B;ITGB3;HSPA5;ACP4;XRCC1;AGT;DOK7;MIF;SERPINA14;TCOF1;PIN1;RAPGEF3;ROPN1;CEMIP;PRR7;DAZAP2;;IL6;CIRBP;MOB2;CKS2;PIK3CG;CLEC3B;FAS;PPM1E;RCN3;RPL22;SLC11A1;HRAS;FAM162A;TFAP4;MFHAS1;PERP;NOD2;SERPINB4;PCID2;ERN2;AGO2;DNAJC3;TPPP;KNG1;SOCS3;RPS6KA3;CHGA;RB1CC1;SAMSN1;PCOLCE;PI16;EPM2A;TRPT1;RET;GSTP1;RACK1;PTI;IGFBP5;NLRP3;PTK2B;EDN3;CST6;APOA1;RELN;CCL19…
570	GO:0032879	BP	regulation of localization	570/ 3935	2524/ 27572	0.225832	6.38873601733E-6	0.000319256594114	ENSBTAG00000006909;ENSBTAG00000047420;ENSBTAG00000033457;ENSBTAG00000047855;ENSBTAG00000003519;ENSBTAG00000017366;ENSBTAG00000019446;ENSBTAG00000013665;ENSBTAG00000000128;ENSBTAG00000005340;ENSBTAG00000004607;ENSBTAG00000016265;ENSBTAG00000026461;ENSBTAG00000009987;ENSBTAG00000007662;ENSBTAG00000012393;ENSBTAG00000010161;ENSBTAG00000038180;ENSBTAG00000023374;ENSBTAG00000016988;ENSBTAG00000000404;…	PIK3CB;BTNL9;CCAR1;MECP2;NOL3;GRB7;ELP5;KCNG2;FGF18;SERGEF;GSG1L;DNAJA1;CACNA1H;ITGB3;HSPA5;AGT;CCL21;SCN2A;FUT1;PIN1;NAXE;SLC7A11;RAPGEF3;CEMIP;CFAP298;POMC;IL6;CLDN1;RAB8A;LBP;RAB15;HCK;RPS19;CAPN10;SLC11A1;SEMA4B;CLIC2;HRAS;SMO;NDUFA4;MFHAS1;CD177;VPS18;MYH10;CHRD;NOD2;AURKB;AGO2;;ZDHHC1;SYN1;FHL1;DYNLT2B;EEPD1;PIK3CG;RIPOR2;FGR;GAS2L2;KCNJ15;CEP131;SLC9A1;C3AR1;JAM3;KCNIP4;CHGA;CACNA1G;ADGRG1…
59	GO:0045765	BP	regulation of angiogenesis	59/ 3935	230/ 27572	0.256522	6.40462194435E-6	0.000319256594114	ENSBTAG00000006909;ENSBTAG00000013688;ENSBTAG00000047855;ENSBTAG00000014400;ENSBTAG00000014835;ENSBTAG00000054072;ENSBTAG00000014911;ENSBTAG00000005218;ENSBTAG00000014737;ENSBTAG00000005339;ENSBTAG00000019903;ENSBTAG00000014059;ENSBTAG00000000483;ENSBTAG00000010531;ENSBTAG00000031647;ENSBTAG00000001321;ENSBTAG00000005958;ENSBTAG00000010349;ENSBTAG00000005970;ENSBTAG00000019716;ENSBTAG00000013176;…	PIK3CB;PGF;MECP2;E2F2;SPARC;ADM2;LEP;PDE3B;VEGFC;VEGFA;RAMP2;ATP2B4;HYAL1;CYP1B1;LRG1;IL1B;PTK2B;IL1A;XBP1;CXCL8;SMOC2;ADGRB2;GLUL;CLDN5;HMOX1;RECK;VEGFB;C5AR1;FGF18;FUT1;AQP1;PTGIS;NAXE;CHI3L1;EFNA3;TSPAN12;RRAS;RAPGEF3;RNH1;AGO2;THBS2;ADGRB1;CD40;TNMD;CCL24;KLF2;APLNR;S100A1;MAPK7;WARS1;CXCL10;PLXND1;C3AR1;EPHA2;HSPB6;PGK1;EMILIN1;CHGA;CCBE1
113	GO:0008285	BP	negative regulation of cell population proliferation	113/ 3935	521/ 27572	0.216891	6.42929720552E-6	0.000319256594114	ENSBTAG00000012004;ENSBTAG00000014835;ENSBTAG00000001228;ENSBTAG00000012514;ENSBTAG00000013869;ENSBTAG00000001321;ENSBTAG00000010349;ENSBTAG00000008717;ENSBTAG00000018404;ENSBTAG00000031231;ENSBTAG00000051910;ENSBTAG00000008140;ENSBTAG00000013070;ENSBTAG00000002585;ENSBTAG00000039652;ENSBTAG00000010977;ENSBTAG00000007916;ENSBTAG00000002186;ENSBTAG00000020490;ENSBTAG00000012088;ENSBTAG00000012656;…	TGFB3;SPARC;CEND1;PODN;SH3BP4;IL1B;IL1A;SERPINE2;PRKG1;IRF1;FGF10;FAP;EAF2;SLC16A2;PTGDR2;FRZB;FOXJ1;NDN;NACC2;FBLN1;OVOL1;BMP5;MYOCD;EREG;P3H3;IDO1;EIF2AK2;SOX10;SLIT3;CNN1;JUN;PLA2G2D4;SOD2;TFAP4;NFIB;ITGA1;CD274;CTLA4;CD80;DLEC1;CYP27B1;RERG;ARG2;HRAS;IL20RB;CD86;FZD5;PLA2G2D1;KRT5;CLEC4G;SULT2B1;CDKN1A;TNMD;NKX2-8;APOE;ATP5IF1;HMOX1;;XDH;ADGRG1;PTN;H2AC6;WNT10B;ADARB1;IGFBP5;SPRY1;PTK2B;LYN;N…
77	GO:0006874	BP	cellular calcium ion homeostasis	77/ 3935	325/ 27572	0.236923	6.43743540987E-6	0.000319256594114	ENSBTAG00000034522;ENSBTAG00000003519;ENSBTAG00000008555;ENSBTAG00000014113;ENSBTAG00000013204;ENSBTAG00000015716;ENSBTAG00000000945;ENSBTAG00000016896;ENSBTAG00000013245;ENSBTAG00000053901;ENSBTAG00000000020;ENSBTAG00000013347;ENSBTAG00000014809;ENSBTAG00000038849;ENSBTAG00000000898;ENSBTAG00000001269;ENSBTAG00000014944;ENSBTAG00000019627;ENSBTAG00000026716;ENSBTAG00000020872;ENSBTAG00000000219;…	SLC10A7;NOL3;P2RY10;CCL8;ATP13A3;ERO1A;ATP2C2;HERPUD1;ITPR3;;TRPV3;DMPK;ANXA6;;F2RL2;TMEM165;TBXA2R;THY1;IBTK;C5AR1;GRIN2B;CIB2;ATP2B4;ATP1A2;MCOLN1;RAP1GDS1;CXCR4;HRC;APOE;CCR1;ESR1;BOK;EDN3;DRD3;PDGFRA;CCL21;FFAR4;CALM3;SLC24A3;GPR65;TMTC4;FIS1;CCL19;CAV3;F2RL1;CXCR6;DLG4;SLC30A1;CD19;ATP2B3;CEMIP;GNA15;CCR10;CD40;PTGER4;SLC25A23;ADCY5;PTGER3;APLNR;VDR;CACNA1C;SLC8A3;PTPRC;SV2A;KNG1;CXCR1;EDN1;…
442	GO:0009058	BP	biosynthetic process	442/ 3935	2417/ 27572	0.182871	6.45938249244E-6	0.000319256594114	ENSBTAG00000015149;ENSBTAG00000012241;ENSBTAG00000027051;ENSBTAG00000016211;ENSBTAG00000004112;ENSBTAG00000034255;ENSBTAG00000005344;ENSBTAG00000012626;ENSBTAG00000005349;ENSBTAG00000013866;ENSBTAG00000008543;ENSBTAG00000051210;ENSBTAG00000006305;ENSBTAG00000012397;ENSBTAG00000054083;ENSBTAG00000015388;ENSBTAG00000015224;ENSBTAG00000013301;ENSBTAG00000025809;ENSBTAG00000014643;ENSBTAG00000014642;…	;POLD2;PTAFR;GCDH;GAMT;EIF5B;GNPNAT1;B4GALT5;RPL27A;RPS27;GTF2H5;GSTP1;AK1;DCK;;RPL18;TCOF1;GGT7;ABHD8;EEF1D;NAPRT;MGST3;GTF2F1;CHKA;MRPL21;GTF3C5;RPL39;NPR1;XAB2;ATP5MC1;PSAT1;CTPS1;PCK1;RPS19;RCN3;RPL22;SYCP1;AGMAT;;TELO2;;PCID2;RPS5;RPL9;MRPL27;HACD1;HMGCL;TCEA2;AGO2;PNMT;GCH1;HOXD9;CITED1;LCAT;ST3GAL1;PIK3CG;PHKG1;CDS2;B3GNT8;PIGW;EIF1AX;OCA2;ATP5MF;;EPM2A;NME3;ABHD3;POLR3H;AGPAT2;RACK1;G6PC3…
333	GO:0006796	BP	phosphate-containing compound metabolic process	333/ 3935	1764/ 27572	0.188776	6.46004793116E-6	0.000319256594114	ENSBTAG00000014409;ENSBTAG00000006909;ENSBTAG00000002211;ENSBTAG00000047856;ENSBTAG00000027524;ENSBTAG00000047855;ENSBTAG00000005183;ENSBTAG00000044208;ENSBTAG00000046220;ENSBTAG00000054647;ENSBTAG00000027051;ENSBTAG00000016211;ENSBTAG00000054135;ENSBTAG00000032057;ENSBTAG00000013573;ENSBTAG00000009586;ENSBTAG00000043584;ENSBTAG00000012496;ENSBTAG00000021587;ENSBTAG00000003835;ENSBTAG00000000894;…	MAP3K19;PIK3CB;MAPK8IP3;PAK2;SMTNL1;MECP2;MVK;DUSP4;;RPE;PTAFR;GCDH;;;BIRC5;CDC25A;ATP6;MTMR11;SMPDL3A;BMP4;PGK1;ARAF;UPB1;MAK;PRKCD;ALDOC;PIGW;DUSP8;PRKG1;GTF2H5;AK1;ENO2;DCK;GTF2H4;PRDX6;AK2;AXL;SMPD2;XYLB;EPHX2;ABHD8;GLYAT;PLA2G2A;NAXE;DAPK3;DCLK2;FNIP2;NUDT2;EPHA3;SBK2;NAPRT;;;NUDT16;FASTK;CHKA;GNPTG;SSH2;BPNT1;CAMK2B;EPHB2;TNFAIP8L3;GK5;PIM3;PDE9A;KMO;RPS6KL1;INPP5A;GPD1;NPR1;SLC1A1;PIGQ;DUS…
50	GO:0051495	BP	positive regulation of cytoskeleton organization	50/ 3935	185/ 27572	0.27027	6.46109539911E-6	0.000319256594114	ENSBTAG00000015147;ENSBTAG00000011990;ENSBTAG00000007932;ENSBTAG00000014299;ENSBTAG00000021576;ENSBTAG00000003511;ENSBTAG00000047855;ENSBTAG00000014401;ENSBTAG00000012737;ENSBTAG00000010820;ENSBTAG00000040398;ENSBTAG00000000897;ENSBTAG00000011902;ENSBTAG00000006938;ENSBTAG00000019915;ENSBTAG00000052510;ENSBTAG00000006434;ENSBTAG00000005958;ENSBTAG00000012004;ENSBTAG00000000962;ENSBTAG00000002258;…	S100A10;ALOX15;HCK;RHOC;LMOD1;SLAIN1;MECP2;SORBS3;GPR65;WNT11;CRACD;IQGAP2;WASHC1;PPM1F;GSN;CCL26;SYNPO2;PTK2B;TGFB3;STAP1;APOA1;MLST8;ARL2;CCL21;ARHGEF10;PPM1E;ACTN2;STMN2;ARL3;F2RL1;RAPGEF3;EVL;MYOC;HRAS;CDK5RAP2;DSTN;TESK1;CCL24;NES;RPS3;SYNPO;CDC42EP2;PLEK;PLXNA3;EDN1;MAPK15;ARHGEF5;CFL2;WAS;NCKAP1L
580	GO:0065009	BP	regulation of molecular function	580/ 3935	2679/ 27572	0.216499	6.47214456214E-6	0.000319256594114	ENSBTAG00000015147;ENSBTAG00000053807;ENSBTAG00000006909;ENSBTAG00000047420;ENSBTAG00000047856;ENSBTAG00000015149;ENSBTAG00000009928;ENSBTAG00000000128;ENSBTAG00000025258;ENSBTAG00000004607;ENSBTAG00000016265;ENSBTAG00000013869;ENSBTAG00000009987;ENSBTAG00000015806;ENSBTAG00000013867;ENSBTAG00000010047;ENSBTAG00000016268;ENSBTAG00000015381;ENSBTAG00000009742;ENSBTAG00000040028;ENSBTAG00000007392;…	S100A10;OAS1X;PIK3CB;BTNL9;PAK2;;MLST8;FGF18;;GSG1L;DNAJA1;SH3BP4;ITGB3;OAZ2;DLGAP3;TIAM2;XRCC1;ARHGAP18;DOK7;;SERPINA14;TEN1;PIN1;PPP1R36;FOXA2;TBC1D21;RAPGEF3;CCS;CEMIP;PRR7;GTF2F1;MUC4;DAZAP2;ARHGEF7;;IL6;WFDC1;RABEP2;MOB2;CKS2;HCK;FAS;PPM1E;RCN3;SLC11A1;CLIC2;HRAS;FAM162A;SMO;TFAP4;CALM3;NOD2;CHN2;;AURKB;SERPINB4;PCID2;NOSIP;ERN2;FZD5;GCH1;DNAJC3;RASAL1;PPP1R14A;FHL1;ARHGAP25;NTS;KNG1;TMC8;SO…
363	GO:0042995	CC	cell projection	363/ 3935	1676/ 27572	0.216587	6.42275854942E-6	0.000319256594114	ENSBTAG00000017366;ENSBTAG00000003242;ENSBTAG00000026461;ENSBTAG00000007661;ENSBTAG00000013715;ENSBTAG00000006305;ENSBTAG00000014312;ENSBTAG00000014319;ENSBTAG00000038180;ENSBTAG00000004187;ENSBTAG00000017512;ENSBTAG00000034075;ENSBTAG00000000841;ENSBTAG00000006828;ENSBTAG00000007437;ENSBTAG00000006947;ENSBTAG00000006128;ENSBTAG00000014645;ENSBTAG00000002508;ENSBTAG00000021013;ENSBTAG00000011390;…	GRB7;ACAD9;CACNA1H;MYO1F;BRINP2;AK1;ATL1;DNM3;SCN2A;CFAP251;MAPT;SLC7A11;LZTS1;RAPGEF3;TEKT1;ROPN1;DYNLT4;CNTN2;GNG3;TUBB4A;CHRND;RABEP2;RAB8A;CCDC103;RAB15;SMO;DNAI7;MYH10;CIBAR2;PALLD;DNAH3;CABYR;SYN1;CFAP126;DYNLT2B;DNAI2;GNB3;CEP131;JAM3;;CSPG4;ABHD17C;;EPM2A;RET;RACK1;ARHGAP18;CAMK2G;PTK2B;CHRNB1;RELN;HOATZ;KIZ;FAM89B;NRG1;DCTN1;DNAI1;AK8;CPNE6;MYO7B;STX1A;CHRM2;ILK;TMEM216;CFAP73;BST1;PLEC;…
409	GO:0031324	BP	negative regulation of cellular metabolic process	409/ 3935	2208/ 27572	0.185236	6.51371725922E-6	0.000319832184676	ENSBTAG00000047856;ENSBTAG00000033457;ENSBTAG00000047855;ENSBTAG00000047428;ENSBTAG00000025258;ENSBTAG00000016265;ENSBTAG00000004602;ENSBTAG00000015115;ENSBTAG00000019208;ENSBTAG00000016268;ENSBTAG00000012393;ENSBTAG00000031231;ENSBTAG00000007375;ENSBTAG00000007392;ENSBTAG00000044038;ENSBTAG00000016988;ENSBTAG00000007809;ENSBTAG00000011398;ENSBTAG00000017366;ENSBTAG00000049782;ENSBTAG00000014921;…	PAK2;CCAR1;MECP2;ZNF281;;DNAJA1;PITX1;ACP4;ZFTA;XRCC1;AGT;IRF1;MIF;SERPINA14;TEN1;PIN1;PPP1R36;PRR7;GRB7;;IL6;CIRBP;PAX9;A2ML1;PPM1E;SLC11A1;PARP9;SMO;TFAP4;MFHAS1;AURKB;SERPINB4;RPS3;PCID2;ERN2;AGO2;;HOXD9;NUDT16;DNAJC3;CITED1;TPPP;KNG1;SOCS3;RPS6KA3;MEIS2;TRIM11;CHGA;SAMSN1;;PI16;EPM2A;CIR1;GSTP1;RACK1;ANKRD13D;IGFBP5;CST6;BEND6;SHOX2;NR4A2;MFSD12;PRRX1;PTX3;KDM1B;ACD;MLXIPL;SPDEF;BOLL;PLEK;H1-…
167	GO:0045202	CC	synapse	167/ 3935	827/ 27572	0.201935	6.51461521249E-6	0.000319832184676	ENSBTAG00000020644;ENSBTAG00000007523;ENSBTAG00000005110;ENSBTAG00000001961;ENSBTAG00000047856;ENSBTAG00000047855;ENSBTAG00000019494;ENSBTAG00000009587;ENSBTAG00000015426;ENSBTAG00000004607;ENSBTAG00000018644;ENSBTAG00000009987;ENSBTAG00000021685;ENSBTAG00000025522;ENSBTAG00000023415;ENSBTAG00000008717;ENSBTAG00000015789;ENSBTAG00000013867;ENSBTAG00000010047;ENSBTAG00000046142;ENSBTAG00000014319;…	GPC4;STX4;CADPS2;MAP1B;PAK2;MECP2;RPL10A;NRG3;PDLIM4;GSG1L;PDZRN3;ITGB3;EEF1A2;UNC13C;LIN7B;SERPINE2;BCAN;DLGAP3;TIAM2;PRKAR1B;DNM3;VAMP2;SCN2A;RPL19;NTNG1;PIN1;RPS21;MAP1A;SYT2;NRXN2;CADPS;DBN1;NTNG2;STX1B;CHRND;EPHB2;RPL18A;OLFM2;DES;CAMK2B;SORCS3;RPSA;LIN7A;FRRS1L;PTPRD;;MME;LRFN5;TTYH1;IL1RAP;CALY;RPL37;PORCN;RPL22;SEMA4B;PLAT;MAPK8IP1;SLC1A1;VPS18;OPHN1;SLC6A4;TPGS1;TUBB2B;SYNC;NOVA1;CASKIN1…
432	GO:0050793	BP	regulation of developmental process	432/ 3935	2043/ 27572	0.211454	6.53074056435E-6	0.000319867663443	ENSBTAG00000015147;ENSBTAG00000047856;ENSBTAG00000047855;ENSBTAG00000004112;ENSBTAG00000021273;ENSBTAG00000000128;ENSBTAG00000009987;ENSBTAG00000009984;ENSBTAG00000013715;ENSBTAG00000010047;ENSBTAG00000015381;ENSBTAG00000031231;ENSBTAG00000019975;ENSBTAG00000046924;ENSBTAG00000023374;ENSBTAG00000000404;ENSBTAG00000012407;ENSBTAG00000053767;ENSBTAG00000021381;ENSBTAG00000006828;ENSBTAG00000004430;…	S100A10;PAK2;MECP2;GAMT;SEMA4B;FGF18;ITGB3;SGPL1;BRINP2;TIAM2;ARHGAP18;IRF1;IL7R;SEMA3G;FUT1;NAXE;FOXA2;;DAAM2;RAPGEF3;SGPP1;MAN2A1;CNTN2;KLK8;CDK5RAP2;IL6;GRHL1;AAMDC;CYB5D2;OBSL1;PCK1;HCK;RPS19;C1H21orf91;GDF10;DMRTA2;MAPK7;SMO;ETV2;MYH10;CHRD;PCID2;AGO2;ADIRF;B4GALT5;RASAL1;CITED1;TPPP;RIPOR2;GNB3;SOCS3;MEIS2;C3AR1;PRKCH;CHGA;NMRK2;;PI16;RET;RACK1;CD40;IGFBP5;AGT;NLRP3;PTK2B;EDN3;NKD1;LGI4;BEN…
487	GO:0051239	BP	regulation of multicellular organismal process	487/ 3935	2176/ 27572	0.223805	6.55491548785E-6	0.000320296305732	ENSBTAG00000001845;ENSBTAG00000047855;ENSBTAG00000004112;ENSBTAG00000021273;ENSBTAG00000000128;ENSBTAG00000007665;ENSBTAG00000012626;ENSBTAG00000009984;ENSBTAG00000013867;ENSBTAG00000010047;ENSBTAG00000051210;ENSBTAG00000012393;ENSBTAG00000031231;ENSBTAG00000019975;ENSBTAG00000023374;ENSBTAG00000000404;ENSBTAG00000012407;ENSBTAG00000021381;ENSBTAG00000006828;ENSBTAG00000004430;ENSBTAG00000025029;…	EPS8L3;MECP2;GAMT;SEMA4B;FGF18;NPR3;B4GALT5;SGPL1;DLGAP3;TIAM2;GSTP1;AGT;IRF1;IL7R;FUT1;NAXE;FOXA2;DAAM2;RAPGEF3;SGPP1;MAN2A1;POU2AF1;KLK8;CUEDC2;POMC;IL6;S100A13;GRHL1;LBP;OBSL1;PCK1;RPS19;SLC11A1;DMRTA2;MAPK7;SMO;CALM3;ETV2;NOD2;;PCID2;TNFSF4;IL20RB;AGO2;FZD5;GCH1;MFSD2A;LCAT;KNG1;FGR;SLC9A1;C3AR1;PRKCH;KCNIP4;CHGA;CACNA1G;;PI16;RET;AGPAT2;RACK1;CD40;IGFBP5;NLRP3;PTK2B;EDN3;MAPK13;APOA1;DHX58;;…
42	GO:0002181	BP	cytoplasmic translation	42/ 3935	145/ 27572	0.289655	6.65281589939E-6	0.000321218197075	ENSBTAG00000006487;ENSBTAG00000013461;ENSBTAG00000011963;ENSBTAG00000009689;ENSBTAG00000017389;ENSBTAG00000053755;ENSBTAG00000014423;ENSBTAG00000005142;ENSBTAG00000026327;ENSBTAG00000015283;ENSBTAG00000015285;ENSBTAG00000019718;ENSBTAG00000019494;ENSBTAG00000001538;ENSBTAG00000009908;ENSBTAG00000021093;ENSBTAG00000018320;ENSBTAG00000015388;ENSBTAG00000040367;ENSBTAG00000016224;ENSBTAG00000038896;…	RPS9;RPL24;RPS19;RWDD1;RPLP0;TMA7;RPL22;RPL37;RPL8;RPL32;RPS8;RPS15;RPL10A;;RPS3A;RPS16;RPLP1;RPL18;;RPS7;RPS26;RPL27;RPL19;RPL9;RPS28;RPS21;;;;RPS23;RPL29;;;RPL36;RPL38;RPL21;RPL18A;RPS11;RPSA;RPL11;;RPS24
394	GO:0048584	BP	positive regulation of response to stimulus	394/ 3935	1770/ 27572	0.222599	6.68400090725E-6	0.000321218197075	ENSBTAG00000047420;ENSBTAG00000047856;ENSBTAG00000017367;ENSBTAG00000004503;ENSBTAG00000000128;ENSBTAG00000019203;ENSBTAG00000047155;ENSBTAG00000016268;ENSBTAG00000012393;ENSBTAG00000010161;ENSBTAG00000019872;ENSBTAG00000016988;ENSBTAG00000021090;ENSBTAG00000012406;ENSBTAG00000021381;ENSBTAG00000014645;ENSBTAG00000002500;ENSBTAG00000017196;ENSBTAG00000007897;ENSBTAG00000014921;ENSBTAG00000021472;…	BTNL9;PAK2;IFIT5;NPY;FGF18;S100A4;C28H10orf71;XRCC1;AGT;CCL21;PIK3AP1;PIN1;ABCC1;ZBP1;DAAM2;CNTN2;FBXL15;PDIA3;POMC;IL6;ZC3H3;S100A13;CLDN1;LBP;PCK1;FAS;RPS19;GDF10;PARP9;HRAS;SMO;MFHAS1;CD177;TNFSF13B;NOD2;NCR3;;PCID2;ERN2;TNFSF4;KLK7;NTS;TESPA1;PIK3CG;RIPOR2;FGR;GAS2L2;SLC9A1;C3AR1;PRKCH;RB1CC1;EYA3;ADGRG1;CD79A;RET;CCL4;RACK1;ATF6;NLRP3;PTK2B;PLSCR2;EDN3;NKD1;DHX58;PTP4A3;RELN;CCL19;IL7R;INHBA…
483	GO:0048869	BP	cellular developmental process	483/ 3935	2500/ 27572	0.1932	6.7123599155E-6	0.000321218197075	ENSBTAG00000047855;ENSBTAG00000047428;ENSBTAG00000012247;ENSBTAG00000021273;ENSBTAG00000004117;ENSBTAG00000013662;ENSBTAG00000000128;ENSBTAG00000004602;ENSBTAG00000012626;ENSBTAG00000009984;ENSBTAG00000050618;ENSBTAG00000031231;ENSBTAG00000014312;ENSBTAG00000014601;ENSBTAG00000019975;ENSBTAG00000015224;ENSBTAG00000012407;ENSBTAG00000006828;ENSBTAG00000006947;ENSBTAG00000011398;ENSBTAG00000006532;…	MECP2;ZNF281;MXRA8;SEMA4B;AZI2;COL8A1;FGF18;PITX1;B4GALT5;SGPL1;;IRF1;ATL1;SGCB;IL7R;TCOF1;FOXA2;RAPGEF3;ROPN1;PRR7;CDK5RAP2;GTF3C5;IL6;GFRA3;RAB8A;PCK1;LSR;HCK;RPS19;C1H21orf91;RPL22;GDF10;DMRTA2;MAPK7;HRAS;ARMC5;SMO;MFHAS1;ETV2;TNFSF13B;TJP3;NPY;MYH11;MREG;PALLD;AGO2;CABYR;;HOXD9;CITED1;TPPP;ST3GAL1;RIPOR2;ELF4;CEP131;SLC9A1;PRKCH;OCA2;RNF112;EYA3;ADGRG1;;CD79A;RET;WNT5B;IGFBP5;PTK2B;EDN3;CHRNB…
346	GO:0030154	BP	cell differentiation	346/ 3935	1801/ 27572	0.192115	6.7384788754E-6	0.000321218197075	ENSBTAG00000047855;ENSBTAG00000047428;ENSBTAG00000021273;ENSBTAG00000004117;ENSBTAG00000013662;ENSBTAG00000000128;ENSBTAG00000008389;ENSBTAG00000009984;ENSBTAG00000050618;ENSBTAG00000031231;ENSBTAG00000019975;ENSBTAG00000015224;ENSBTAG00000012407;ENSBTAG00000006282;ENSBTAG00000006532;ENSBTAG00000021373;ENSBTAG00000001936;ENSBTAG00000007932;ENSBTAG00000011963;ENSBTAG00000001395;ENSBTAG00000014423;…	MECP2;ZNF281;SEMA4B;AZI2;COL8A1;FGF18;HTRA1;SGPL1;;IRF1;IL7R;TCOF1;FOXA2;POU2AF1;CDK5RAP2;GTF3C5;PCK1;HCK;RPS19;C1H21orf91;RPL22;GDF10;DMRTA2;MAPK7;ARMC5;SMO;MFHAS1;ETV2;TNFSF13B;MREG;AGO2;;CITED1;TPPP;ST3GAL1;RIPOR2;SOCS3;SLC9A1;PRKCH;OCA2;RNF112;EYA3;ADGRG1;CALR3;CD79A;RET;WNT5B;IGFBP5;PTK2B;EDN3;TGFB1I1;LGI4;ACSL3;RELN;TMEM91;TYRP1;NR4A2;INHBA;UPK1B;B2M;PTGER4;CPT1A;SPATA20;PLAC8B;NRG1;SPDEF;B…
411	GO:0044249	BP	cellular biosynthetic process	411/ 3935	2252/ 27572	0.182504	6.76494075386E-6	0.000321218197075	ENSBTAG00000015149;ENSBTAG00000012241;ENSBTAG00000016211;ENSBTAG00000004112;ENSBTAG00000034255;ENSBTAG00000005344;ENSBTAG00000012626;ENSBTAG00000005349;ENSBTAG00000013866;ENSBTAG00000008543;ENSBTAG00000051210;ENSBTAG00000006305;ENSBTAG00000012397;ENSBTAG00000054083;ENSBTAG00000015388;ENSBTAG00000015224;ENSBTAG00000013301;ENSBTAG00000025809;ENSBTAG00000014643;ENSBTAG00000014642;ENSBTAG00000010265;…	;POLD2;GCDH;GAMT;EIF5B;GNPNAT1;B4GALT5;RPL27A;RPS27;GTF2H5;GSTP1;AK1;DCK;;RPL18;TCOF1;GGT7;ABHD8;EEF1D;NAPRT;MGST3;GTF2F1;CHKA;MRPL21;GTF3C5;RPL39;NPR1;XAB2;ATP5MC1;PSAT1;CTPS1;PCK1;RPS19;RPL22;SYCP1;AGMAT;;TELO2;;PCID2;RPS5;RPL9;MRPL27;HACD1;HMGCL;TCEA2;AGO2;PNMT;GCH1;HOXD9;CITED1;LCAT;ST3GAL1;PIK3CG;PHKG1;CDS2;B3GNT8;PIGW;EIF1AX;OCA2;ATP5MF;;EPM2A;NME3;ABHD3;POLR3H;AGPAT2;RACK1;;POLD4;RPL36AL;A…
444	GO:0006996	BP	organelle organization	444/ 3935	2322/ 27572	0.191214	6.7741273945E-6	0.000321218197075	ENSBTAG00000015147;ENSBTAG00000047424;ENSBTAG00000023997;ENSBTAG00000047855;ENSBTAG00000017366;ENSBTAG00000010048;ENSBTAG00000025522;ENSBTAG00000011752;ENSBTAG00000016268;ENSBTAG00000014312;ENSBTAG00000008897;ENSBTAG00000014319;ENSBTAG00000003695;ENSBTAG00000050919;ENSBTAG00000021673;ENSBTAG00000025029;ENSBTAG00000007437;ENSBTAG00000006947;ENSBTAG00000014645;ENSBTAG00000006532;ENSBTAG00000021013;…	S100A10;TRIP10;VAMP8;MECP2;GRB7;SPC25;UNC13C;SYNM;XRCC1;ATL1;BIN2;DNM3;WDR45B;;NDC80;MAN2A1;TEKT1;ROPN1;CNTN2;CDK5RAP2;TUBB4A;BICD1;CCDC170;CIRBP;CKS2;RAB8A;OBSL1;RPS19;CAPN10;GAS2;SYCP1;VPS18;UBXN10;MYH10;RAB34;TELO2;CIBAR2;AURKB;TUBGCP6;MRAS;PCID2;MREG;PALLD;MAP6D1;ZWINT;TCAP;;TTC39C;TPPP;CFAP126;FUZ;DNAI2;GAS2L2;DAAM2;CEP131;RB1CC1;RNF112;SUPV3L1;PSTPIP2;CHD5;;GEM;MNS1;PLEK2;;;MPP2;ALS2CL;EFHC…
36	GO:0002687	BP	positive regulation of leukocyte migration	36/ 3935	117/ 27572	0.307692	6.80487855501E-6	0.000321218197075	ENSBTAG00000004215;ENSBTAG00000013688;ENSBTAG00000002190;ENSBTAG00000002317;ENSBTAG00000011043;ENSBTAG00000014737;ENSBTAG00000019627;ENSBTAG00000018824;ENSBTAG00000019428;ENSBTAG00000020755;ENSBTAG00000009987;ENSBTAG00000005958;ENSBTAG00000021326;ENSBTAG00000012109;ENSBTAG00000010161;ENSBTAG00000047567;ENSBTAG00000020872;ENSBTAG00000047508;ENSBTAG00000008114;ENSBTAG00000012684;ENSBTAG00000005434;…	RARRES2;PGF;DOCK8;PTN;RAC2;VEGFC;THY1;MIA3;CCR1;SELP;ITGB3;PTK2B;CCL20;EDN3;CCL21;VEGFB;C5AR1;ZNF580;CD99;CCL19;PLVAP;SPI1;F2RL1;CREB3;IL34;CCL24;ADAM8;RIPOR2;CXCL10;JAM2;C3AR1;GAS6;JAM3;LBP;TNFSF18;NCKAP1L
36	GO:0032680	BP	regulation of tumor necrosis factor production	36/ 3935	117/ 27572	0.307692	6.80487855501E-6	0.000321218197075	ENSBTAG00000052363;ENSBTAG00000046547;ENSBTAG00000003366;ENSBTAG00000039937;ENSBTAG00000039861;ENSBTAG00000020957;ENSBTAG00000014492;ENSBTAG00000023144;ENSBTAG00000020936;ENSBTAG00000014911;ENSBTAG00000051210;ENSBTAG00000003166;ENSBTAG00000006366;ENSBTAG00000006240;ENSBTAG00000001945;ENSBTAG00000019033;ENSBTAG00000012855;ENSBTAG00000004767;ENSBTAG00000009493;ENSBTAG00000017256;ENSBTAG00000014046;…	;CIDEA;DDX58;TNFRSF8;OAS1Y;FZD5;NFKBIL1;PTPRC;NOD2;LEP;GSTP1;AXL;NFATC4;TLR4;ARG2;CD84;LPL;SYK;BCL3;CD2;BPI;CD14;MYD88;OAS2;MIF;EPHB2;POMC;IFIH1;SYT11;IL6;UBE2J1;GAS6;LBP;CYBA;C5AR2;RASGRP1
36	GO:0070972	BP	protein localization to endoplasmic reticulum	36/ 3935	117/ 27572	0.307692	6.80487855501E-6	0.000321218197075	ENSBTAG00000006487;ENSBTAG00000011963;ENSBTAG00000017389;ENSBTAG00000000985;ENSBTAG00000039442;ENSBTAG00000013264;ENSBTAG00000020606;ENSBTAG00000005142;ENSBTAG00000026327;ENSBTAG00000018824;ENSBTAG00000015285;ENSBTAG00000014971;ENSBTAG00000019718;ENSBTAG00000012904;ENSBTAG00000019494;ENSBTAG00000001538;ENSBTAG00000009908;ENSBTAG00000017441;ENSBTAG00000040367;ENSBTAG00000013461;ENSBTAG00000016896;…	RPS9;RPS19;RPLP0;RAB10;SEC62;RPS24;ZFAND2B;RPL37;RPL8;MIA3;RPS8;SEC61G;RPS15;EDEM1;RPL10A;;RPS3A;RPL27;;RPL24;HERPUD1;RPS16;RPL19;SPCS2;RPS21;;RPS23;GET3;;RPS7;RPL21;RPL18A;RYR2;RPS11;RPL11;
93	GO:0043065	BP	positive regulation of apoptotic process	93/ 3935	413/ 27572	0.225182	6.80579798301E-6	0.000321218197075	ENSBTAG00000047856;ENSBTAG00000033457;ENSBTAG00000039937;ENSBTAG00000015582;ENSBTAG00000016265;ENSBTAG00000008719;ENSBTAG00000021685;ENSBTAG00000008711;ENSBTAG00000012393;ENSBTAG00000015027;ENSBTAG00000051588;ENSBTAG00000008140;ENSBTAG00000020417;ENSBTAG00000021958;ENSBTAG00000010977;ENSBTAG00000007756;ENSBTAG00000011398;ENSBTAG00000020490;ENSBTAG00000016441;ENSBTAG00000017196;ENSBTAG00000014921;…	PAK2;CCAR1;TNFRSF8;HMOX1;DNAJA1;PRKCD;EEF1A2;BOK;AGT;;;FAP;DAPK3;GZMA;FRZB;TFPT;PRR7;NACC2;ZNF622;PDIA3;IL6;;WNT10B;DUSP6;FAS;JUN;ALDH1A3;CAPN10;STK17B;SOD2;FAM162A;TFAP4;S100A8;CD274;CTLA4;TNFRSF1B;FIS1;DKKL1;PTGIS;CLIP3;CD40;RPS7;BAD;CDC34;ATG7;LCK;TP63;IDO1;RACK1;ATF6;BCL2L11;LYN;PDCD1;FOXO3;NLRC4;CD248;STK4;INHBA;BMP4;;PIK3CB;;RNF122;CALHM2;RPS3;VDR;S100A9;SPDEF;CASP3;RPL11;GSN;APBB1;TP53INP1…
408	GO:0098772	MF	molecular function regulator	408/ 3935	1984/ 27572	0.205645	6.66206100847E-6	0.000321218197075	ENSBTAG00000047856;ENSBTAG00000021273;ENSBTAG00000004503;ENSBTAG00000000128;ENSBTAG00000025258;ENSBTAG00000016265;ENSBTAG00000013869;ENSBTAG00000010047;ENSBTAG00000025257;ENSBTAG00000015381;ENSBTAG00000040028;ENSBTAG00000007392;ENSBTAG00000044038;ENSBTAG00000017697;ENSBTAG00000007800;ENSBTAG00000006828;ENSBTAG00000021016;ENSBTAG00000039922;ENSBTAG00000004349;ENSBTAG00000007897;ENSBTAG00000049782;…	PAK2;SEMA4B;NPY;FGF18;;DNAJA1;SH3BP4;TIAM2;CCL4;ARHGAP18;;SERPINA14;TEN1;CTF1;TBC1D21;RAPGEF3;GTF2F1;ARAP2;DAZAP2;POMC;;TPSB2;IL6;WFDC1;RABEP2;MOB2;CKS2;ANGPTL4;GDF10;LTC4S;CALM3;TNFSF13B;CHN2;;PPP1R14A;SERPINB4;MRAS;NDP;TNFSF4;HACD1;DNAJC3;RASAL1;ARHGAP25;KNG1;INKA2;RPS6KA3;KCNIP4;ARHGAP6;PCOLCE;PI16;RCAN2;;GEM;ECT2L;ARHGAP27;WNT5B;RACK1;PTI;AGT;EDN3;CST6;ALS2CL;APOA1;FXYD1;STX8;FXYD6;;ARHGEF10;…
244	GO:0030234	MF	enzyme regulator activity	244/ 3935	1285/ 27572	0.189883	6.718463295E-6	0.000321218197075	ENSBTAG00000003519;ENSBTAG00000046540;ENSBTAG00000000804;ENSBTAG00000047856;ENSBTAG00000005119;ENSBTAG00000004017;ENSBTAG00000002190;ENSBTAG00000007813;ENSBTAG00000000333;ENSBTAG00000013573;ENSBTAG00000000490;ENSBTAG00000002626;ENSBTAG00000000897;ENSBTAG00000025258;ENSBTAG00000017875;ENSBTAG00000011772;ENSBTAG00000013869;ENSBTAG00000008719;ENSBTAG00000018137;ENSBTAG00000005670;ENSBTAG00000018403;…	NOL3;SERPINA3-1;MOB3B;PAK2;PSMD1;PLEKHG2;DOCK8;CMC4;ARHGAP20;BIRC5;RTKN;ARHGAP6;IQGAP2;;ARHGAP30;PPP1R12B;SH3BP4;PRKCD;A2M;ARHGEF19;ARHGAP9;SERPINE2;;TIAM2;AGT;WFIKKN2;TOM1L1;;SERPINA14;RPLP1;TEN1;WFDC3;CYTH4;;SCG5;PRDX5;TBC1D21;ACAP3;RAPGEF3;RNH1;LY6G5B;CCNO;GTF2F1;ARAP2;DAZAP2;FBLN1;INKA1;;LAMTOR4;NRG1;;RABEP2;PPP1R14C;CCNI2;WFDC1;CKS2;CSTB;PI3;;NCKAP1L;PPP1R1B;CST6;JUN;IQSEC1;;ANGPTL4;PKIB;PPP…
63	GO:0002831	BP	regulation of response to biotic stimulus	63/ 3935	251/ 27572	0.250996	6.83717242481E-6	0.00032196725566	ENSBTAG00000052363;ENSBTAG00000048155;ENSBTAG00000021637;ENSBTAG00000003366;ENSBTAG00000005426;ENSBTAG00000003764;ENSBTAG00000011963;ENSBTAG00000010655;ENSBTAG00000010273;ENSBTAG00000021791;ENSBTAG00000002296;ENSBTAG00000018498;ENSBTAG00000039861;ENSBTAG00000011511;ENSBTAG00000020166;ENSBTAG00000014492;ENSBTAG00000004386;ENSBTAG00000000095;ENSBTAG00000020936;ENSBTAG00000018343;ENSBTAG00000022227;…	;FCN1;POLR3C;DDX58;PSMC1;AKIRIN2;RPS19;DCST1;EREG;PARP9;STING1;PQBP1;OAS1Y;;ZNFX1;NFKBIL1;SOCS1;CD274;NOD2;NCR3;PLSCR2;IL18RAP;LEP;LRSAM1;NOP53;NLRC4;UFD1;DHX58;TLR4;ARG2;COCH;ABCE1;IL12RB1;SYK;HPX;SPI1;ZBP1;OTOP1;F2RL1;IFIT1;CREB3;SYT11;KLK7;XRCC6;ZDHHC1;CD180;MIF;VAV1;CLEC6A;ISG15;ADAM8;BMP6;ADAR;TRIM15;PARP14;FGR;NFE2L2;HERC5;APOE;LBP;SAMHD1;CYBA;RASGRP1
448	GO:0051246	BP	regulation of protein metabolic process	448/ 3935	2221/ 27572	0.201711	6.87057667863E-6	0.000322226284155	ENSBTAG00000018059;ENSBTAG00000047856;ENSBTAG00000047855;ENSBTAG00000003519;ENSBTAG00000015149;ENSBTAG00000017366;ENSBTAG00000000128;ENSBTAG00000025258;ENSBTAG00000016265;ENSBTAG00000034255;ENSBTAG00000009987;ENSBTAG00000007662;ENSBTAG00000015115;ENSBTAG00000016268;ENSBTAG00000012393;ENSBTAG00000009742;ENSBTAG00000007375;ENSBTAG00000007392;ENSBTAG00000015224;ENSBTAG00000016988;ENSBTAG00000006828;…	CD80;PAK2;MECP2;NOL3;;GRB7;FGF18;;DNAJA1;EIF5B;ITGB3;HSPA5;ACP4;XRCC1;AGT;DOK7;MIF;SERPINA14;TCOF1;PIN1;RAPGEF3;ROPN1;CEMIP;PRR7;DAZAP2;;IL6;WFDC1;CIRBP;MOB2;CKS2;PIK3CG;CLEC3B;FAS;PPM1E;RCN3;RPL22;SLC11A1;MAPK7;HRAS;FAM162A;TFAP4;MFHAS1;PERP;NOD2;SERPINB4;PCID2;ERN2;AGO2;DNAJC3;TPPP;KNG1;SOCS3;RPS6KA3;CHGA;RB1CC1;SAMSN1;PCOLCE;PI16;EPM2A;TRPT1;RET;GSTP1;RACK1;PTI;IGFBP5;NLRP3;PTK2B;EDN3;CST6;NKD…
538	GO:0009966	BP	regulation of signal transduction	538/ 3935	2544/ 27572	0.211478	6.90508242388E-6	0.000322226284155	ENSBTAG00000018165;ENSBTAG00000016525;ENSBTAG00000001845;ENSBTAG00000047420;ENSBTAG00000047856;ENSBTAG00000017367;ENSBTAG00000001060;ENSBTAG00000000128;ENSBTAG00000004607;ENSBTAG00000016265;ENSBTAG00000013869;ENSBTAG00000019203;ENSBTAG00000013867;ENSBTAG00000047155;ENSBTAG00000025257;ENSBTAG00000012393;ENSBTAG00000031231;ENSBTAG00000010161;ENSBTAG00000019872;ENSBTAG00000016988;ENSBTAG00000012406;…	RIPOR2;ITGA1;EPS8L3;BTNL9;PAK2;IFIT5;CXCR4;FGF18;GSG1L;DNAJA1;SH3BP4;S100A4;DLGAP3;C28H10orf71;CCL4;AGT;IRF1;CCL21;PIK3AP1;PIN1;ZBP1;DAAM2;CD19;CNTN2;CDK5RAP2;ARAP2;FBXL15;PDIA3;POMC;IL6;ZC3H3;S100A13;LBP;SLIT3;FAS;ENHO;RCN3;GAS2;GDF10;PARP9;HRAS;SMO;MFHAS1;CD177;VPS18;CHRD;NOD2;CHN2;RPS3;PCID2;SMPDL3B;ERN2;NKIRAS2;RASAL1;CEP55;ARHGAP25;NTS;TESPA1;PIK3CG;HSPA5;SOCS3;GAS2L2;SLC9A1;PRKCH;RB1CC1;CDC…
372	GO:0051641	BP	cellular localization	372/ 3935	2056/ 27572	0.180934	6.92389063947E-6	0.000322226284155	ENSBTAG00000015147;ENSBTAG00000001847;ENSBTAG00000008863;ENSBTAG00000016265;ENSBTAG00000013869;ENSBTAG00000007661;ENSBTAG00000007662;ENSBTAG00000025522;ENSBTAG00000034396;ENSBTAG00000015387;ENSBTAG00000045785;ENSBTAG00000000404;ENSBTAG00000003695;ENSBTAG00000003696;ENSBTAG00000007800;ENSBTAG00000004430;ENSBTAG00000006947;ENSBTAG00000014645;ENSBTAG00000006532;ENSBTAG00000021013;ENSBTAG00000021378;…	S100A10;CNTLN;TMEM87A;DNAJA1;SH3BP4;MYO1F;HSPA5;UNC13C;PIGW;RAB40B;TOM1;NAXE;WDR45B;BICDL1;TBC1D21;SGPP1;ROPN1;CNTN2;CDK5RAP2;TUBB4A;S100A13;LIN7A;OBSL1;RAB15;RPS19;VPS26C;NUP160;SMO;VPS18;RAB34;AURKB;MRAS;PCID2;MREG;MAP6D1;ZDHHC1;;CITED1;DYNLT2B;GAS2L2;CEP131;JAM3;KCNIP4;CHGA;ATP5MF;GEM;TRAPPC3L;NCOA4;DENND2A;LRSAM1;STX8;RAB32;ROMO1;RELN;;UPK1B;SEC61G;SEC23B;PRPF31;PEX10;PLEK;DCTN1;CRACR2B;S100A…
504	GO:0051716	BP	cellular response to stimulus	504/ 3935	2435/ 27572	0.206982	6.95439965352E-6	0.000322226284155	ENSBTAG00000047856;ENSBTAG00000015149;ENSBTAG00000012241;ENSBTAG00000013869;ENSBTAG00000009987;ENSBTAG00000007662;ENSBTAG00000009661;ENSBTAG00000008541;ENSBTAG00000013715;ENSBTAG00000008543;ENSBTAG00000016268;ENSBTAG00000031231;ENSBTAG00000010161;ENSBTAG00000038180;ENSBTAG00000003695;ENSBTAG00000034075;ENSBTAG00000000015;ENSBTAG00000006828;ENSBTAG00000017196;ENSBTAG00000014921;ENSBTAG00000007480;…	PAK2;;POLD2;SH3BP4;ITGB3;HSPA5;RNASEH2A;MGST1;BRINP2;GTF2H5;XRCC1;IRF1;CCL21;SCN2A;WDR45B;SLC7A11;FOXRED2;RAPGEF3;PDIA3;IL6;CIRBP;RHNO1;PAX9;XAB2;RAB8A;LBP;PCK1;CLEC3B;RAB15;SLIT3;FAS;PPM1E;RCN3;CAPN10;MAPK7;HRAS;FAM162A;SMO;TFAP4;NOD2;AURKB;ACTR5;MRAS;MYH11;ERN2;TNFSF4;DLG4;CASQ2;HCN4;DNAJC3;RASAL1;MKNK2;EEPD1;PIK3CG;PHKG1;SOCS3;SLC9A1;CREB3;CDC34;EYA3;TBX2;PCOLCE;CALR3;EME2;RET;CCL4;RACK1;IGFBP…
423	GO:1901576	BP	organic substance biosynthetic process	423/ 3935	2329/ 27572	0.181623	6.97340623389E-6	0.000322226284155	ENSBTAG00000015149;ENSBTAG00000012241;ENSBTAG00000027051;ENSBTAG00000016211;ENSBTAG00000004112;ENSBTAG00000034255;ENSBTAG00000005344;ENSBTAG00000012626;ENSBTAG00000005349;ENSBTAG00000013866;ENSBTAG00000008543;ENSBTAG00000051210;ENSBTAG00000006305;ENSBTAG00000012397;ENSBTAG00000054083;ENSBTAG00000015388;ENSBTAG00000015224;ENSBTAG00000013301;ENSBTAG00000025809;ENSBTAG00000014643;ENSBTAG00000014642;…	;POLD2;PTAFR;GCDH;GAMT;EIF5B;GNPNAT1;B4GALT5;RPL27A;RPS27;GTF2H5;GSTP1;AK1;DCK;;RPL18;TCOF1;GGT7;ABHD8;EEF1D;NAPRT;MGST3;GTF2F1;CHKA;MRPL21;GTF3C5;RPL39;NPR1;XAB2;ATP5MC1;PSAT1;CTPS1;PCK1;RPS19;RPL22;SYCP1;AGMAT;;TELO2;;PCID2;RPS5;RPL9;MRPL27;ORC1;HMGCL;TCEA2;AGO2;PNMT;GCH1;HOXD9;CITED1;LCAT;ST3GAL1;PIK3CG;PHKG1;CDS2;B3GNT8;PIGW;EIF1AX;OCA2;ATP5MF;;EPM2A;NME3;ABHD3;POLR3H;AGPAT2;RACK1;G6PC3;;POLD…
307	GO:0051649	BP	establishment of localization in cell	307/ 3935	1661/ 27572	0.184828	7.01546807433E-6	0.000322226284155	ENSBTAG00000003519;ENSBTAG00000010774;ENSBTAG00000010968;ENSBTAG00000032914;ENSBTAG00000014655;ENSBTAG00000040103;ENSBTAG00000011931;ENSBTAG00000010253;ENSBTAG00000021673;ENSBTAG00000003515;ENSBTAG00000012880;ENSBTAG00000006734;ENSBTAG00000014971;ENSBTAG00000013264;ENSBTAG00000015737;ENSBTAG00000007409;ENSBTAG00000010370;ENSBTAG00000002293;ENSBTAG00000008863;ENSBTAG00000011837;ENSBTAG00000005592;…	NOL3;NUSAP1;TMED1;SLC11A2;MYO1A;SYT8;CD63;SYTL1;NDC80;SNCG;DNLZ;BICD1;SEC61G;RPS24;KPNA7;MILR1;CLBA1;ARL5A;TMEM87A;GET3;MCOLN1;MYO1F;RANBP1;MX1;HSPA5;UNC13C;LIN7B;SORL1;ARFRP1;;CHMP6;RPS3A;FGF10;TOM1L1;RAB13;CCL21;DNM3;;RAMP2;VAMP2;RPL19;TOM1;ASPSCR1;BICDL1;SCG5;ARL3;NPC2;SYT2;GEM;TBC1D21;NRXN2;KCNJ8;KCNE3;SGPP1;CADPS;CCHCR1;;CDK5RAP2;RYR2;AFTPH;TESK1;DYNLT2B;OOEP;RPL18A;TTC21A;S100A13;RPS23;DCTN…
551	GO:0048856	BP	anatomical structure development	551/ 3935	2985/ 27572	0.18459	7.02523993009E-6	0.000322226284155	ENSBTAG00000047856;ENSBTAG00000047855;ENSBTAG00000012247;ENSBTAG00000017566;ENSBTAG00000004503;ENSBTAG00000000128;ENSBTAG00000007665;ENSBTAG00000004602;ENSBTAG00000009984;ENSBTAG00000007662;ENSBTAG00000050618;ENSBTAG00000016268;ENSBTAG00000012393;ENSBTAG00000019975;ENSBTAG00000015224;ENSBTAG00000038180;ENSBTAG00000023374;ENSBTAG00000000405;ENSBTAG00000034075;ENSBTAG00000012407;ENSBTAG00000021381;…	PAK2;MECP2;MXRA8;TUFT1;NPY;FGF18;NPR3;PITX1;SGPL1;HSPA5;;XRCC1;AGT;IL7R;TCOF1;SCN2A;FUT1;VKORC1;SLC7A11;FOXA2;DAAM2;RAPGEF3;MAN2A1;CDK5RAP2;FBXL15;DNAAF2;IL6;GRHL1;GFRA3;XAB2;LIN7A;CLEC3B;SLIT3;LSR;DPCD;RCN3;SEMA4B;ARMC5;SMO;ETV2;CHRD;TJP3;MRAS;NDP;NOSIP;MYH11;HACD1;PALLD;NKIRAS2;ARVCF;TCAP;MMP25;CITED1;TPPP;FHL1;MKNK2;RIPOR2;SOCS3;CEP131;MEIS2;RB1CC1;EYA3;TBX2;ADGRG1;TUBGCP2;;EPM2A;C1QTNF5;WNT5B…
464	GO:0050790	BP	regulation of catalytic activity	464/ 3935	2093/ 27572	0.221691	7.05505255547E-6	0.000322226284155	ENSBTAG00000015147;ENSBTAG00000053807;ENSBTAG00000006909;ENSBTAG00000047856;ENSBTAG00000015149;ENSBTAG00000009928;ENSBTAG00000000128;ENSBTAG00000025258;ENSBTAG00000016265;ENSBTAG00000013869;ENSBTAG00000009987;ENSBTAG00000010047;ENSBTAG00000025257;ENSBTAG00000015381;ENSBTAG00000009742;ENSBTAG00000040028;ENSBTAG00000007392;ENSBTAG00000044038;ENSBTAG00000016988;ENSBTAG00000007809;ENSBTAG00000007800;…	S100A10;OAS1X;PIK3CB;PAK2;;MLST8;FGF18;;DNAJA1;SH3BP4;ITGB3;TIAM2;CCL4;ARHGAP18;DOK7;;SERPINA14;TEN1;PIN1;PPP1R36;TBC1D21;RAPGEF3;CCS;CEMIP;PRR7;GTF2F1;ARAP2;DAZAP2;;WFDC1;RABEP2;MOB2;CKS2;FAS;PPM1E;RCN3;SLC11A1;HRAS;FAM162A;LTC4S;TFAP4;CALM3;NOD2;CHN2;;AURKB;SERPINB4;SERGEF;NOSIP;ERN2;GCH1;DNAJC3;RASAL1;PPP1R14A;ARHGAP25;KNG1;RIPOR2;SOCS3;ISCU;SAO;RPS6KA3;CHGA;ARHGAP6;PCOLCE;PI16;RCAN2;PRKG1;EPM…
73	GO:0071900	BP	regulation of protein serine/threonine kinase activity	73/ 3935	305/ 27572	0.239344	7.05990076999E-6	0.000322226284155	ENSBTAG00000000396;ENSBTAG00000000160;ENSBTAG00000022699;ENSBTAG00000000696;ENSBTAG00000013492;ENSBTAG00000005275;ENSBTAG00000004943;ENSBTAG00000006240;ENSBTAG00000014611;ENSBTAG00000005339;ENSBTAG00000019627;ENSBTAG00000011126;ENSBTAG00000020736;ENSBTAG00000033174;ENSBTAG00000014059;ENSBTAG00000013615;ENSBTAG00000031246;ENSBTAG00000016265;ENSBTAG00000020957;ENSBTAG00000008884;ENSBTAG00000016526;…	PIM1;CBS;CAV3;ILK;PRKAG3;PKIG;CCNA2;TLR4;SORL1;VEGFA;THY1;STK38;CD40;TFAP4;ATP2B4;CHORDC1;CCNI2;DNAJA1;FZD5;MAPRE3;PIH1D1;IL1B;NOD2;APOE;BMP7;LYN;TELO2;GSTP1;AGT;TNXB;SPRY1;MLST8;MIF;MST1R;CCNB1;SLC8A3;PRKAR1B;RPS3;SFN;CAMK1;CCND2;ERN2;BMP4;SYK;RASGRP1;MST1;EDN3;PIK3R5;HRAS;CEMIP;CCNO;MYOCD;IL34;PTPRJ;DAZAP2;PRKCD;CCNE1;ADAM8;PTPRC;CDKN1A;FGF18;PIK3CG;CASP3;EDN1;SLC27A1;ARHGEF5;CKS2;PRKAR2A;PKIB;…
42	GO:0008201	MF	heparin binding	42/ 3935	146/ 27572	0.287671	7.02664394317E-6	0.000322226284155	ENSBTAG00000017746;ENSBTAG00000014113;ENSBTAG00000020528;ENSBTAG00000000253;ENSBTAG00000038141;ENSBTAG00000002317;ENSBTAG00000040106;ENSBTAG00000030599;ENSBTAG00000014423;ENSBTAG00000012302;ENSBTAG00000005339;ENSBTAG00000019716;ENSBTAG00000011741;ENSBTAG00000010543;ENSBTAG00000001535;ENSBTAG00000020755;ENSBTAG00000023144;ENSBTAG00000010123;ENSBTAG00000008717;ENSBTAG00000009230;ENSBTAG00000013176;…	SLIT3;CCL8;PCOLCE;PTPRF;ADGRG1;PTN;CHADL;SMOC1;RPL22;RTN4RL1;VEGFA;CXCL8;COL13A1;FGFR4;LIPH;SELP;PTPRC;APOE;SERPINE2;FBLN7;SMOC2;FGF10;VEGFB;TNXB;CCDC80;ECM2;EFEMP2;LTBP2;COL5A1;THBS3;BMP4;THBS2;CXCL10;ANXA6;PCSK6;LPL;COMP;F2;CLEC3B;CXCL5;CCN4;RSPO2
57	GO:1901681	MF	sulfur compound binding	57/ 3935	222/ 27572	0.256757	7.04561109747E-6	0.000322226284155	ENSBTAG00000017746;ENSBTAG00000004059;ENSBTAG00000014113;ENSBTAG00000003242;ENSBTAG00000017676;ENSBTAG00000020528;ENSBTAG00000000253;ENSBTAG00000038141;ENSBTAG00000046502;ENSBTAG00000040106;ENSBTAG00000030599;ENSBTAG00000016211;ENSBTAG00000014423;ENSBTAG00000006054;ENSBTAG00000012302;ENSBTAG00000005339;ENSBTAG00000019716;ENSBTAG00000011741;ENSBTAG00000017328;ENSBTAG00000010543;ENSBTAG00000001535;…	SLIT3;SOAT1;CCL8;ACAD9;TPK1;PCOLCE;PTPRF;ADGRG1;ACBD6;CHADL;SMOC1;GCDH;RPL22;ACBD4;RTN4RL1;VEGFA;CXCL8;COL13A1;PTI;FGFR4;LIPH;SELP;PTPRC;APOE;SERPINE2;FBLN7;SMOC2;GSTP1;FGF10;VEGFB;TNXB;TSR3;CCDC80;ECM2;PTN;EFEMP2;LTBP2;COL5A1;THBS3;BMP4;HPSE2;THBS2;;ANXA6;PCSK6;LPL;DPYSL3;RYR2;CXCL10;F2;CHST15;CLEC3B;CXCL5;PANK3;CCN4;RSPO2;COMP
59	GO:1901342	BP	regulation of vasculature development	59/ 3935	232/ 27572	0.25431	7.10015274527E-6	0.000323352789607	ENSBTAG00000006909;ENSBTAG00000013688;ENSBTAG00000047855;ENSBTAG00000014400;ENSBTAG00000014835;ENSBTAG00000054072;ENSBTAG00000014911;ENSBTAG00000005218;ENSBTAG00000014737;ENSBTAG00000005339;ENSBTAG00000019903;ENSBTAG00000014059;ENSBTAG00000000483;ENSBTAG00000010531;ENSBTAG00000031647;ENSBTAG00000001321;ENSBTAG00000005958;ENSBTAG00000010349;ENSBTAG00000005970;ENSBTAG00000019716;ENSBTAG00000013176;…	PIK3CB;PGF;MECP2;E2F2;SPARC;ADM2;LEP;PDE3B;VEGFC;VEGFA;RAMP2;ATP2B4;HYAL1;CYP1B1;LRG1;IL1B;PTK2B;IL1A;XBP1;CXCL8;SMOC2;ADGRB2;GLUL;CLDN5;HMOX1;RECK;VEGFB;C5AR1;FGF18;FUT1;AQP1;PTGIS;NAXE;CHI3L1;EFNA3;TSPAN12;RRAS;RAPGEF3;RNH1;AGO2;THBS2;ADGRB1;CD40;TNMD;CCL24;KLF2;APLNR;S100A1;MAPK7;WARS1;CXCL10;PLXND1;C3AR1;EPHA2;HSPB6;PGK1;EMILIN1;CHGA;CCBE1
3682	GO:0005575	CC	cellular_component	3682/ 3935	24664/ 27572	0.149286	7.16002955371E-6	0.000323948439525
628	GO:0065008	BP	regulation of biological quality	628/ 3935	3122/ 27572	0.201153	7.22827188849E-6	0.000326325048496	ENSBTAG00000032914;ENSBTAG00000027524;ENSBTAG00000047855;ENSBTAG00000003519;ENSBTAG00000005588;ENSBTAG00000001060;ENSBTAG00000004503;ENSBTAG00000007665;ENSBTAG00000004607;ENSBTAG00000006904;ENSBTAG00000012626;ENSBTAG00000009984;ENSBTAG00000025522;ENSBTAG00000006675;ENSBTAG00000015381;ENSBTAG00000010161;ENSBTAG00000014319;ENSBTAG00000009928;ENSBTAG00000038180;ENSBTAG00000025809;ENSBTAG00000016988;…	SLC11A2;SMTNL1;MECP2;NOL3;DXO;CXCR4;NPY;NPR3;GSG1L;TNS2;B4GALT5;SGPL1;UNC13C;PCSK6;ARHGAP18;CCL21;DNM3;MLST8;SCN2A;ABHD8;PIN1;VKORC1;INSYN1;SLC7A11;FOXA2;CEMIP;CNTN2;CHRND;POMC;IL6;CIRBP;GRHL1;CLDN1;RAB8A;PCK1;LSR;HCK;RCN3;CAPN10;SLC11A1;CLIC2;HRAS;SMO;CALM3;TXNRD1;VPS18;MYH10;NOD2;TELO2;ARMCX1;PCID2;RPS5;SYN3;IL20RB;NKIRAS2;AGO2;GCH1;ITGB3;SYN1;LCAT;FHL1;KNG1;TMC8;GNB3;TM6SF2;GAS2L2;SLC39A7;SLC9…
526	GO:0006950	BP	response to stress	526/ 3935	2556/ 27572	0.20579	7.25910432106E-6	0.000326475218174	ENSBTAG00000053807;ENSBTAG00000032914;ENSBTAG00000047856;ENSBTAG00000047855;ENSBTAG00000017367;ENSBTAG00000012241;ENSBTAG00000027051;ENSBTAG00000025258;ENSBTAG00000016265;ENSBTAG00000007662;ENSBTAG00000012780;ENSBTAG00000009661;ENSBTAG00000047420;ENSBTAG00000008541;ENSBTAG00000008543;ENSBTAG00000025257;ENSBTAG00000031231;ENSBTAG00000010161;ENSBTAG00000049306;ENSBTAG00000038180;ENSBTAG00000016988;…	OAS1X;SLC11A2;PAK2;MECP2;IFIT5;POLD2;PTAFR;;DNAJA1;HSPA5;LPO;RNASEH2A;BTNL9;MGST1;GTF2H5;CCL4;IRF1;CCL21;MSRB1;SCN2A;PIN1;WDR45B;SLC7A11;ZBP1;FOXRED2;NAPRT;KLK8;PDIA3;IL6;CIRBP;RHNO1;APOBEC3Z1;XAB2;LBP;MSH5;PCK1;HCK;FAS;RPS19;RCN3;SLC11A1;MAPK7;HRAS;FAM162A;ARMC5;TFAP4;MFHAS1;NOD2;ACTR5;ERN2;TNFSF4;IL20RB;NKIRAS2;TCAP;ZDHHC1;DNAJC3;EEPD1;KNG1;PHKG1;ELF4;C3AR1;TRIM11;CHGA;EYA3;TBX2;CALR3;EME2;RET;…
603	GO:0010646	BP	regulation of cell communication	603/ 3935	2914/ 27572	0.206932	7.29448168887E-6	0.000326475218174	ENSBTAG00000018165;ENSBTAG00000016525;ENSBTAG00000001845;ENSBTAG00000047420;ENSBTAG00000047856;ENSBTAG00000047855;ENSBTAG00000003519;ENSBTAG00000017367;ENSBTAG00000001060;ENSBTAG00000000128;ENSBTAG00000004607;ENSBTAG00000016265;ENSBTAG00000013869;ENSBTAG00000019203;ENSBTAG00000025522;ENSBTAG00000013867;ENSBTAG00000047155;ENSBTAG00000025257;ENSBTAG00000012393;ENSBTAG00000031231;ENSBTAG00000010161;…	RIPOR2;ITGA1;EPS8L3;BTNL9;PAK2;MECP2;NOL3;IFIT5;CXCR4;FGF18;GSG1L;DNAJA1;SH3BP4;S100A4;UNC13C;DLGAP3;C28H10orf71;CCL4;AGT;IRF1;CCL21;PIK3AP1;PIN1;SLC7A11;ZBP1;DAAM2;CD19;CNTN2;CDK5RAP2;ARAP2;FBXL15;PDIA3;POMC;IL6;ZC3H3;S100A13;LBP;SLIT3;FAS;ENHO;RCN3;CAPN10;RPL22;GDF10;PARP9;HRAS;SMO;MFHAS1;CD177;VPS18;CHRD;NOD2;TELO2;CHN2;RPS3;PCID2;SMPDL3B;ERN2;NKIRAS2;FZD5;RASAL1;CEP55;TPRG1L;ARHGAP25;NTS;TESP…
84	GO:0019221	BP	cytokine-mediated signaling pathway	84/ 3935	365/ 27572	0.230137	7.37316532098E-6	0.000328689133527	ENSBTAG00000012511;ENSBTAG00000048980;ENSBTAG00000053681;ENSBTAG00000014113;ENSBTAG00000000396;ENSBTAG00000010785;ENSBTAG00000013205;ENSBTAG00000000696;ENSBTAG00000010273;ENSBTAG00000006078;ENSBTAG00000021326;ENSBTAG00000016163;ENSBTAG00000016345;ENSBTAG00000009064;ENSBTAG00000019567;ENSBTAG00000039861;ENSBTAG00000037558;ENSBTAG00000049808;ENSBTAG00000012684;ENSBTAG00000008479;ENSBTAG00000019125;…	BAD;;;CCL8;PIM1;FAS;IL1RAP;ILK;EREG;IL15RA;CCL20;OSM;IL2RB;CSF2RB;IL21R;OAS1Y;GRO1;IL3RA;CCL19;CXCL13;SLC1A1;IL10RA;JAK2;CSF3R;TNFSF13B;IL1B;OSMR;PTK2B;IL1R2;CCL14;CXCL8;FOXO3;LEP;CCL4;IRF1;CXCR4;;CCL24;IL7R;CXCR2;TNFRSF1B;IL2RG;IRF6;SYK;;IL12RB1;CCR1;CD4;PLVAP;IL2RA;SPI1;IL20RB;STAT3;IFNAR1;PSMC1;CRLF1;MT3;CXCL10;CCR10;CCL26;RPLP0;IL1A;IL34;OAS2;CDIP1;SOCS1;NUMBL;IL17REL;MX1;IL6;MYD88;IL6R;IL18R…
75	GO:0010975	BP	regulation of neuron projection development	75/ 3935	317/ 27572	0.236593	7.37560245697E-6	0.000328689133527	ENSBTAG00000010123;ENSBTAG00000047856;ENSBTAG00000000253;ENSBTAG00000016563;ENSBTAG00000002317;ENSBTAG00000000696;ENSBTAG00000020099;ENSBTAG00000054763;ENSBTAG00000006811;ENSBTAG00000026247;ENSBTAG00000012302;ENSBTAG00000019627;ENSBTAG00000000570;ENSBTAG00000021273;ENSBTAG00000018498;ENSBTAG00000007446;ENSBTAG00000003826;ENSBTAG00000011446;ENSBTAG00000018133;ENSBTAG00000012667;ENSBTAG00000005958;…	APOE;PAK2;PTPRF;GOLGA4;PTN;ILK;STMN2;;EPHA3;PKHD1L1;RTN4RL1;THY1;RET;SEMA4B;PQBP1;NGF;SCN1B;SEMA7A;SEMA3A;CAMK2G;PTK2B;LYN;TIAM2;BMP7;EFNB2;NFATC4;FLNA;KLK8;VIM;SHOX2;PLXNB3;SEMA4D;ULK4;NTNG1;CAMK1;RAP2B;RELN;SPOCK1;CNTN1;BMP5;EFHC2;SEMA3G;ACAP3;MFSD2A;B2M;MARK2;PRRX1;MT3;CNTN2;DIP2B;METRN;GFAP;DBN1;NTNG2;STX1B;EPHB2;SEMA3B;;DPYSL3;CAMK2B;DGKG;CRABP2;PLXNA3;NLGN3;NLGN1;NCS1;PLXND1;ACP4;SEMA6C;GFI…
52	GO:0022898	BP	regulation of transmembrane transporter activity	52/ 3935	196/ 27572	0.265306	7.41208370254E-6	0.000329607585119	ENSBTAG00000000396;ENSBTAG00000031441;ENSBTAG00000021639;ENSBTAG00000022699;ENSBTAG00000021808;ENSBTAG00000011344;ENSBTAG00000007596;ENSBTAG00000038849;ENSBTAG00000017135;ENSBTAG00000053199;ENSBTAG00000018940;ENSBTAG00000038904;ENSBTAG00000018809;ENSBTAG00000010986;ENSBTAG00000011145;ENSBTAG00000014583;ENSBTAG00000004607;ENSBTAG00000008932;ENSBTAG00000011500;ENSBTAG00000014956;ENSBTAG00000002853;…	PIM1;FXYD5;ARC;CAV3;CACNB3;TMEM110;GEM;;CTSS;CNIH3;CRACR2A;PRRT1;RANGRF;KCNQ1;NDUFA4;CALM3;GSG1L;SHISA7;CASQ2;JSRP1;HRC;MMP9;SCN1B;DRD3;PDE4B;REM1;CACNG4;FXYD6;KCNAB1;GAL;VAMP2;ACTN2;RELN;OSR1;SCN4B;CLIC2;DLG4;KCNE3;COX17;NLGN3;RYR2;RNF207;KCNS1;EPHB2;STAC3;RRAD;FHL1;EDN1;NLGN1;SLC9A1;PLN;KCNRG
274	GO:0098796	CC	membrane protein complex	274/ 3935	1480/ 27572	0.185135	7.52675640953E-6	0.000333991774266	ENSBTAG00000020569;ENSBTAG00000053378;ENSBTAG00000020405;ENSBTAG00000021776;ENSBTAG00000002985;ENSBTAG00000008380;ENSBTAG00000033190;ENSBTAG00000019419;ENSBTAG00000019524;ENSBTAG00000037844;ENSBTAG00000013665;ENSBTAG00000020480;ENSBTAG00000010370;ENSBTAG00000004295;ENSBTAG00000055143;ENSBTAG00000018646;ENSBTAG00000006022;ENSBTAG00000009299;ENSBTAG00000009987;ENSBTAG00000023415;ENSBTAG00000005672;…	CACNA2D1;;NDUFB9;NDUFV1;KCNMB1;ITGA11;PGM5;NDUFS7;ITGAD;CDH18;KCNG2;SPTLC2;CLBA1;NDUFA8;;ATP6V1B2;ATP6V0E2;AFTPH;ITGB3;LIN7B;CDH22;CFLAR;LRRC8D;COX5B;COX4I2;COX4I1;GJC3;CDH12;ATP6V1C2;ITGA2;CACNG4;TLR2;SLC7A5;VAMP2;SCN2A;KCNA4;NDUFB7;IL12RB1;NDUFA3;NDUFA13;;ND3;KCNJ8;KCNE3;TLR4;CYTB;SGCB;COX2;GNG3;MICOS13;ND1;STX1B;KCNS1;CHRND;SHISA7;PDIA3;IL6;USE1;MVB12A;SLC25A5;CHMP6;SAMM50;ATP5MK;LIN7A;ATP5MC1…
92	GO:0072507	BP	divalent inorganic cation homeostasis	92/ 3935	404/ 27572	0.227723	7.60444111354E-6	0.000335510564675	ENSBTAG00000003519;ENSBTAG00000038849;ENSBTAG00000000898;ENSBTAG00000002853;ENSBTAG00000008711;ENSBTAG00000007159;ENSBTAG00000010161;ENSBTAG00000000437;ENSBTAG00000000520;ENSBTAG00000007431;ENSBTAG00000005592;ENSBTAG00000027516;ENSBTAG00000005668;ENSBTAG00000026753;ENSBTAG00000019125;ENSBTAG00000016906;ENSBTAG00000004580;ENSBTAG00000013204;ENSBTAG00000022699;ENSBTAG00000015520;ENSBTAG00000014583;…	NOL3;;F2RL2;HRC;BOK;ESR1;CCL21;FFAR4;ATP2B3;CEMIP;MCOLN1;APLNR;SLC39A8;CXCR1;SLC1A1;CYP27B1;MS4A1;ATP13A3;CAV3;SLC11A1;CALM3;RAP1GDS1;ATP2C2;SNX10;SLC24A3;FIS1;PTH1R;DLG4;CD40;CNNM2;CACNA1C;KNG1;TMC8;SLC39A7;C3AR1;;C5AR2;CCL8;LCK;DMPK;IBTK;ATP2B4;ATP1A2;APOE;CCR1;EDN3;F2RL1;HERPUD1;CCL19;SGCD;CD19;CCR10;PTGER4;ADCY5;VDR;SLC25A23;SLC10A7;TMEM165;C1QTNF1;PLN;TRPV3;ERO1A;GPR65;ITPR3;;SLC30A1;TBXA2R;…
600	GO:0023051	BP	regulation of signaling	600/ 3935	2927/ 27572	0.204988	7.60945133923E-6	0.000335510564675	ENSBTAG00000018165;ENSBTAG00000016525;ENSBTAG00000001845;ENSBTAG00000047420;ENSBTAG00000047856;ENSBTAG00000047855;ENSBTAG00000003519;ENSBTAG00000017367;ENSBTAG00000001060;ENSBTAG00000000128;ENSBTAG00000004607;ENSBTAG00000016265;ENSBTAG00000013869;ENSBTAG00000019203;ENSBTAG00000025522;ENSBTAG00000013867;ENSBTAG00000047155;ENSBTAG00000025257;ENSBTAG00000012393;ENSBTAG00000031231;ENSBTAG00000010161;…	RIPOR2;ITGA1;EPS8L3;BTNL9;PAK2;MECP2;NOL3;IFIT5;CXCR4;FGF18;GSG1L;DNAJA1;SH3BP4;S100A4;UNC13C;DLGAP3;C28H10orf71;CCL4;AGT;IRF1;CCL21;PIK3AP1;PIN1;SLC7A11;ZBP1;DAAM2;CD19;CNTN2;CDK5RAP2;ARAP2;FBXL15;PDIA3;POMC;IL6;ZC3H3;S100A13;LBP;SLIT3;FAS;ENHO;RCN3;CAPN10;RPL22;GDF10;PARP9;HRAS;SMO;MFHAS1;CD177;VPS18;CHRD;NOD2;TELO2;CHN2;RPS3;PCID2;SMPDL3B;ERN2;NKIRAS2;RASAL1;CEP55;TPRG1L;ARHGAP25;NTS;TESPA1;PI…
552	GO:0010604	BP	positive regulation of macromolecule metabolic process	552/ 3935	3056/ 27572	0.180628	7.68653859691E-6	0.000337447787292	ENSBTAG00000018059;ENSBTAG00000047856;ENSBTAG00000033457;ENSBTAG00000047855;ENSBTAG00000047428;ENSBTAG00000005588;ENSBTAG00000000128;ENSBTAG00000012623;ENSBTAG00000004602;ENSBTAG00000009987;ENSBTAG00000007662;ENSBTAG00000020590;ENSBTAG00000016268;ENSBTAG00000012393;ENSBTAG00000009742;ENSBTAG00000007375;ENSBTAG00000010161;ENSBTAG00000016988;ENSBTAG00000003751;ENSBTAG00000012407;ENSBTAG00000006828;…	CD80;PAK2;CCAR1;MECP2;ZNF281;DXO;FGF18;NDP;PITX1;ITGB3;HSPA5;FZD2;XRCC1;AGT;DOK7;MIF;CCL21;PIN1;MACC1;FOXA2;RAPGEF3;CEMIP;CNTN2;CDK5RAP2;;DAZAP2;POMC;HOXD4;IL6;CIRBP;S100A13;GRHL1;MOB2;CKS2;LBP;PCK1;CLEC3B;FAS;RCN3;GDF10;MAPK7;HRAS;DBP;FAM162A;SMO;TFAP4;CALM3;ETV2;NOD2;AURKB;PCID2;ERN2;TNFSF4;IL20RB;AGO2;KLK7;HOXD9;DNAJC3;CITED1;NTS;PIK3CG;ELF4;RPS6KA3;SLC9A1;C3AR1;MELTF;RB1CC1;MED30;SUPV3L1;EYA3…
502	GO:0031325	BP	positive regulation of cellular metabolic process	502/ 3935	2890/ 27572	0.173702	7.70705007438E-6	0.000337447787292	ENSBTAG00000018059;ENSBTAG00000047420;ENSBTAG00000047856;ENSBTAG00000033457;ENSBTAG00000047855;ENSBTAG00000047428;ENSBTAG00000005588;ENSBTAG00000000128;ENSBTAG00000012623;ENSBTAG00000013869;ENSBTAG00000004602;ENSBTAG00000007662;ENSBTAG00000016268;ENSBTAG00000012393;ENSBTAG00000009742;ENSBTAG00000009153;ENSBTAG00000010161;ENSBTAG00000009928;ENSBTAG00000016988;ENSBTAG00000003751;ENSBTAG00000012407;…	CD80;BTNL9;PAK2;CCAR1;MECP2;ZNF281;DXO;FGF18;NDP;SH3BP4;PITX1;HSPA5;XRCC1;AGT;DOK7;MLXIPL;CCL21;MLST8;PIN1;MACC1;FOXA2;RAPGEF3;CEMIP;POU2AF1;CDK5RAP2;;DAZAP2;POMC;HOXD4;IL6;CIRBP;GRHL1;MOB2;CKS2;PCK1;CLEC3B;CALCOCO2;FAS;RCN3;GDF10;MAPK7;HRAS;DBP;FAM162A;SMO;TFAP4;CALM3;ETV2;NOD2;AURKB;PCID2;ERN2;AGO2;HOXD9;MYOCD;DNAJC3;CITED1;PIK3CG;ELF4;ISCU;RPS6KA3;SLC9A1;MELTF;RB1CC1;MED30;SUPV3L1;EYA3;TBX2;PC…
47	GO:0043281	BP	regulation of cysteine-type endopeptidase activity involved in apoptotic process	47/ 3935	171/ 27572	0.274854	7.71838488774E-6	0.000337447787292	ENSBTAG00000012511;ENSBTAG00000003519;ENSBTAG00000008731;ENSBTAG00000019915;ENSBTAG00000015718;ENSBTAG00000010785;ENSBTAG00000047856;ENSBTAG00000007812;ENSBTAG00000006638;ENSBTAG00000012695;ENSBTAG00000013573;ENSBTAG00000007900;ENSBTAG00000011140;ENSBTAG00000019648;ENSBTAG00000033174;ENSBTAG00000013645;ENSBTAG00000009223;ENSBTAG00000001273;ENSBTAG00000012640;ENSBTAG00000016526;ENSBTAG00000010998;…	BAD;NOL3;PRDX3;GSN;CASP8;FAS;PAK2;NDUFA13;BCL2L12;LCK;BIRC5;FIS1;FAM162A;RACK1;TFAP4;RFFL;SFN;NLRP3;S100A8;PIH1D1;CFLAR;BOK;XDH;NAIP;NLRC4;PPM1F;CRYAB;MICAL1;MGMT;MMP9;TP63;NR4A1;PRDX5;MT3;PRR7;PLAUR;SYK;RPS3;BCL2L11;S100A9;SLC1A1;MYC;RPS6KA3;GAS6;PTGS2;BIRC3;EGLN3
528	GO:0009892	BP	negative regulation of metabolic process	528/ 3935	3018/ 27572	0.17495	7.78429565473E-6	0.000339614428281	ENSBTAG00000047856;ENSBTAG00000033457;ENSBTAG00000047855;ENSBTAG00000047428;ENSBTAG00000005588;ENSBTAG00000011126;ENSBTAG00000007665;ENSBTAG00000016265;ENSBTAG00000004602;ENSBTAG00000015115;ENSBTAG00000019208;ENSBTAG00000016268;ENSBTAG00000012393;ENSBTAG00000031231;ENSBTAG00000007375;ENSBTAG00000007392;ENSBTAG00000044038;ENSBTAG00000016988;ENSBTAG00000007809;ENSBTAG00000011398;ENSBTAG00000006487;…	PAK2;CCAR1;MECP2;ZNF281;DXO;STK38;NPR3;DNAJA1;PITX1;ACP4;ZFTA;XRCC1;AGT;IRF1;MIF;SERPINA14;TEN1;PIN1;PPP1R36;PRR7;RPS9;GRB7;CUEDC2;POMC;;IL6;CIRBP;PAX9;A2ML1;LBP;SLIT3;DYDC2;PPM1E;SLC11A1;PARP9;FIS1;SMO;TFAP4;MFHAS1;;NOD2;AURKB;SERPINB4;RPS3;PCID2;CHAC1;ERN2;TNFSF4;IL20RB;MRTO4;AGO2;;H2AC20;HOXD9;NUDT16;DNAJC3;CITED1;TPPP;KNG1;SOCS3;RPS6KA3;MEIS2;TRIM11;CHGA;SAMSN1;;PI16;EPM2A;CIR1;GSTP1;RACK1;AN…
493	GO:0031090	CC	organelle membrane	493/ 3935	2819/ 27572	0.174885	7.97528304918E-6	0.000345767647354	ENSBTAG00000032914;ENSBTAG00000038215;ENSBTAG00000026501;ENSBTAG00000019419;ENSBTAG00000026502;ENSBTAG00000012247;ENSBTAG00000017496;ENSBTAG00000008863;ENSBTAG00000025669;ENSBTAG00000005344;ENSBTAG00000012626;ENSBTAG00000007662;ENSBTAG00000025522;ENSBTAG00000034396;ENSBTAG00000020405;ENSBTAG00000008541;ENSBTAG00000019972;ENSBTAG00000014312;ENSBTAG00000014319;ENSBTAG00000023374;ENSBTAG00000000405;…	SLC11A2;CLCA2;MGC127055;NDUFS7;CYP2D14;MXRA8;ATP5ME;TMEM87A;B3GALT4;GNPNAT1;B4GALT5;HSPA5;UNC13C;PIGW;NDUFB9;MGST1;TEPSIN;ATL1;DNM3;FUT1;VKORC1;SAYSD1;CD300LG;SGPP1;MAN2A1;MGST3;CEMIP;CUEDC2;MRPL21;NDUFV1;APOBEC3Z1;RAB8A;ATP5MC1;RAB15;CALCOCO2;FUT2;SLC11A1;NECAB3;FAM162A;SMO;NDUFA4;FMO2;FAR2;ARMCX1;SGPP2;MREG;HACD1;PEX5L;SYN3;C5H12orf73;GCH1;ZDHHC1;SELP;CYP3A4;SYN1;TPRG1L;ST3GAL1;CPT1B;TMC8;TM6SF…
627	GO:0005829	CC	cytosol	627/ 3935	3428/ 27572	0.182905	8.00736898191E-6	0.000346435482598	ENSBTAG00000001847;ENSBTAG00000012640;ENSBTAG00000053807;ENSBTAG00000047420;ENSBTAG00000026916;ENSBTAG00000038215;ENSBTAG00000015149;ENSBTAG00000017366;ENSBTAG00000005588;ENSBTAG00000019418;ENSBTAG00000019446;ENSBTAG00000008863;ENSBTAG00000005340;ENSBTAG00000010048;ENSBTAG00000016265;ENSBTAG00000007661;ENSBTAG00000007662;ENSBTAG00000000981;ENSBTAG00000009661;ENSBTAG00000019754;ENSBTAG00000051211;…	CNTLN;S100A8;OAS1X;BTNL9;PRR13;CLCA2;;GRB7;DXO;UBE3D;ELP5;TMEM87A;SERGEF;SPC25;DNAJA1;MYO1F;HSPA5;KLHDC8B;RNASEH2A;CAVIN3;DUSP8;GSTP1;ARHGAP18;PAK2;DUSP15;MLXIPL;IL7R;PIK3AP1;TCOF1;AARSD1;PCBD1;TOM1;PIN1;MECP2;WDR45B;MAPT;UBL7;ZBP1;EEF1D;NAPRT;IFIT5;PRR7;;CDK5RAP2;TUBB4A;CUEDC2;BICD1;RBIS;DNAAF2;S100A13;RABEP2;GFRA3;MOB2;PSAT1;PCK1;ABTB1;CALCOCO2;FAS;RPS19;CAPN10;MAPK7;FAM162A;ARMC5;TXNRD1;MYH10;…
28	GO:0016651	MF	oxidoreductase activity, acting on NAD(P)H	28/ 3935	82/ 27572	0.341463	8.04712216708E-6	0.000347431571816	ENSBTAG00000052280;ENSBTAG00000043568;ENSBTAG00000043563;ENSBTAG00000043546;ENSBTAG00000007812;ENSBTAG00000016234;ENSBTAG00000021776;ENSBTAG00000012634;ENSBTAG00000016516;ENSBTAG00000055143;ENSBTAG00000019953;ENSBTAG00000008004;ENSBTAG00000008147;ENSBTAG00000015743;ENSBTAG00000015156;ENSBTAG00000043571;ENSBTAG00000043577;ENSBTAG00000018483;ENSBTAG00000047061;ENSBTAG00000019419;ENSBTAG00000014439;…	NDUFA7;ND3;ND5;ND6;NDUFA13;DUOX2;NDUFV1;NDUFB7;CYB5R3;;CYBB;NCF2;MICAL1;GMPR;NDUFB1;ND2;ND4;NDUFS3;NDOR1;NDUFS7;KMO;ND1;AIFM3;NDUFS4;CYB5R2;CBR4;NDUFS8;CYBA
609	GO:0009893	BP	positive regulation of metabolic process	609/ 3935	3343/ 27572	0.182172	8.18515162203E-6	0.000352657767085	ENSBTAG00000018059;ENSBTAG00000006909;ENSBTAG00000047420;ENSBTAG00000047856;ENSBTAG00000033457;ENSBTAG00000047855;ENSBTAG00000047428;ENSBTAG00000005588;ENSBTAG00000000128;ENSBTAG00000012623;ENSBTAG00000013869;ENSBTAG00000004602;ENSBTAG00000009987;ENSBTAG00000007662;ENSBTAG00000020590;ENSBTAG00000016268;ENSBTAG00000012393;ENSBTAG00000009742;ENSBTAG00000007375;ENSBTAG00000010161;ENSBTAG00000009928;…	CD80;PIK3CB;BTNL9;PAK2;CCAR1;MECP2;ZNF281;DXO;FGF18;NDP;SH3BP4;PITX1;ITGB3;HSPA5;FZD2;XRCC1;AGT;DOK7;MIF;CCL21;MLST8;PIN1;MACC1;FOXA2;RAPGEF3;CEMIP;CNTN2;CDK5RAP2;;DAZAP2;POMC;HOXD4;IL6;DIO2;CIRBP;S100A13;PAX9;MOB2;CKS2;LBP;PCK1;CLEC3B;CALCOCO2;FAS;RPS19;RCN3;GDF10;MAPK7;HRAS;DBP;FAM162A;SMO;TFAP4;CALM3;ETV2;NOD2;AURKB;PCID2;ERN2;TNFSF4;IL20RB;AGO2;KLK7;HOXD9;MFSD2A;DNAJC3;CITED1;NTS;PIK3CG;ELF4;…
747	GO:0019538	BP	protein metabolic process	747/ 3935	4323/ 27572	0.172797	8.4261204645E-6	0.000362288289205	ENSBTAG00000047420;ENSBTAG00000047856;ENSBTAG00000035782;ENSBTAG00000038215;ENSBTAG00000015149;ENSBTAG00000010772;ENSBTAG00000009345;ENSBTAG00000019418;ENSBTAG00000012966;ENSBTAG00000016264;ENSBTAG00000012626;ENSBTAG00000052499;ENSBTAG00000007662;ENSBTAG00000050618;ENSBTAG00000034396;ENSBTAG00000010515;ENSBTAG00000013866;ENSBTAG00000008543;ENSBTAG00000015387;ENSBTAG00000015388;ENSBTAG00000049306;…	BTNL9;PAK2;METTL22;CLCA2;;TPGS1;AMZ2;UBE3D;SCRN3;FKBP8;B4GALT5;RNF39;HSPA5;;PIGW;FBXW5;RPS27;GTF2H5;RAB40B;RPL18;MSRB1;FUT1;PIN1;MECP2;WDR45B;UBL7;APOE;FOXRED2;EEF1D;MAN2A1;VEGFB;;SBK2;FBXL15;RPL39;NPR1;PGK1;ANAPC11;PCK1;HCK;RPS19;FUT2;RCN3;CAPN10;RPL22;PARP9;;CDKL4;PERP;COPS6;;AURKB;PSMD7;;ADAMTS4;RPS5;RPL9;MRPL27;TTLL7;MAP6D1;AGO2;EIF5B;MTMR4;CERCAM;KLK7;MMP25;;ZDHHC1;DNAJC3;VKORC1;PSMB10;LCAT;…
730	GO:0051234	BP	establishment of localization	730/ 3935	4056/ 27572	0.17998	8.56851373201E-6	0.000366891391078	ENSBTAG00000047424;ENSBTAG00000032914;ENSBTAG00000038215;ENSBTAG00000026913;ENSBTAG00000015149;ENSBTAG00000019419;ENSBTAG00000017496;ENSBTAG00000013665;ENSBTAG00000008863;ENSBTAG00000016265;ENSBTAG00000016017;ENSBTAG00000007661;ENSBTAG00000009987;ENSBTAG00000007662;ENSBTAG00000025522;ENSBTAG00000006675;ENSBTAG00000008541;ENSBTAG00000051137;ENSBTAG00000012393;ENSBTAG00000000983;ENSBTAG00000015387;…	TRIP10;SLC11A2;CLCA2;HHIPL1;;NDUFS7;ATP5ME;KCNG2;TMEM87A;DNAJA1;CCDC40;MYO1F;ITGB3;HSPA5;UNC13C;PCSK6;MGST1;;AGT;ABCC8;RAB40B;CCL21;DNM3;SLC33A1;SLC39A11;SCN2A;TOM1;NAXE;BICDL1;SLC7A11;TBC1D21;SGPP1;SNCG;CNTN2;CDK5RAP2;CHRND;KCNK3;DNAAF2;CALHM6;S100A13;RABEP2;SLC45A2;RAB8A;ATP5MC1;LBP;SLC7A5;RAB15;TTYH1;DPCD;DNAI1;RPS19;VPS26C;RCN3;SLC22A23;SLC11A1;NUP160;CLIC2;FIS1;NDUFA4;VPS18;RAB34;SLC5A5;USP2…
700	GO:0006810	BP	transport	700/ 3935	3905/ 27572	0.179257	8.69646764363E-6	0.000371603999085	ENSBTAG00000047424;ENSBTAG00000032914;ENSBTAG00000038215;ENSBTAG00000026913;ENSBTAG00000015149;ENSBTAG00000014971;ENSBTAG00000051524;ENSBTAG00000013665;ENSBTAG00000008863;ENSBTAG00000016265;ENSBTAG00000016017;ENSBTAG00000007661;ENSBTAG00000009987;ENSBTAG00000007662;ENSBTAG00000050618;ENSBTAG00000014975;ENSBTAG00000008541;ENSBTAG00000051137;ENSBTAG00000008893;ENSBTAG00000015387;ENSBTAG00000010161;…	TRIP10;SLC11A2;CLCA2;HHIPL1;;SEC61G;SERP2;KCNG2;TMEM87A;DNAJA1;CCDC40;MYO1F;ITGB3;HSPA5;;SLC4A3;MGST1;;ANO10;RAB40B;CCL21;DNM3;SLC33A1;SCN2A;TOM1;NAXE;BICDL1;SLC7A11;TBC1D21;SLC17A9;KCNMB1;CNTN2;CHRND;KCNK3;DNAAF2;CALHM6;S100A13;RABEP2;RPL37;SLC45A2;LIN7A;ATP5MC1;LBP;SLC7A5;RAB15;TTYH1;DPCD;USP20;ABCB8;RPS19;RCN3;SLC22A23;SLC11A1;NUP160;CLIC2;SLC22A15;NDUFA4;VPS18;RAB34;SLC39A7;GJB2;MRAS;PCID2;MR…
858	GO:0048523	BP	negative regulation of cellular process	858/ 3935	4232/ 27572	0.202741	8.78131047822E-6	0.000374090651628	ENSBTAG00000018059;ENSBTAG00000009012;ENSBTAG00000047428;ENSBTAG00000033457;ENSBTAG00000003712;ENSBTAG00000006638;ENSBTAG00000021273;ENSBTAG00000005340;ENSBTAG00000016265;ENSBTAG00000013869;ENSBTAG00000004602;ENSBTAG00000007662;ENSBTAG00000019208;ENSBTAG00000013715;ENSBTAG00000051211;ENSBTAG00000016268;ENSBTAG00000012393;ENSBTAG00000047856;ENSBTAG00000031231;ENSBTAG00000009153;ENSBTAG00000007392;…	CD80;PTX3;ZNF281;CCAR1;FAM89B;BCL2L12;SEMA4B;SERGEF;DNAJA1;SH3BP4;PITX1;HSPA5;ZFTA;BRINP2;DUSP8;XRCC1;AGT;PAK2;IRF1;MLXIPL;SERPINA14;TEN1;PIN1;MECP2;PPP1R36;ASPN;SLC7A11;FOXA2;DAAM2;RAPGEF3;CNTN2;CDK5RAP2;PCSK1N;GRB7;TUBB4A;;IL6;CIRBP;PAX9;SPDEF;APOBEC3Z1;SLIT3;HCK;FAS;NDRG2;PPM1E;ANGPTL4;SLC11A1;PARP9;HRAS;SMO;TFAP4;MFHAS1;VPS18;CHRD;NOD2;DTL;AURKB;SERPINB4;RPS3;PCID2;SMPDL3B;ERN2;ORC1;MAP6D1;IL…
3627	GO:0110165	CC	cellular anatomical entity	3627/ 3935	23227/ 27572	0.156154	8.79068897744E-6	0.000374090651628
708	GO:0048583	BP	regulation of response to stimulus	708/ 3935	3328/ 27572	0.21274	8.85772736226E-6	0.000376172646487	ENSBTAG00000018165;ENSBTAG00000016525;ENSBTAG00000001845;ENSBTAG00000047420;ENSBTAG00000047856;ENSBTAG00000017367;ENSBTAG00000033803;ENSBTAG00000021273;ENSBTAG00000004503;ENSBTAG00000000128;ENSBTAG00000004607;ENSBTAG00000016265;ENSBTAG00000013869;ENSBTAG00000019203;ENSBTAG00000013867;ENSBTAG00000047155;ENSBTAG00000016268;ENSBTAG00000015381;ENSBTAG00000031231;ENSBTAG00000054678;ENSBTAG00000010161;…	RIPOR2;ITGA1;EPS8L3;BTNL9;PAK2;IFIT5;FABP7;SEMA4B;NPY;FGF18;GSG1L;DNAJA1;SH3BP4;S100A4;DLGAP3;C28H10orf71;XRCC1;ARHGAP18;IRF1;DUSP15;CCL21;PIK3AP1;PIN1;CHI3L1;SEMA3B;SLC7A11;FOXA2;ZBP1;DAAM2;CD19;CNTN2;KLK8;CDK5RAP2;ARAP2;RGS22;FBXL15;PDIA3;POMC;IL6;WFDC1;ZC3H3;S100A13;CLDN1;LBP;PCK1;SLIT3;FAS;RPS19;ENHO;RCN3;GAS2;GDF10;COLEC12;PARP9;NUDT16L1;SMO;MFHAS1;CD177;VPS18;TNFSF13B;CHRD;NOD2;NCR3;CHN2;;R…
24	GO:0032677	BP	regulation of interleukin-8 production	24/ 3935	67/ 27572	0.358209	8.90216439282E-6	0.000376656351844	ENSBTAG00000003366;ENSBTAG00000030885;ENSBTAG00000009493;ENSBTAG00000023144;ENSBTAG00000001321;ENSBTAG00000020936;ENSBTAG00000048155;ENSBTAG00000014911;ENSBTAG00000008008;ENSBTAG00000018223;ENSBTAG00000034848;ENSBTAG00000006240;ENSBTAG00000006894;ENSBTAG00000047508;ENSBTAG00000017256;ENSBTAG00000014046;ENSBTAG00000015032;ENSBTAG00000000563;ENSBTAG00000004767;ENSBTAG00000014921;ENSBTAG00000054774;…	DDX58;SSC5D;BCL3;PTPRC;IL1B;NOD2;FCN1;LEP;TLR2;CHI3L1;F2RL1;TLR4;NOS2;ZNF580;CD2;BPI;CD14;MYD88;SYK;IL6;;TLR7;LBP;C5AR2
176	GO:0006812	BP	cation transport	176/ 3935	892/ 27572	0.197309	8.90539166733E-6	0.000376656351844	ENSBTAG00000003519;ENSBTAG00000020569;ENSBTAG00000021678;ENSBTAG00000032914;ENSBTAG00000002985;ENSBTAG00000032057;ENSBTAG00000013665;ENSBTAG00000013579;ENSBTAG00000002290;ENSBTAG00000014953;ENSBTAG00000018646;ENSBTAG00000006022;ENSBTAG00000011377;ENSBTAG00000023411;ENSBTAG00000016079;ENSBTAG00000008893;ENSBTAG00000039190;ENSBTAG00000001927;ENSBTAG00000010161;ENSBTAG00000054931;ENSBTAG00000014318;…	NOL3;CACNA2D1;SLC31A1;SLC11A2;KCNMB1;;KCNG2;SARAF;;;ATP6V1B2;ATP6V0E2;KCNMB2;;COX4I1;ANO10;SLC9A5;ATP6V1C2;CCL21;CACNG4;SLC33A1;SCN2A;KCNA4;CACNA1C;TCN2;SCN4B;KCNJ8;KCNE3;CYTB;COX2;CP;MCOLN1;SLC4A4;SURF1;KCNK3;SLC5A5;C3H1orf194;CALHM6;SLC39A8;;SLC9A2;SLC25A5;SLC1A1;CYP27B1;MS4A1;ATP5MC1;TRPM5;SLC9A4;SLC6A2;SLC7A5;ATP13A3;KCNK12;CACNB3;SLC11A1;ATP5F1D;CRACR2A;LMTK2;ATP1A1;ATP6V1C1;NDUFA4;GCK;SLC31…
17	GO:2000107	BP	negative regulation of leukocyte apoptotic process	17/ 3935	39/ 27572	0.435897	8.93114422123E-6	0.000376977788704	ENSBTAG00000010664;ENSBTAG00000013670;ENSBTAG00000012684;ENSBTAG00000006655;ENSBTAG00000020936;ENSBTAG00000001009;ENSBTAG00000010161;ENSBTAG00000002190;ENSBTAG00000003835;ENSBTAG00000020602;ENSBTAG00000001156;ENSBTAG00000001717;ENSBTAG00000019964;ENSBTAG00000019975;ENSBTAG00000003166;ENSBTAG00000001945;ENSBTAG00000007375	PRKCQ;SLC46A2;CCL19;PIP;NOD2;HCLS1;CCL21;DOCK8;BMP4;IDO1;ST3GAL1;AURKB;GAS6;IL7R;AXL;ARG2;MIF
828	GO:0051179	BP	localization	828/ 3935	4597/ 27572	0.180117	9.11051969042E-6	0.000382992231601	ENSBTAG00000015147;ENSBTAG00000001847;ENSBTAG00000047424;ENSBTAG00000032914;ENSBTAG00000047856;ENSBTAG00000038215;ENSBTAG00000026913;ENSBTAG00000015149;ENSBTAG00000010772;ENSBTAG00000019419;ENSBTAG00000017496;ENSBTAG00000013665;ENSBTAG00000008863;ENSBTAG00000016265;ENSBTAG00000013869;ENSBTAG00000007661;ENSBTAG00000009987;ENSBTAG00000007662;ENSBTAG00000025522;ENSBTAG00000034396;ENSBTAG00000008541;…	S100A10;CNTLN;TRIP10;SLC11A2;PAK2;CLCA2;HHIPL1;;TPGS1;NDUFS7;ATP5ME;KCNG2;TMEM87A;DNAJA1;SH3BP4;MYO1F;ITGB3;HSPA5;UNC13C;PIGW;MGST1;;AGT;ABCC8;RAB40B;CCL21;DNM3;SLC33A1;SLC39A11;SCN2A;TOM1;MECP2;NAXE;WDR45B;BICDL1;DNM1;SLC7A11;TBC1D21;SGPP1;ROPN1;SNCG;CNTN2;CDK5RAP2;TUBB4A;CHRND;KCNK3;DNAAF2;CALHM6;S100A13;RABEP2;RPL37;SLC45A2;RAB8A;ATP5MC1;LBP;OBSL1;SLC7A5;RAB15;LSR;TTYH1;DPCD;DNAI1;RPS19;VPS26C…
974	GO:0048519	BP	negative regulation of biological process	974/ 3935	5037/ 27572	0.193369	9.16447759088E-6	0.000384482234606	ENSBTAG00000053807;ENSBTAG00000009012;ENSBTAG00000047428;ENSBTAG00000033457;ENSBTAG00000003712;ENSBTAG00000017367;ENSBTAG00000051072;ENSBTAG00000005588;ENSBTAG00000021273;ENSBTAG00000007665;ENSBTAG00000048155;ENSBTAG00000016265;ENSBTAG00000013869;ENSBTAG00000004602;ENSBTAG00000007662;ENSBTAG00000019208;ENSBTAG00000013715;ENSBTAG00000051211;ENSBTAG00000016268;ENSBTAG00000012393;ENSBTAG00000047856;…	OAS1X;PTX3;ZNF281;CCAR1;FAM89B;IFIT5;AQP4;DXO;SEMA4B;NPR3;FCN1;DNAJA1;SH3BP4;PITX1;HSPA5;ZFTA;BRINP2;DUSP8;XRCC1;AGT;PAK2;IRF1;MIF;SERPINA14;TEN1;GGT7;PIN1;MECP2;PPP1R36;ASPN;SLC7A11;FOXA2;DAAM2;RAPGEF3;CNTN2;CDK5RAP2;PCSK1N;GRB7;TUBB4A;CUEDC2;POMC;;IL6;WFDC1;CIRBP;PAX9;SPDEF;APOBEC3Z1;LBP;SLIT3;HCK;FAS;NDRG2;RPS19;ANGPTL4;HELLS;SLC11A1;PARP9;NUDT16L1;BIRC3;SMO;TFAP4;MFHAS1;;VPS18;CHRD;NOD2;DTL;A…
854	GO:0032502	BP	developmental process	854/ 3935	4553/ 27572	0.187569	9.37099187962E-6	0.000392353605573	ENSBTAG00000047856;ENSBTAG00000000945;ENSBTAG00000047855;ENSBTAG00000047428;ENSBTAG00000012247;ENSBTAG00000004112;ENSBTAG00000017566;ENSBTAG00000004117;ENSBTAG00000013662;ENSBTAG00000000128;ENSBTAG00000007665;ENSBTAG00000016265;ENSBTAG00000006904;ENSBTAG00000004602;ENSBTAG00000012626;ENSBTAG00000009984;ENSBTAG00000007662;ENSBTAG00000025522;ENSBTAG00000016268;ENSBTAG00000012393;ENSBTAG00000031231;…	PAK2;ATP2C2;MECP2;ZNF281;MXRA8;GAMT;TUFT1;AZI2;COL8A1;FGF18;NPR3;DNAJA1;TNS2;PITX1;B4GALT5;SGPL1;HSPA5;UNC13C;XRCC1;AGT;IRF1;ATL1;SGCB;IL7R;TCOF1;GGT7;SCN2A;FUT1;NAXE;VKORC1;SLC7A11;FOXA2;KLF2;DAAM2;RAPGEF3;MAN2A1;ROPN1;PRR7;KLK8;CDK5RAP2;CHRND;FBXL15;GTF3C5;RBM47;DNAAF2;IL6;GRHL1;GFRA3;XAB2;RAB8A;CCDC103;PCK1;CLEC3B;SLIT3;LSR;HCK;DPCD;RPS19;RCN3;C1H21orf91;RPL22;GDF10;DMRTA2;SEMA4B;MAPK7;HRAS;AR…
342	GO:0071702	BP	organic substance transport	342/ 3935	1896/ 27572	0.18038	9.46457635518E-6	0.000393985345588	ENSBTAG00000007662;ENSBTAG00000050618;ENSBTAG00000008541;ENSBTAG00000014318;ENSBTAG00000045785;ENSBTAG00000000404;ENSBTAG00000034075;ENSBTAG00000007800;ENSBTAG00000004430;ENSBTAG00000021378;ENSBTAG00000006542;ENSBTAG00000018235;ENSBTAG00000038696;ENSBTAG00000016864;ENSBTAG00000003474;ENSBTAG00000011963;ENSBTAG00000021799;ENSBTAG00000015520;ENSBTAG00000021125;ENSBTAG00000011567;ENSBTAG00000046129;…	HSPA5;;MGST1;SLC33A1;TOM1;NAXE;SLC7A11;TBC1D21;SGPP1;S100A13;RABEP2;SLC45A2;RAB8A;LBP;RAB15;RPS19;RCN3;SLC11A1;NUP160;VPS18;RAB34;MRAS;PCID2;ZDHHC1;;LCAT;CPT1B;CEP131;VPS26C;EPM2A;NCOA4;G6PC3;PLSCR2;MTX1;APOA1;SELENOM;RAB32;ACSL3;ROMO1;INHBA;MFSD12;SEC61G;SERP2;SLC4A3;MGC157082;SEC23B;PEX10;PLEK;FLVCR2;STX1A;ACD;SEC62;KCNQ1;LLGL2;AP1M2;XKR5;TBC1D30;RPS21;COG1;STX5;XPO1;TSNARE1;SYVN1;SLC27A1;SLC27…
23	GO:0032729	BP	positive regulation of interferon-gamma production	23/ 3935	63/ 27572	0.365079	9.46687954198E-6	0.000393985345588	ENSBTAG00000052363;ENSBTAG00000006731;ENSBTAG00000009493;ENSBTAG00000001321;ENSBTAG00000019734;ENSBTAG00000047441;ENSBTAG00000008636;ENSBTAG00000034848;ENSBTAG00000006240;ENSBTAG00000011481;ENSBTAG00000046644;ENSBTAG00000002894;ENSBTAG00000014368;ENSBTAG00000017256;ENSBTAG00000014707;ENSBTAG00000020957;ENSBTAG00000012586;ENSBTAG00000017824;ENSBTAG00000020801;ENSBTAG00000022161;ENSBTAG00000015032;…	;SLC7A5;BCL3;IL1B;CD276;;PDE4B;F2RL1;TLR4;IL12RB1;HRAS;TNFSF4;SLAMF6;CD2;ISG15;FZD5;HSPD1;IRF8;CYRIB;TLR7;CD14;RASGRP1;SLC11A1
32	GO:1903169	BP	regulation of calcium ion transmembrane transport	32/ 3935	101/ 27572	0.316832	9.52461684676E-6	0.000394805824464	ENSBTAG00000020569;ENSBTAG00000022699;ENSBTAG00000021808;ENSBTAG00000007596;ENSBTAG00000038849;ENSBTAG00000018940;ENSBTAG00000019627;ENSBTAG00000010948;ENSBTAG00000014583;ENSBTAG00000011500;ENSBTAG00000014956;ENSBTAG00000002853;ENSBTAG00000005958;ENSBTAG00000020034;ENSBTAG00000002132;ENSBTAG00000012805;ENSBTAG00000008636;ENSBTAG00000014176;ENSBTAG00000002036;ENSBTAG00000032122;ENSBTAG00000007431;…	CACNA2D1;CAV3;CACNB3;GEM;;CRACR2A;THY1;CLIC2;CALM3;CASQ2;JSRP1;HRC;PTK2B;LYN;DRD3;TSPAN13;PDE4B;REM1;CACNB1;CD19;CEMIP;STAC3;RRAD;APLNR;PIK3CG;TMEM110;RYR2;CXCL10;F2;SLC9A1;PLN;CYBA
241	GO:0006811	BP	ion transport	241/ 3935	1286/ 27572	0.187403	9.91954943306E-6	0.000409541318243	ENSBTAG00000003519;ENSBTAG00000020569;ENSBTAG00000021678;ENSBTAG00000032914;ENSBTAG00000038215;ENSBTAG00000002985;ENSBTAG00000013577;ENSBTAG00000032057;ENSBTAG00000013665;ENSBTAG00000013579;ENSBTAG00000002290;ENSBTAG00000014953;ENSBTAG00000018646;ENSBTAG00000006022;ENSBTAG00000020067;ENSBTAG00000030384;ENSBTAG00000011377;ENSBTAG00000008541;ENSBTAG00000023411;ENSBTAG00000016079;ENSBTAG00000008893;…	NOL3;CACNA2D1;SLC31A1;SLC11A2;CLCA2;KCNMB1;SLC1A5;;KCNG2;SARAF;;;ATP6V1B2;ATP6V0E2;LLGL2;SURF1;KCNMB2;MGST1;;COX4I1;ANO10;SLC9A5;ATP6V1C2;CCL21;CACNG4;SLC33A1;SCN2A;SLC43A2;KCNA4;PLA2G2A;CACNA1C;TCN2;CLDN10;SCN4B;GRIA3;SLC7A11;KCNJ8;KCNE3;CYTB;COX2;CP;VDR;SLC7A7;MCOLN1;KCNS1;CHRND;TMEM150C;KCNK3;SLC5A5;C3H1orf194;CALHM6;SLC39A8;;SLC9A2;SLC25A23;SLC25A5;SLC1A1;STOML3;MS4A1;ATP5MC1;TRPM5;SLC9A4;SLC…
947	GO:1901564	BP	organonitrogen compound metabolic process	947/ 3935	5297/ 27572	0.17878	1.00528102376E-5	0.000414219663105	ENSBTAG00000047420;ENSBTAG00000047856;ENSBTAG00000035782;ENSBTAG00000038215;ENSBTAG00000015149;ENSBTAG00000010772;ENSBTAG00000009345;ENSBTAG00000016211;ENSBTAG00000019418;ENSBTAG00000004112;ENSBTAG00000012966;ENSBTAG00000016264;ENSBTAG00000012626;ENSBTAG00000009984;ENSBTAG00000007662;ENSBTAG00000050618;ENSBTAG00000034396;ENSBTAG00000010515;ENSBTAG00000013866;ENSBTAG00000017626;ENSBTAG00000008543;…	BTNL9;PAK2;METTL22;CLCA2;;TPGS1;AMZ2;GCDH;UBE3D;GAMT;SCRN3;FKBP8;B4GALT5;SGPL1;HSPA5;;PIGW;FBXW5;RPS27;GFPT1;GTF2H5;GSTP1;AK1;DCK;RAB40B;RPL18;MSRB1;GGT7;GLYAT;PIN1;MECP2;NAXE;WDR45B;UBL7;APOE;FOXRED2;EEF1D;NAPRT;MAN2A1;CEMIP;VEGFB;;CHKA;SBK2;FBXL15;RPL39;GSTA2;NPR1;APOBEC3Z1;AARSD1;ATP5MC1;PSAT1;PGK1;CTPS1;ANAPC11;PCK1;HCK;RPS19;FUT2;RCN3;CAPN10;RPL22;PARP9;AGMAT;;CDKL4;PERP;COPS6;;AURKB;PSMD7;C…
1009	GO:0048522	BP	positive regulation of cellular process	1009/ 3935	5032/ 27572	0.200517	1.00812656951E-5	0.000414569593447	ENSBTAG00000015147;ENSBTAG00000012640;ENSBTAG00000001845;ENSBTAG00000018059;ENSBTAG00000006909;ENSBTAG00000026247;ENSBTAG00000047420;ENSBTAG00000047856;ENSBTAG00000033457;ENSBTAG00000003712;ENSBTAG00000017367;ENSBTAG00000017366;ENSBTAG00000005588;ENSBTAG00000009928;ENSBTAG00000019446;ENSBTAG00000021273;ENSBTAG00000013662;ENSBTAG00000000128;ENSBTAG00000012623;ENSBTAG00000016265;ENSBTAG00000013869;…	S100A10;S100A8;EPS8L3;CD80;PIK3CB;PKHD1L1;BTNL9;PAK2;CCAR1;FAM89B;IFIT5;GRB7;DXO;MLST8;ELP5;SEMA4B;COL8A1;FGF18;NDP;DNAJA1;SH3BP4;PITX1;ITGB3;HSPA5;FZD2;BRINP2;TIAM2;CCL4;AGT;DOK7;OLFM2;MLXIPL;;PIK3AP1;PLAU;SLAIN1;FUT1;PIN1;MECP2;MACC1;FOXA2;;DAAM2;RAPGEF3;CD38;MVD;CEMIP;PRR7;CDK5RAP2;;ZNF281;DAZAP2;FBXL15;PDIA3;POMC;HOXD4;IL6;CIRBP;ZC3H3;S100A13;PAX9;CLDN1;MOB2;CKS2;AAMDC;LBP;OBSL1;ANAPC11;PCK1;…
1112	GO:0048518	BP	positive regulation of biological process	1112/ 3935	5515/ 27572	0.201632	1.01554015045E-5	0.000416792930915	ENSBTAG00000015147;ENSBTAG00000012640;ENSBTAG00000001845;ENSBTAG00000018059;ENSBTAG00000006909;ENSBTAG00000026247;ENSBTAG00000047420;ENSBTAG00000047856;ENSBTAG00000000945;ENSBTAG00000033457;ENSBTAG00000014608;ENSBTAG00000017367;ENSBTAG00000017366;ENSBTAG00000005588;ENSBTAG00000009928;ENSBTAG00000019446;ENSBTAG00000021273;ENSBTAG00000013662;ENSBTAG00000000128;ENSBTAG00000012623;ENSBTAG00000016265;…	S100A10;S100A8;EPS8L3;CD80;PIK3CB;PKHD1L1;BTNL9;PAK2;ATP2C2;CCAR1;KDM1B;IFIT5;GRB7;DXO;MLST8;ELP5;SEMA4B;COL8A1;FGF18;NDP;DNAJA1;SH3BP4;PITX1;ITGB3;HSPA5;FZD2;BRINP2;TIAM2;CCL4;AGT;DOK7;OLFM2;MIF;;PIK3AP1;PLAU;HDGFL2;SLAIN1;FUT1;PIN1;MECP2;CHI3L1;MACC1;FOXA2;;DAAM2;RAPGEF3;CD38;ILK;CEMIP;PRR7;CDK5RAP2;;ZNF281;DAZAP2;FBXL15;PDIA3;POMC;HOXD4;IL6;DIO2;CIRBP;ZC3H3;S100A13;PAX9;CLDN1;MOB2;CKS2;AAMDC;L…
15	GO:0060048	BP	cardiac muscle contraction	15/ 3935	32/ 27572	0.46875	1.02025014409E-5	0.000417273457216	ENSBTAG00000011500;ENSBTAG00000021916;ENSBTAG00000044046;ENSBTAG00000009703;ENSBTAG00000045757;ENSBTAG00000004078;ENSBTAG00000039340;ENSBTAG00000022886;ENSBTAG00000011730;ENSBTAG00000040053;ENSBTAG00000047567;ENSBTAG00000010986;ENSBTAG00000001609;ENSBTAG00000003826;ENSBTAG00000010880	CASQ2;MYL4;SGCD;MYH7;TNNC1;KCNH2;SCN4B;RYR2;TCAP;MYH6;VEGFB;KCNQ1;MAP2K6;SCN1B;TNNI2
19	GO:0050840	MF	extracellular matrix binding	19/ 3935	47/ 27572	0.404255	1.02072960113E-5	0.000417273457216	ENSBTAG00000020374;ENSBTAG00000003018;ENSBTAG00000004094;ENSBTAG00000013176;ENSBTAG00000009495;ENSBTAG00000038141;ENSBTAG00000005250;ENSBTAG00000013235;ENSBTAG00000009757;ENSBTAG00000014835;ENSBTAG00000030885;ENSBTAG00000019517;ENSBTAG00000006130;ENSBTAG00000015996;ENSBTAG00000030599;ENSBTAG00000005260;ENSBTAG00000015089;ENSBTAG00000044073;ENSBTAG00000017135	THSD1;FSTL3;SPARCL1;SMOC2;BCAM;ADGRG1;BGN;TINAGL1;RPSA;SPARC;SSC5D;ELN;CLEC14A;GPC1;SMOC1;SPP1;LGALS1;CD248;CTSS
3472	GO:0008150	BP	biological_process	3472/ 3935	22904/ 27572	0.151589	1.032788188E-5	0.000421373522599
133	GO:0012506	CC	vesicle membrane	133/ 3935	642/ 27572	0.207165	1.03717349143E-5	0.000422332978362	ENSBTAG00000032914;ENSBTAG00000014405;ENSBTAG00000040103;ENSBTAG00000005182;ENSBTAG00000051238;ENSBTAG00000014835;ENSBTAG00000012094;ENSBTAG00000005658;ENSBTAG00000016514;ENSBTAG00000011002;ENSBTAG00000011902;ENSBTAG00000015426;ENSBTAG00000005344;ENSBTAG00000025522;ENSBTAG00000006552;ENSBTAG00000026768;ENSBTAG00000038745;ENSBTAG00000017604;ENSBTAG00000006894;ENSBTAG00000054934;ENSBTAG00000047648;…	SLC11A2;OSBPL6;SYT8;BoLA;SNX21;SPARC;SCAMP3;ECE2;CPE;CCDC136;WASHC1;PDLIM4;GNPNAT1;UNC13C;LAMP3;TH;CHMP6;RAB13;NOS2;VAMP2;SYT2;CD300LG;CEMIP;SYN3;MCOLN1;MPEG1;MYO1C;MVB12A;SLC1A1;LIN7A;RAB15;SNF8;MCTP2;ZFYVE28;SLC11A1;SORL1;VOPP1;COPZ2;MRC1;VPS28;CD274;SLC6A4;SLC2A4;AQP4;SNX10;SLC17A9;RAB8A;MMGT1;MREG;SYNPR;PRAF2;ZNRF2;DLG4;LDLRAD4;CLIP3;TYR;ZDHHC1;CYB561;SYN1;TPRG1L;NCF4;SEC23B;ASPSCR1;;DNM1;SYT…
1180	GO:0005737	CC	cytoplasm	1180/ 3935	6065/ 27572	0.194559	1.04362728509E-5	0.000424129311733	ENSBTAG00000015147;ENSBTAG00000001847;ENSBTAG00000001845;ENSBTAG00000053807;ENSBTAG00000047420;ENSBTAG00000047856;ENSBTAG00000027524;ENSBTAG00000033457;ENSBTAG00000003712;ENSBTAG00000003519;ENSBTAG00000015149;ENSBTAG00000017366;ENSBTAG00000026501;ENSBTAG00000001135;ENSBTAG00000026502;ENSBTAG00000012247;ENSBTAG00000004112;ENSBTAG00000017566;ENSBTAG00000012496;ENSBTAG00000011795;ENSBTAG00000004117;…	S100A10;CNTLN;EPS8L3;OAS1X;BTNL9;PAK2;SMTNL1;CCAR1;FAM89B;NOL3;;GRB7;MGC127055;C3H1orf194;CYP2D14;MXRA8;GAMT;TUFT1;MTMR11;TXNRD3;AZI2;FGF18;SERGEF;DNAJA1;EIF5B;MYO1F;HSPA5;LPO;FZD2;FBXW5;GTF2H5;ARHGAP18;IRF1;ATL1;BIN2;MIF;DNM3;PIK3AP1;MSRB1;PCBD1;SCN2A;TOM1;PIN1;MECP2;SNCAIP;;BICDL1;MAPT;MUC1;ZBP1;;EEF1D;TEKT1;ROPN1;MZT2B;KLK8;CDK5RAP2;ARAP2;CHKA;TUBB4A;CUEDC2;NIT1;POMC;ARG2;DNAAF2;TGM3;ACSBG1;CI…
913	GO:0050896	BP	response to stimulus	913/ 3935	5557/ 27572	0.164297	1.07588909241E-5	0.000436386499648	ENSBTAG00000053807;ENSBTAG00000032914;ENSBTAG00000047856;ENSBTAG00000047855;ENSBTAG00000015149;ENSBTAG00000030932;ENSBTAG00000012241;ENSBTAG00000027051;ENSBTAG00000001060;ENSBTAG00000050730;ENSBTAG00000025258;ENSBTAG00000016265;ENSBTAG00000013869;ENSBTAG00000009987;ENSBTAG00000007662;ENSBTAG00000012780;ENSBTAG00000009661;ENSBTAG00000047420;ENSBTAG00000008541;ENSBTAG00000013715;ENSBTAG00000008543;…	OAS1X;SLC11A2;PAK2;MECP2;;IFI44L;POLD2;PTAFR;CXCR4;LDOC1;;DNAJA1;SH3BP4;ITGB3;HSPA5;LPO;RNASEH2A;BTNL9;MGST1;BRINP2;GTF2H5;CCL4;IRF1;IL7R;MSRB1;SCN2A;GLYAT;PIN1;WDR45B;SLC7A11;;FOXRED2;RAPGEF3;NAPRT;IFIT5;POU2AF1;KLK8;GTF2F1;;PCSK1N;CYBB;PDIA3;POMC;DNAAF2;IL6;ACSBG1;CIRBP;WRAP53;PAX9;APOBEC3Z1;XAB2;RAB8A;PGK1;LBP;MSH5;PCK1;CLEC3B;RAB15;SLIT3;HCK;CALCOCO2;FAS;RPS19;SLC25A23;RCN3;;CAPN10;SLC11A1;CO…
41	GO:1903900	BP	regulation of viral life cycle	41/ 3935	144/ 27572	0.284722	1.08624798076E-5	0.000439729275174	ENSBTAG00000053807;ENSBTAG00000015582;ENSBTAG00000047420;ENSBTAG00000015563;ENSBTAG00000017367;ENSBTAG00000015089;ENSBTAG00000039861;ENSBTAG00000021617;ENSBTAG00000017486;ENSBTAG00000020166;ENSBTAG00000013882;ENSBTAG00000007881;ENSBTAG00000030913;ENSBTAG00000048155;ENSBTAG00000019716;ENSBTAG00000037800;ENSBTAG00000003166;ENSBTAG00000016838;ENSBTAG00000008142;ENSBTAG00000015074;ENSBTAG00000003255;…	OAS1X;HMOX1;BTNL9;PDE12;IFIT5;LGALS1;OAS1Y;ZC3HAV1;ADARB1;ZNFX1;CHMP2A;IFIT1;MX1;FCN1;CXCL8;APOBEC3Z1;AXL;SRPK1;IFIH1;PTGDS;CD4;GSN;ISG20;LY6E;ISG15;TRIM25;PTX3;PLSCR2;OAS1Z;CLEC4G;OAS2;KPNA2;MARCHF2;ADAR;TRIM15;TRIM26;EIF2AK2;RAD23A;TMPRSS4;TRIM11;
120	GO:0055065	BP	metal ion homeostasis	120/ 3935	565/ 27572	0.212389	1.08958839931E-5	0.000440223390826	ENSBTAG00000003519;ENSBTAG00000021678;ENSBTAG00000032914;ENSBTAG00000038849;ENSBTAG00000000898;ENSBTAG00000010349;ENSBTAG00000002853;ENSBTAG00000008711;ENSBTAG00000007159;ENSBTAG00000010161;ENSBTAG00000000437;ENSBTAG00000003564;ENSBTAG00000032122;ENSBTAG00000000520;ENSBTAG00000007431;ENSBTAG00000012164;ENSBTAG00000005592;ENSBTAG00000027516;ENSBTAG00000005668;ENSBTAG00000026753;ENSBTAG00000019125;…	NOL3;SLC31A1;SLC11A2;;F2RL2;IL1A;HRC;BOK;ESR1;CCL21;FFAR4;HPX;CD19;ATP2B3;CEMIP;CP;MCOLN1;APLNR;SLC39A8;CXCR1;SLC1A1;CYP27B1;MS4A1;SLC9A4;ATP13A3;CAV3;SLC11A1;ATP1A1;CALM3;SLC31A2;RAP1GDS1;ATP2C2;SNX10;SLC24A3;FIS1;PTH1R;DLG4;CD40;CNNM2;CACNA1C;KNG1;TMC8;ISCU;SLC39A7;SLC9A1;C3AR1;;C5AR2;ATP7A;CCL8;HMOX1;LCK;CYB561;DMPK;ATP12A;NCOA4;IBTK;ATP2B4;ATP1A2;APOE;EDN3;F2RL1;GPR65;SCNN1A;CCL19;SGCD;SCO2;B…
947	GO:0031323	BP	regulation of cellular metabolic process	947/ 3935	5813/ 27572	0.162911	1.12404412969E-5	0.000453262610511	ENSBTAG00000053807;ENSBTAG00000047420;ENSBTAG00000047856;ENSBTAG00000030933;ENSBTAG00000033457;ENSBTAG00000047855;ENSBTAG00000017365;ENSBTAG00000003519;ENSBTAG00000015149;ENSBTAG00000017366;ENSBTAG00000005588;ENSBTAG00000009928;ENSBTAG00000000128;ENSBTAG00000012623;ENSBTAG00000004607;ENSBTAG00000016265;ENSBTAG00000034255;ENSBTAG00000004602;ENSBTAG00000009987;ENSBTAG00000007662;ENSBTAG00000015115;…	OAS1X;BTNL9;PAK2;ZNF576;CCAR1;MECP2;ZBTB47;NOL3;;GRB7;DXO;MLST8;FGF18;NDP;GSG1L;DNAJA1;EIF5B;PITX1;ITGB3;HSPA5;ACP4;ZFTA;GTF2H5;XRCC1;AGT;DOK7;ZKSCAN5;MLXIPL;SERPINA14;TEN1;TCOF1;TMEM225B;PIN1;PPP1R36;MACC1;SORBS3;SLC7A11;FOXA2;RAPGEF3;RBFOX3;CEMIP;PRR7;;CDK5RAP2;PLAC8B;PCSK1N;ZNF281;DAZAP2;POMC;;HOXD4;IL6;CIRBP;ZC3H3;GRHL1;ELFN1;SPDEF;CKS2;RAB8A;IKZF2;PCK1;CLEC3B;HCK;CALCOCO2;FAS;RPS19;RCN3;RPL2…
340	GO:0009056	BP	catabolic process	340/ 3935	1902/ 27572	0.178759	1.14046686701E-5	0.00045899370983	ENSBTAG00000001548;ENSBTAG00000002214;ENSBTAG00000013301;ENSBTAG00000018749;ENSBTAG00000002455;ENSBTAG00000004625;ENSBTAG00000054647;ENSBTAG00000005588;ENSBTAG00000026502;ENSBTAG00000013264;ENSBTAG00000053558;ENSBTAG00000019418;ENSBTAG00000001032;ENSBTAG00000002296;ENSBTAG00000010371;ENSBTAG00000006135;ENSBTAG00000013578;ENSBTAG00000037559;ENSBTAG00000000894;ENSBTAG00000026320;ENSBTAG00000001535;…	UBQLN4;TAT;GGT7;NUDT16;KLHL8;PYGB;RPE;DXO;CYP2D14;RPS24;NOTUM;UBE3D;PYGM;STING1;CHAC1;MAP1LC3A;CHI3L2;CYP2C18;PGK1;VPS28;LIPH;UPB1;BCAT2;SGPL1;HSPA5;LPO;GK5;NIT1;SUPV3L1;ALDH3B1;PLA2G4B;;;PLCH1;ENO2;USP18;UBAP1L;RPL27;PRDX6;ACOT8;NOS2;RHBDD1;SMPD2;VAMP8;KLHDC3;EPHX2;RPL19;PLA2G2A;GSTZ1;MRC2;WDR45B;RNF122;;UBL7;SPATA18;FOXRED2;ACADL;FAAH;ATG10;CEMIP;WWP1;KMO;HYAL1;ITPA;CDA;RETREG1;MGC127055;RPL18A…
53	GO:0050730	BP	regulation of peptidyl-tyrosine phosphorylation	53/ 3935	204/ 27572	0.259804	1.14923928808E-5	0.000461629638211	ENSBTAG00000002623;ENSBTAG00000018059;ENSBTAG00000047856;ENSBTAG00000018134;ENSBTAG00000010273;ENSBTAG00000006156;ENSBTAG00000006683;ENSBTAG00000005339;ENSBTAG00000045887;ENSBTAG00000026716;ENSBTAG00000019648;ENSBTAG00000055257;ENSBTAG00000007498;ENSBTAG00000009987;ENSBTAG00000023144;ENSBTAG00000007741;ENSBTAG00000020936;ENSBTAG00000005958;ENSBTAG00000001009;ENSBTAG00000020034;ENSBTAG00000012393;…	SAMSN1;CD80;PAK2;AREG;EREG;BST1;ZFYVE28;VEGFA;DMTN;IBTK;RACK1;RAP2B;ZGPAT;ITGB3;PTPRC;CRLF1;NOD2;PTK2B;HCLS1;LYN;AGT;CHMP6;DOK7;FGF10;SYK;MLST8;SEMA4D;RELN;CD4;HPX;DLG4;CTF1;ITGB2;CSPG4;ERBB3;CD40;IL34;STAP1;MIF;SOCS1;CLEC6A;BMP6;NRG1;IL6;IL6R;PRKCD;OSM;PARP14;SOCS3;GAS6;PTPN1;TNFSF18;
1740	GO:0005515	MF	protein binding	1740/ 3935	8737/ 27572	0.199153	1.15283280413E-5	0.000462179128251
166	GO:0019637	BP	organophosphate metabolic process	166/ 3935	836/ 27572	0.198565	1.16978691418E-5	0.000467528427748	ENSBTAG00000020196;ENSBTAG00000047855;ENSBTAG00000005183;ENSBTAG00000054647;ENSBTAG00000027051;ENSBTAG00000016211;ENSBTAG00000032057;ENSBTAG00000012496;ENSBTAG00000006768;ENSBTAG00000000894;ENSBTAG00000001325;ENSBTAG00000013099;ENSBTAG00000034396;ENSBTAG00000006784;ENSBTAG00000046220;ENSBTAG00000006305;ENSBTAG00000012519;ENSBTAG00000012397;ENSBTAG00000004855;ENSBTAG00000017605;ENSBTAG00000016877;…	ENPP3;MECP2;MVK;RPE;PTAFR;GCDH;;MTMR11;ENTPD4;PGK1;UPB1;ALDOC;PIGW;PLA2G4B;;AK1;XDH;DCK;PRDX6;AK2;PLA2G2C;SMPD2;PDE4B;ABHD8;GLYAT;PLA2G2A;NAXE;NUDT2;NAPRT;;NUDT16;KMO;CHKA;ITPA;BPNT1;TNFAIP8L3;PDE9A;INPP5A;GPD1;NPR1;PIGQ;ELOVL5;ATP5MC1;ADSS1;CTPS1;PDXK;PIP5K1B;NUDT14;AK7;FITM1;GMPR;PLA2G2D4;ENTPD3;SULT1B1;JOSD2;PEMT;SPTLC2;GCK;ADCY7;ACSM1;GNPAT;FAR2;GFPT1;SMPDL3B;EPHA2;ENO3;PLA2G5;CDS2;NKX2-1;GCH…
128	GO:0001934	BP	positive regulation of protein phosphorylation	128/ 3935	618/ 27572	0.20712	1.17067839567E-5	0.000467528427748	ENSBTAG00000018059;ENSBTAG00000004215;ENSBTAG00000047856;ENSBTAG00000010273;ENSBTAG00000000128;ENSBTAG00000020957;ENSBTAG00000033727;ENSBTAG00000008719;ENSBTAG00000001321;ENSBTAG00000000804;ENSBTAG00000011406;ENSBTAG00000012393;ENSBTAG00000009742;ENSBTAG00000051910;ENSBTAG00000007013;ENSBTAG00000010161;ENSBTAG00000018320;ENSBTAG00000016988;ENSBTAG00000003564;ENSBTAG00000017697;ENSBTAG00000006828;…	CD80;RARRES2;PAK2;EREG;FGF18;FZD5;RBPMS;PRKCD;IL1B;MOB3B;TESK1;AGT;DOK7;FGF10;TOM1L1;CCL21;RPLP1;PIN1;HPX;CTF1;RAPGEF3;CEMIP;FGF16;IL34;DAZAP2;BMP5;APLNR;IL6;SLC1A1;MOB2;;GAS6;PTGS2;PGF;FAS;TELO2;GDF10;VEGFC;HRAS;NGF;PIH1D1;NOD2;TGFB3;CKS2;MLST8;CHI3L1;MST1R;VEGFB;SEMA4D;ERN2;DLG4;CLIP3;CENPE;CD40;;AREG;DDR2;CDKN1A;IL6R;PIK3CG;ARHGEF5;SH2D3A;PTPN1;RB1CC1;CSPG4;FLT4;RET;EDN3;RACK1;ATP2B4;FGF21;XRC…
128	GO:1901698	BP	response to nitrogen compound	128/ 3935	619/ 27572	0.206785	1.195617368E-5	0.000473631882638	ENSBTAG00000020569;ENSBTAG00000015991;ENSBTAG00000020161;ENSBTAG00000002296;ENSBTAG00000013472;ENSBTAG00000013869;ENSBTAG00000008719;ENSBTAG00000007662;ENSBTAG00000005676;ENSBTAG00000017604;ENSBTAG00000008142;ENSBTAG00000000015;ENSBTAG00000006828;ENSBTAG00000023963;ENSBTAG00000005596;ENSBTAG00000007897;ENSBTAG00000006035;ENSBTAG00000015830;ENSBTAG00000007652;ENSBTAG00000016296;ENSBTAG00000019125;…	CACNA2D1;CDH1;KLHL22;STING1;COL1A2;SH3BP4;PRKCD;HSPA5;EHMT2;RAB13;IFIH1;FOXRED2;RAPGEF3;RHBDD1;IGFBP2;POMC;PPP1R1B;SLC5A5;RFTN2;GPD1;SLC1A1;RAB8A;UBE4A;PCK1;RAB15;HSP90B1;SEL1L;DDX58;JUN;PQBP1;RCN3;CAPN10;COL4A6;FOLR1;FBXO2;IFIT1;NOD2;SLC2A4;EDEM1;UBE2J1;COL5A2;MYH11;FIS1;STAT3;CASQ2;CITED1;TMUB1;AQP9;PIK3CG;DNM1;SLC9A1;SMPD3;P2RY6;NCCRP1;CBS;KCNJ8;TRIM25;CALR3;WNT10B;COL1A1;ATP2B4;IGFBP5;CASP7;U…
51	GO:0140546	BP	defense response to symbiont	51/ 3935	195/ 27572	0.261538	1.19857666624E-5	0.000473631882638	ENSBTAG00000053807;ENSBTAG00000035827;ENSBTAG00000021637;ENSBTAG00000003366;ENSBTAG00000023997;ENSBTAG00000002551;ENSBTAG00000017367;ENSBTAG00000014607;ENSBTAG00000002296;ENSBTAG00000018498;ENSBTAG00000039861;ENSBTAG00000002374;ENSBTAG00000020736;ENSBTAG00000020166;ENSBTAG00000048428;ENSBTAG00000007881;ENSBTAG00000030913;ENSBTAG00000008471;ENSBTAG00000001008;ENSBTAG00000022227;ENSBTAG00000030932;…	OAS1X;ATG7;POLR3C;DDX58;VAMP8;KCNJ8;IFIT5;EXOSC4;STING1;PQBP1;OAS1Y;ARMC5;CD40;ZNFX1;;IFIT1;MX1;MX2;PRF1;PLSCR2;IFI44L;;IRF1;PTPRC;TLR2;ABCE1;DHX58;IFIH1;SLFN11;SAMHD1;IRF2;ZBP1;ISG20;F2RL1;RNASE6;MLKL;OAS1Z;ZDHHC1;MYD88;OAS2;ISG15;;IFIT3;ADAR;IL6;CXCL10;EIF2AK2;APOBEC3Z1;TLR7;TRIM11;
51	GO:0051607	BP	defense response to virus	51/ 3935	195/ 27572	0.261538	1.19857666624E-5	0.000473631882638	ENSBTAG00000053807;ENSBTAG00000035827;ENSBTAG00000021637;ENSBTAG00000003366;ENSBTAG00000023997;ENSBTAG00000002551;ENSBTAG00000017367;ENSBTAG00000014607;ENSBTAG00000002296;ENSBTAG00000018498;ENSBTAG00000039861;ENSBTAG00000002374;ENSBTAG00000020736;ENSBTAG00000020166;ENSBTAG00000048428;ENSBTAG00000007881;ENSBTAG00000030913;ENSBTAG00000008471;ENSBTAG00000001008;ENSBTAG00000022227;ENSBTAG00000030932;…	OAS1X;ATG7;POLR3C;DDX58;VAMP8;KCNJ8;IFIT5;EXOSC4;STING1;PQBP1;OAS1Y;ARMC5;CD40;ZNFX1;;IFIT1;MX1;MX2;PRF1;PLSCR2;IFI44L;;IRF1;PTPRC;TLR2;ABCE1;DHX58;IFIH1;SLFN11;SAMHD1;IRF2;ZBP1;ISG20;F2RL1;RNASE6;MLKL;OAS1Z;ZDHHC1;MYD88;OAS2;ISG15;;IFIT3;ADAR;IL6;CXCL10;EIF2AK2;APOBEC3Z1;TLR7;TRIM11;
2953	GO:0009987	BP	cellular process	2953/ 3935	19165/ 27572	0.154083	1.20192614316E-5	0.000473631882638
24	GO:0042641	CC	actomyosin	24/ 3935	68/ 27572	0.352941	1.19064885119E-5	0.000473631882638	ENSBTAG00000014567;ENSBTAG00000000696;ENSBTAG00000033190;ENSBTAG00000014614;ENSBTAG00000007369;ENSBTAG00000007300;ENSBTAG00000007079;ENSBTAG00000017183;ENSBTAG00000009703;ENSBTAG00000017970;ENSBTAG00000024772;ENSBTAG00000015426;ENSBTAG00000015046;ENSBTAG00000001081;ENSBTAG00000013339;ENSBTAG00000018707;ENSBTAG00000014809;ENSBTAG00000021151;ENSBTAG00000013744;ENSBTAG00000006434;ENSBTAG00000011473;…	MYLK;ILK;PGM5;ACTA2;PDLIM2;FHL3;LCP1;PDLIM3;MYH7;ZYX;TRIP6;PDLIM4;MST1R;PALLD;NEBL;LDB3;ANXA6;MYH10;SYNPO;SYNPO2;MYL9;GAS2L2;LPP;MYH6
1697	GO:0016020	CC	membrane	1697/ 3935	10320/ 27572	0.164438	1.20153740477E-5	0.000473631882638
1980	GO:0050794	BP	regulation of cellular process	1980/ 3935	12053/ 27572	0.164274	1.21594179829E-5	0.000477061514424
2260	GO:0065007	BP	biological regulation	2260/ 3935	13736/ 27572	0.164531	1.21752107981E-5	0.000477061514424
198	GO:0098590	CC	plasma membrane region	198/ 3935	1028/ 27572	0.192607	1.21596031022E-5	0.000477061514424	ENSBTAG00000001845;ENSBTAG00000014655;ENSBTAG00000017367;ENSBTAG00000012820;ENSBTAG00000000898;ENSBTAG00000013479;ENSBTAG00000006731;ENSBTAG00000019448;ENSBTAG00000009585;ENSBTAG00000015426;ENSBTAG00000018646;ENSBTAG00000013869;ENSBTAG00000008493;ENSBTAG00000009987;ENSBTAG00000030913;ENSBTAG00000012780;ENSBTAG00000023415;ENSBTAG00000003326;ENSBTAG00000015432;ENSBTAG00000048246;ENSBTAG00000004852;…	EPS8L3;MYO1A;IFIT5;STX3;F2RL2;SLC9A3R2;SLC7A5;CLDN7;CDH16;PDLIM4;ATP6V1B2;SH3BP4;AQP3;ITGB3;MX1;LPO;LIN7B;NAIP;TMEM231;DPP4;PLEKHO1;;DNM3;CRYAB;SMPD2;VAMP2;SLC16A2;CACNA1C;GRIA3;MUC1;SLC7A11;CD300LG;MYO10;;DBN1;STX1B;SLC4A4;CHRND;ATP12A;SLC39A8;MYO1C;CLDN1;SLC1A1;LIN7A;MS4A1;SLC6A2;MARVELD2;AMN;HCK;TTYH1;MXRA8;DDX58;CAV3;DUOX2;GRIK5;NIPSNAP1;CA11;ATP1A1;SMO;CD177;STX4;MYH10;MX2;ITGAM;AQP4;CAVIN3;…
43	GO:0001666	BP	response to hypoxia	43/ 3935	153/ 27572	0.281046	1.22031550024E-5	0.000477255969746	ENSBTAG00000012511;ENSBTAG00000003519;ENSBTAG00000015582;ENSBTAG00000013688;ENSBTAG00000032914;ENSBTAG00000047855;ENSBTAG00000003362;ENSBTAG00000018948;ENSBTAG00000005339;ENSBTAG00000050239;ENSBTAG00000006894;ENSBTAG00000014737;ENSBTAG00000001244;ENSBTAG00000011140;ENSBTAG00000000894;ENSBTAG00000010322;ENSBTAG00000027080;ENSBTAG00000008493;ENSBTAG00000001060;ENSBTAG00000012004;ENSBTAG00000026768;…	BAD;NOL3;HMOX1;PGF;SLC11A2;MECP2;HSP90B1;HIF3A;VEGFA;CASP1;NOS2;VEGFC;PLAT;FAM162A;PGK1;HYOU1;SLC8A3;AQP3;CXCR4;TGFB3;TH;DPP4;NOP53;VEGFB;WTIP;PIN1;FIS1;PTGIS;NR4A2;MT3;CRYAB;EGLN2;SOD3;LMNA;PLAU;AQP1;ADAM8;MYOCD;EDN1;RYR2;VASN;PTGS2;EGLN3
2035	GO:0043229	CC	intracellular organelle	2035/ 3935	12667/ 27572	0.160654	1.23311500851E-5	0.000481355251536
1842	GO:0043227	CC	membrane-bounded organelle	1842/ 3935	10628/ 27572	0.173316	1.24226386311E-5	0.000483110367889
1720	GO:0043231	CC	intracellular membrane-bounded organelle	1720/ 3935	10239/ 27572	0.167985	1.26294917469E-5	0.000490236738519
46	GO:0070482	BP	response to oxygen levels	46/ 3935	170/ 27572	0.270588	1.26797752843E-5	0.000491128917201	ENSBTAG00000012511;ENSBTAG00000003519;ENSBTAG00000035827;ENSBTAG00000015582;ENSBTAG00000013688;ENSBTAG00000032914;ENSBTAG00000047855;ENSBTAG00000003362;ENSBTAG00000018948;ENSBTAG00000005339;ENSBTAG00000050239;ENSBTAG00000006894;ENSBTAG00000014737;ENSBTAG00000001244;ENSBTAG00000011140;ENSBTAG00000010785;ENSBTAG00000000894;ENSBTAG00000010322;ENSBTAG00000027080;ENSBTAG00000008493;ENSBTAG00000001060;…	BAD;NOL3;ATG7;HMOX1;PGF;SLC11A2;MECP2;HSP90B1;HIF3A;VEGFA;CASP1;NOS2;VEGFC;PLAT;FAM162A;FAS;PGK1;HYOU1;SLC8A3;AQP3;CXCR4;TGFB3;TH;DPP4;NOP53;CRYAB;WTIP;PIN1;FIS1;PTGIS;NR4A2;MT3;VEGFB;EGLN2;SOD3;LMNA;PLAU;AQP1;ADAM8;MYOCD;EDN1;RYR2;SLC1A1;VASN;PTGS2;EGLN3
1114	GO:0019222	BP	regulation of metabolic process	1114/ 3935	6942/ 27572	0.160472	1.26997750535E-5	0.000491128917201	ENSBTAG00000012640;ENSBTAG00000053807;ENSBTAG00000006909;ENSBTAG00000047420;ENSBTAG00000047428;ENSBTAG00000030933;ENSBTAG00000033457;ENSBTAG00000047855;ENSBTAG00000017365;ENSBTAG00000003519;ENSBTAG00000015149;ENSBTAG00000051072;ENSBTAG00000005588;ENSBTAG00000009928;ENSBTAG00000011126;ENSBTAG00000000128;ENSBTAG00000007665;ENSBTAG00000004607;ENSBTAG00000016265;ENSBTAG00000034255;ENSBTAG00000004602;…	S100A8;OAS1X;PIK3CB;BTNL9;ZNF281;ZNF576;CCAR1;MECP2;ZBTB47;NOL3;;AQP4;DXO;MLST8;STK38;FGF18;NPR3;GSG1L;DNAJA1;EIF5B;PITX1;ITGB3;HSPA5;FZD2;ACP4;ZFTA;CAVIN3;GTF2H5;XRCC1;AGT;PAK2;DOK7;ZKSCAN5;MIF;SERPINA14;TEN1;TCOF1;HDGFL2;TMEM225B;PIN1;PPP1R36;MACC1;SORBS3;SLC7A11;FOXA2;RAPGEF3;RBFOX3;CEMIP;PRR7;;CDK5RAP2;;PCSK1N;GRB7;CUEDC2;POMC;;HOXD4;IL6;WFDC1;CIRBP;ZC3H3;S100A13;GRHL1;ELFN1;SBNO2;SPDEF;LSM7;…
2122	GO:0050789	BP	regulation of biological process	2122/ 3935	12973/ 27572	0.16357	1.27492238813E-5	0.000491365319128
2128	GO:0043226	CC	organelle	2128/ 3935	12998/ 27572	0.163717	1.27532097563E-5	0.000491365319128
2678	GO:0005488	MF	binding	2678/ 3935	16849/ 27572	0.158941	1.283515876E-5	0.000493606929572
29	GO:0098869	BP	cellular oxidant detoxification	29/ 3935	90/ 27572	0.322222	1.2911364072E-5	0.00049470534628	ENSBTAG00000006165;ENSBTAG00000016234;ENSBTAG00000055158;ENSBTAG00000010948;ENSBTAG00000006523;ENSBTAG00000011795;ENSBTAG00000021416;ENSBTAG00000013912;ENSBTAG00000012640;ENSBTAG00000018281;ENSBTAG00000012780;ENSBTAG00000010123;ENSBTAG00000008731;ENSBTAG00000008541;ENSBTAG00000053003;ENSBTAG00000004855;ENSBTAG00000038748;ENSBTAG00000007115;ENSBTAG00000004343;ENSBTAG00000016886;ENSBTAG00000014127;…	PRDX4;DUOX2;TP53INP1;CLIC2;SOD2;TXNRD3;PRXL2A;TXNRD1;S100A8;GPX7;LPO;APOE;PRDX3;MGST1;GPX4;PRDX6;HBG;GSR;CCS;MT3;PTGS2;GSTO1;SOD3;LTC4S;PRXL2B;HP;MGST3;;PRDX5
29	GO:1904064	BP	positive regulation of cation transmembrane transport	29/ 3935	90/ 27572	0.322222	1.2911364072E-5	0.00049470534628	ENSBTAG00000004078;ENSBTAG00000021639;ENSBTAG00000021808;ENSBTAG00000011344;ENSBTAG00000038849;ENSBTAG00000017135;ENSBTAG00000018940;ENSBTAG00000019627;ENSBTAG00000010986;ENSBTAG00000014583;ENSBTAG00000012109;ENSBTAG00000011190;ENSBTAG00000009393;ENSBTAG00000009696;ENSBTAG00000003658;ENSBTAG00000032122;ENSBTAG00000007708;ENSBTAG00000007431;ENSBTAG00000017239;ENSBTAG00000009075;ENSBTAG00000045902;…	KCNH2;ARC;CACNB3;TMEM110;;CTSS;CRACR2A;THY1;KCNQ1;CALM3;EDN3;FLNA;GAL;ACTN2;RELN;CD19;NLGN3;CEMIP;GABBR1;RNF207;EPHB2;STAC3;APLNR;EDN1;RYR2;CXCL10;F2;SLC9A1;GABBR2
87	GO:0072503	BP	cellular divalent inorganic cation homeostasis	87/ 3935	386/ 27572	0.225389	1.31843553774E-5	0.000503451563858	ENSBTAG00000003519;ENSBTAG00000038849;ENSBTAG00000000898;ENSBTAG00000002853;ENSBTAG00000008711;ENSBTAG00000007159;ENSBTAG00000010161;ENSBTAG00000000437;ENSBTAG00000000520;ENSBTAG00000007431;ENSBTAG00000005592;ENSBTAG00000027516;ENSBTAG00000005668;ENSBTAG00000026753;ENSBTAG00000019125;ENSBTAG00000004580;ENSBTAG00000013204;ENSBTAG00000022699;ENSBTAG00000015520;ENSBTAG00000014583;ENSBTAG00000007522;…	NOL3;;F2RL2;HRC;BOK;ESR1;CCL21;FFAR4;ATP2B3;CEMIP;MCOLN1;APLNR;SLC39A8;CXCR1;SLC1A1;MS4A1;ATP13A3;CAV3;SLC11A1;CALM3;RAP1GDS1;ATP2C2;SLC24A3;FIS1;PTH1R;DLG4;CD40;CACNA1C;KNG1;SLC39A7;C3AR1;;C5AR2;CCL8;LCK;DMPK;IBTK;ATP2B4;ATP1A2;APOE;CCR1;EDN3;F2RL1;HERPUD1;CCL19;CD19;CCR10;PTGER4;ADCY5;VDR;SLC25A23;SLC10A7;TMEM165;C1QTNF1;PLN;TRPV3;ERO1A;GPR65;ITPR3;;SLC30A1;TBXA2R;THY1;GRIN2B;CIB2;SLC8A3;CXCR4;…
107	GO:0003779	MF	actin binding	107/ 3935	498/ 27572	0.214859	1.31881182038E-5	0.000503451563858	ENSBTAG00000001845;ENSBTAG00000004196;ENSBTAG00000021576;ENSBTAG00000003512;ENSBTAG00000007089;ENSBTAG00000000897;ENSBTAG00000004751;ENSBTAG00000015426;ENSBTAG00000007958;ENSBTAG00000007661;ENSBTAG00000034287;ENSBTAG00000014885;ENSBTAG00000014295;ENSBTAG00000049306;ENSBTAG00000015926;ENSBTAG00000014655;ENSBTAG00000008147;ENSBTAG00000009696;ENSBTAG00000052155;ENSBTAG00000021381;ENSBTAG00000009293;…	EPS8L3;FMNL1;LMOD1;MYH7B;FRG1;IQGAP2;SPTBN4;PDLIM4;TNS4;MYO1F;TULP1;MYOM3;CAPZA1;MSRB1;ABLIM2;MYO1A;MICAL1;ACTN2;;DAAM2;EVL;SAMD14;DBN1;DSTN;SSH2;ALKBH4;MARCKSL1;MYO1C;FLNB;SLC6A2;;GAS2;MYH3;VPS18;OPHN1;MYH10;SYNPO2;NOD2;TMOD1;WASHC1;MYH11;TMSB4;;TPM2;TAGLN;SYN1;;MYO7B;GAS2L2;CAP2;CFL2;MAP1B;PSTPIP2;MYLK;PDLIM2;KPTN;TMOD4;MYH7;SPTA1;HCLS1;CORO2B;MYL4;NEBL;LDB3;;MYO10;TNNI2;SYNPO;CNN1;HOMER2;MYH15…
53	GO:0032409	BP	regulation of transporter activity	53/ 3935	206/ 27572	0.257282	1.33070173628E-5	0.000507058402885	ENSBTAG00000000396;ENSBTAG00000031441;ENSBTAG00000021639;ENSBTAG00000022699;ENSBTAG00000021808;ENSBTAG00000011344;ENSBTAG00000007596;ENSBTAG00000038849;ENSBTAG00000022886;ENSBTAG00000053199;ENSBTAG00000010948;ENSBTAG00000038904;ENSBTAG00000018809;ENSBTAG00000003826;ENSBTAG00000010986;ENSBTAG00000014583;ENSBTAG00000004607;ENSBTAG00000008932;ENSBTAG00000011500;ENSBTAG00000014956;ENSBTAG00000002853;…	PIM1;FXYD5;ARC;CAV3;CACNB3;TMEM110;GEM;;RYR2;CNIH3;CLIC2;PRRT1;RANGRF;SCN1B;KCNQ1;CALM3;GSG1L;SHISA7;CASQ2;JSRP1;HRC;MMP9;DRD3;PDE4B;REM1;CACNG4;FXYD6;KCNAB1;GAL;VAMP2;ACTN2;RELN;OSR1;SCN4B;DLG4;NDUFA4;KCNE3;COX17;NLGN3;RNF207;KCNS1;PRKCD;EPHB2;STAC3;RRAD;FHL1;CRACR2A;EDN1;NLGN1;SLC9A1;PLN;KCNRG;CTSS
485	GO:0010605	BP	negative regulation of macromolecule metabolic process	485/ 3935	2825/ 27572	0.171681	1.37973865922E-5	0.00052478081934	ENSBTAG00000047856;ENSBTAG00000033457;ENSBTAG00000047855;ENSBTAG00000047428;ENSBTAG00000005588;ENSBTAG00000011126;ENSBTAG00000025258;ENSBTAG00000016265;ENSBTAG00000004602;ENSBTAG00000015115;ENSBTAG00000019208;ENSBTAG00000016268;ENSBTAG00000012393;ENSBTAG00000031231;ENSBTAG00000007375;ENSBTAG00000007392;ENSBTAG00000044038;ENSBTAG00000016988;ENSBTAG00000011398;ENSBTAG00000006487;ENSBTAG00000017366;…	PAK2;CCAR1;MECP2;ZNF281;DXO;STK38;;DNAJA1;PITX1;ACP4;ZFTA;XRCC1;AGT;IRF1;MIF;SERPINA14;TEN1;PIN1;PRR7;RPS9;GRB7;CUEDC2;POMC;;IL6;CIRBP;PAX9;A2ML1;LBP;SLIT3;DYDC2;PPM1E;SLC11A1;PARP9;HRAS;SMO;TFAP4;MFHAS1;;NOD2;AURKB;SERPINB4;RPS3;PCID2;ERN2;TNFSF4;IL20RB;MRTO4;AGO2;;H2AC20;HOXD9;NUDT16;DNAJC3;CITED1;TPPP;KNG1;SOCS3;RPS6KA3;MEIS2;TRIM11;CHGA;SAMSN1;;PI16;EPM2A;CIR1;GSTP1;RACK1;ANKRD13D;IGFBP5;NLRP…
110	GO:0031344	BP	regulation of cell projection organization	110/ 3935	517/ 27572	0.212766	1.42439882438E-5	0.000540776789504	ENSBTAG00000001845;ENSBTAG00000047856;ENSBTAG00000016563;ENSBTAG00000010123;ENSBTAG00000006811;ENSBTAG00000021273;ENSBTAG00000018133;ENSBTAG00000008719;ENSBTAG00000002349;ENSBTAG00000010047;ENSBTAG00000010161;ENSBTAG00000014530;ENSBTAG00000020099;ENSBTAG00000000841;ENSBTAG00000009856;ENSBTAG00000009293;ENSBTAG00000014645;ENSBTAG00000011400;ENSBTAG00000007235;ENSBTAG00000011406;ENSBTAG00000045902;…	EPS8L3;PAK2;GOLGA4;APOE;EPHA3;SEMA4B;SEMA3A;PRKCD;STX1B;TIAM2;CCL21;NTNG1;STMN2;LZTS1;ACAP3;EVL;CNTN2;DBN1;NTNG2;TESK1;EPHB2;BMP5;CAMK2B;VIM;RABEP2;EPHA2;OBSL1;EFNB2;PTPRF;PKHD1L1;NGF;GFI1;ODAD3;KLK8;PLXNB3;SEMA4D;HRAS;ATP8B1;DLG4;MFSD2A;MARK2;NEGR1;SHOX2;DPYSL3;RIPOR2;NLGN3;NLGN1;PLXND1;ACP4;EFHC2;PTN;RAC2;MNS1;;MAK;RET;PLEK2;GAP43;CAMK2G;PTK2B;LYN;STAP1;F2RL1;PALM;RELN;CRABP2;PRRX1;EZR;DIP2B;ME…
45	GO:0015630	CC	microtubule cytoskeleton	45/ 3935	164/ 27572	0.27439	1.47257723407E-5	0.000558047653648	ENSBTAG00000021714;ENSBTAG00000018904;ENSBTAG00000009035;ENSBTAG00000004318;ENSBTAG00000017015;ENSBTAG00000014773;ENSBTAG00000020161;ENSBTAG00000005219;ENSBTAG00000015280;ENSBTAG00000013009;ENSBTAG00000018530;ENSBTAG00000016265;ENSBTAG00000030913;ENSBTAG00000008471;ENSBTAG00000012005;ENSBTAG00000008320;ENSBTAG00000054330;ENSBTAG00000033291;ENSBTAG00000002238;ENSBTAG00000017727;ENSBTAG00000014319;…	TEKT2;ENKD1;CENPE;ARL3;TEKT5;HMMR;KLHL22;KLHL4;KIF2C;AURKA;TUBA8;DNAJA1;MX1;MX2;IFT43;SEPTIN5;TUBB2B;SPAG6;ARL2;KIFAP3;DNM3;CRYAB;KIF17;CDC42EP2;MAP7;FAM83D;KANK4;NEIL2;TEKT1;HYPK;TEKT4;TMEM9;CDH26;TUBB2A;TPX2;SHTN1;MAPRE3;CEP131;DNM1;ESRRA;SEPTIN4;SPATA7;EHD2;CCNA1;DTNBP1
43	GO:0050866	BP	negative regulation of cell activation	43/ 3935	156/ 27572	0.275641	1.49092167454E-5	0.000563970317217	ENSBTAG00000052363;ENSBTAG00000003684;ENSBTAG00000002623;ENSBTAG00000007916;ENSBTAG00000046977;ENSBTAG00000020602;ENSBTAG00000014199;ENSBTAG00000007409;ENSBTAG00000017328;ENSBTAG00000008719;ENSBTAG00000000095;ENSBTAG00000013170;ENSBTAG00000010123;ENSBTAG00000008717;ENSBTAG00000018404;ENSBTAG00000031231;ENSBTAG00000015874;ENSBTAG00000003166;ENSBTAG00000007173;ENSBTAG00000020034;ENSBTAG00000001945;…	;LRFN5;SAMSN1;FOXJ1;PLA2G2D4;IDO1;TBX21;MILR1;PTI;PRKCD;CD274;CTLA4;APOE;SERPINE2;PRKG1;IRF1;CASP3;AXL;PDGFRA;LYN;ARG2;CD84;CD80;SPI1;IL20RB;BMP4;CD86;;PLA2G2D1;ENPP3;RIPOR2;INPP5D;CLEC4G;TNFRSF21;SOCS1;SYT11;NR1D1;FGR;C1QTNF1;BTK;BPI;EMILIN1;NCKAP1L
152	GO:1901135	BP	carbohydrate derivative metabolic process	152/ 3935	761/ 27572	0.199737	1.52393928032E-5	0.000575411764263	ENSBTAG00000014521;ENSBTAG00000018749;ENSBTAG00000002454;ENSBTAG00000054647;ENSBTAG00000016211;ENSBTAG00000032057;ENSBTAG00000013578;ENSBTAG00000000894;ENSBTAG00000001325;ENSBTAG00000005344;ENSBTAG00000012626;ENSBTAG00000013099;ENSBTAG00000001321;ENSBTAG00000034396;ENSBTAG00000020817;ENSBTAG00000046220;ENSBTAG00000006305;ENSBTAG00000012519;ENSBTAG00000012397;ENSBTAG00000017605;ENSBTAG00000022570;…	UGDH;NUDT16;ALG2;RPE;GCDH;;CHI3L2;PGK1;UPB1;GNPNAT1;B4GALT5;ALDOC;IL1B;PIGW;B3GAT2;;AK1;XDH;DCK;AK2;;GLYAT;GAL3ST3;NUDT2;MVK;ABCD1;MAN2A1;CEMIP;;HYAL1;HAS3;PDE9A;B4GALT3;GPD1;NPR1;B4GALT1;PIGQ;APOBEC3Z1;CHST9;NPL;ATP5MC1;ADSS1;CTPS1;NUDT14;GPC1;PIM1;FUT2;PORCN;SULT1B1;ATP5F1D;FBXO2;GCK;MACROD1;ACSM1;SLC2A4;EDEM3;FAR2;GFPT1;FUT8;CHI3L1;ELOVL5;EPHA2;CHST10;IDUA;ENO3;PGLS;PMM1;SULT2B1;ST3GAL1;NME9;N…
45	GO:0016485	BP	protein processing	45/ 3935	165/ 27572	0.272727	1.54149999488E-5	0.000580986032553	ENSBTAG00000012511;ENSBTAG00000006990;ENSBTAG00000002075;ENSBTAG00000008101;ENSBTAG00000002199;ENSBTAG00000015718;ENSBTAG00000000064;ENSBTAG00000050239;ENSBTAG00000004398;ENSBTAG00000017135;ENSBTAG00000016514;ENSBTAG00000006644;ENSBTAG00000018941;ENSBTAG00000050749;ENSBTAG00000017328;ENSBTAG00000000894;ENSBTAG00000012041;ENSBTAG00000050618;ENSBTAG00000006615;ENSBTAG00000005658;ENSBTAG00000008223;…	BAD;MYRF;MME;PCSK5;CORIN;CASP8;FEN1;CASP1;IMMP2L;CTSS;CPE;SPCS2;CPXM2;;PTI;PGK1;SPG7;;CASP7;ECE2;NLRC4;IMMP1L;RCE1;TMPRSS4;CTSV;CASP4;SCG5;PERP;ADAMTS2;PCSK1N;CPZ;HGFAC;C1RL;PCSK6;;PLAU;;CTSC;PLAT;CASP3;CPXM1;HP;COMP;FURIN;PSENEN
108	GO:0120035	BP	regulation of plasma membrane bounded cell projection organization	108/ 3935	507/ 27572	0.213018	1.58076441592E-5	0.000594705337415	ENSBTAG00000001845;ENSBTAG00000047856;ENSBTAG00000016563;ENSBTAG00000010123;ENSBTAG00000006811;ENSBTAG00000021273;ENSBTAG00000018133;ENSBTAG00000008719;ENSBTAG00000002349;ENSBTAG00000010047;ENSBTAG00000010161;ENSBTAG00000014530;ENSBTAG00000020099;ENSBTAG00000000841;ENSBTAG00000009856;ENSBTAG00000009293;ENSBTAG00000014645;ENSBTAG00000011400;ENSBTAG00000007235;ENSBTAG00000011406;ENSBTAG00000045902;…	EPS8L3;PAK2;GOLGA4;APOE;EPHA3;SEMA4B;SEMA3A;PRKCD;STX1B;TIAM2;CCL21;NTNG1;STMN2;LZTS1;ACAP3;EVL;CNTN2;DBN1;NTNG2;TESK1;EPHB2;BMP5;CAMK2B;VIM;RABEP2;EPHA2;OBSL1;EFNB2;PTPRF;PKHD1L1;NGF;GFI1;ODAD3;KLK8;PLXNB3;SEMA4D;HRAS;ATP8B1;MFSD2A;MARK2;NEGR1;SHOX2;DPYSL3;RIPOR2;NLGN3;NLGN1;PLXND1;ACP4;EFHC2;PTN;RAC2;MNS1;;MAK;RET;PLEK2;GAP43;CAMK2G;PTK2B;LYN;STAP1;F2RL1;PALM;RELN;CRABP2;PRRX1;EZR;DIP2B;METRN;F…
143	GO:0019725	BP	cellular homeostasis	143/ 3935	709/ 27572	0.201693	1.60086207899E-5	0.000601177265722	ENSBTAG00000003519;ENSBTAG00000021678;ENSBTAG00000032914;ENSBTAG00000038849;ENSBTAG00000000898;ENSBTAG00000006904;ENSBTAG00000002853;ENSBTAG00000010349;ENSBTAG00000020958;ENSBTAG00000008711;ENSBTAG00000039190;ENSBTAG00000004855;ENSBTAG00000010161;ENSBTAG00000000437;ENSBTAG00000003564;ENSBTAG00000011873;ENSBTAG00000000520;ENSBTAG00000007431;ENSBTAG00000005592;ENSBTAG00000002348;ENSBTAG00000027516;…	NOL3;SLC31A1;SLC11A2;;F2RL2;TNS2;HRC;IL1A;LRRC8D;BOK;SLC9A5;PRDX6;CCL21;FFAR4;HPX;KCNE3;ATP2B3;CEMIP;MCOLN1;SLC4A4;APLNR;SLC39A8;SLC9A2;CXCR1;SLC1A1;MS4A1;PCK1;ATP13A3;CAV3;SLC11A1;ATP1A1;CALM3;TXNRD1;RAP1GDS1;RAB20;ATP2C2;AQP4;TXNRD3;SLC4A11;SLC24A3;GAS6;FIS1;PTH1R;DLG4;CD40;CACNA1C;KNG1;ESR1;GNB3;ISCU;SLC39A7;SLC9A1;C3AR1;;C5AR2;CFL2;CCL8;HMOX1;LCK;CYB561;DMPK;EGLN2;ATP12A;NCOA4;IBTK;RACK1;ATP2…
37	GO:0023061	BP	signal release	37/ 3935	127/ 27572	0.291339	1.68567033381E-5	0.00063074442923	ENSBTAG00000020661;ENSBTAG00000017075;ENSBTAG00000040103;ENSBTAG00000009282;ENSBTAG00000019665;ENSBTAG00000016514;ENSBTAG00000010986;ENSBTAG00000004757;ENSBTAG00000050644;ENSBTAG00000005110;ENSBTAG00000025522;ENSBTAG00000023415;ENSBTAG00000014911;ENSBTAG00000012109;ENSBTAG00000031279;ENSBTAG00000006894;ENSBTAG00000000437;ENSBTAG00000054934;ENSBTAG00000000745;ENSBTAG00000047648;ENSBTAG00000020636;…	ABCA1;STX1A;SYT8;PORCN;IL1RN;CPE;KCNQ1;LTBP4;;CADPS2;UNC13C;LIN7B;LEP;EDN3;SELENOM;NOS2;FFAR4;VAMP2;AQP1;SYT2;SYN3;INHBA;NRXN2;CADPS;SYT5;STX1B;SYK;SYN1;EXOC3L1;EDN1;;LIN7A;SYT1;BTK;LHB;SMPD3;WNT7A
103	GO:0040008	BP	regulation of growth	103/ 3935	480/ 27572	0.214583	1.69993139781E-5	0.000634936606804	ENSBTAG00000047856;ENSBTAG00000005246;ENSBTAG00000007812;ENSBTAG00000002518;ENSBTAG00000009104;ENSBTAG00000004112;ENSBTAG00000021273;ENSBTAG00000004751;ENSBTAG00000012025;ENSBTAG00000018133;ENSBTAG00000013869;ENSBTAG00000009984;ENSBTAG00000008717;ENSBTAG00000000434;ENSBTAG00000013070;ENSBTAG00000010977;ENSBTAG00000047648;ENSBTAG00000000483;ENSBTAG00000005596;ENSBTAG00000005106;ENSBTAG00000035706;…	PAK2;DIP2B;NDUFA13;NKX6-1;SERP1;GAMT;SEMA4B;SPTBN4;LMX1A;SEMA3A;SH3BP4;SGPL1;SERPINE2;CRYAB;EAF2;FRZB;SYT2;HYAL1;IGFBP2;LGI1;MYOCD;WFDC1;CIRBP;DUSP6;CYP27B1;MRGBP;SEMA7A;BMP4;SLIT3;PIM1;KLHL22;SMO;PPM1F;SLC6A4;OSGIN2;PTCH2;RERG;SEMA4D;MFSD2A;CREB3;RASAL1;NCBP1;FHL1;ADAM15;CDKN1A;SERTAD1;TMC8;SOCS3;FOXS1;CISH;CPNE6;SUPV3L1;PI16;EPM2A;AGR2;NGF;RACK1;IGFBP5;DCSTAMP;GAP43;BCL2L11;LEP;TP73;NKD1;STK4;I…
[truncated: 712 more rows]
