# Supplementary material for: Alteration in Tracheal Morphology and Transcriptomic Features in Calves After Infection with Mycoplasma bovis
Source: Microorganisms. 2025 Feb 18;13(2):442. doi: 10.3390/microorganisms13020442 (PMC11857948; doi:10.3390/microorganisms13020442)
Supplement: Supplementary file 1 [file microorganisms-13-00442-s001.zip › DEGs KEGG Pathway functional enrichment table.xlsx]

## Sheet: Supplementary Table S3
Number	Pathway ID	Description	Database	Ratio_in_study	Ratio_in_pop	Rich factor	Pvalue	Padjust	First Category	Second Category	Gene_ids	Gene_names
143	map05171	Coronavirus disease - COVID-19	KEGG PATHWAY	143/ 3231	571/ 21258	0.25043782837128	3.75739716284E-10	1.29254462402E-7	Human Diseases	Infectious disease: viral	ENSBTAG00000053807|ENSBTAG00000013264|ENSBTAG00000002296|ENSBTAG00000005211|ENSBTAG00000030913|ENSBTAG00000001321|ENSBTAG00000005349|ENSBTAG00000013866|ENSBTAG00000001538|ENSBTAG00000009908|ENSBTAG00000017441|ENSBTAG00000054083|ENSBTAG00000018320|ENSBTAG00000015388|ENSBTAG00000008142|ENSBTAG00000002060|ENSBTAG00000002468|ENSBTAG00000020795|ENSBTAG00000008703|ENSBTAG00000054736|ENSBTAG00000021819|…	OAS1X;RPS24;STING1;RPL4;MX1;IL1B;RPL27A;RPS27;;RPS3A;RPL27;;RPLP1;RPL18;IFIH1;RPL19;RPS28;RPS21;EIF2AK2;;IFNAR1;;;RPL29;RPL36;RPL18A;RPL39;IL6;RPL13A;TLR7;;RPSA;;DDX58;RPS19;RPL28;RPL22;RPS18;RPL8;RPS11;RPS8;VWF;;MX2;;;RPS16;CYBB;;RPL35;RPS5;RPL9;RPS10;;STAT3;;C8G;RPS7;RPS23;OAS1Z;OAS2;C2;RPS15A;RPL38;RPL7A;UBA52;MMP3;C3AR1;SYK;RPS6;RPS4X;RPL37;OAS1Y;;NLRP3;;RPL37A;RPL36AL;;RPLP2;RPL7;MAPK13;RPS1…
39	map04657	IL-17 signaling pathway	KEGG PATHWAY	39/ 3231	113/ 21258	0.34513274336283	2.7908909582E-7	4.80033244811E-5	Organismal Systems	Immune system	ENSBTAG00000003362|ENSBTAG00000015874|ENSBTAG00000015718|ENSBTAG00000050398|ENSBTAG00000004037|ENSBTAG00000015818|ENSBTAG00000001014|ENSBTAG00000014149|ENSBTAG00000008182|ENSBTAG00000037558|ENSBTAG00000020270|ENSBTAG00000012640|ENSBTAG00000048159|ENSBTAG00000048737|ENSBTAG00000019716|ENSBTAG00000021326|ENSBTAG00000052826|ENSBTAG00000048171|ENSBTAG00000010007|ENSBTAG00000037768|ENSBTAG00000012642|…	HSP90B1;CASP3;CASP8;;JUN;;MAPK7;LCN2;FOSB;GRO1;NFKB1;S100A8;TAB3;DEFB10;CXCL8;CCL20;;TAP;MAPK13;MMP3;TRADD;MMP1;MMP9;IL17B;EBD;DEFB1;CXCL10;S100A9;IL6;;IL1B;;MAPK15;JUND;MMP13;PTGS2;FOSL1;MAPK4;CXCL5
100	map03010	Ribosome	KEGG PATHWAY	100/ 3231	419/ 21258	0.23866348448687	1.76041763601E-6	0.000201861222263	Genetic Information Processing	Translation	ENSBTAG00000013264|ENSBTAG00000005211|ENSBTAG00000005349|ENSBTAG00000013866|ENSBTAG00000001538|ENSBTAG00000009908|ENSBTAG00000017441|ENSBTAG00000054083|ENSBTAG00000016581|ENSBTAG00000018320|ENSBTAG00000015388|ENSBTAG00000004348|ENSBTAG00000002060|ENSBTAG00000002468|ENSBTAG00000020795|ENSBTAG00000054736|ENSBTAG00000012276|ENSBTAG00000018628|ENSBTAG00000001794|ENSBTAG00000015831|ENSBTAG00000049833|…	RPS24;RPL4;RPL27A;RPS27;;RPS3A;RPL27;;MRPL28;RPLP1;RPL18;MRPL21;RPL19;RPS28;RPS21;;;RPL29;RPL36;RPL18A;RPL39;RPL13A;;RPSA;;MRPL12;RPS19;RPL28;RPL22;RPS18;RPL8;RPL32;RPS8;;;RPS16;;RPL35;RPS5;RPL9;MRPL27;RPS10;;;RPS23;;RPS15A;RPL38;RPL7A;UBA52;RPS6;RPS4X;RPL37;;MRPS15;RPL37A;;RPLP2;RPL7;RPL36AL;RPS13;;;;RPS2;RPS7;RPL3L;RPS26;RPL21;RPS27A;RPLP0;;;RPS3;RPS11;RPL11;RPL35A;RPL36A;RPS9;RPS14;;MRPL23;RPS…
31	map03320	PPAR signaling pathway	KEGG PATHWAY	31/ 3231	90/ 21258	0.34444444444444	4.71154444024E-6	0.000324154257488	Organismal Systems	Endocrine system	ENSBTAG00000008124|ENSBTAG00000000696|ENSBTAG00000002473|ENSBTAG00000015818|ENSBTAG00000004547|ENSBTAG00000019625|ENSBTAG00000000559|ENSBTAG00000016775|ENSBTAG00000018283|ENSBTAG00000013489|ENSBTAG00000033803|ENSBTAG00000002258|ENSBTAG00000015164|ENSBTAG00000048029|ENSBTAG00000017258|ENSBTAG00000019708|ENSBTAG00000000246|ENSBTAG00000010579|ENSBTAG00000020105|ENSBTAG00000037526|ENSBTAG00000004647|…	GK;ILK;ANGPTL4;;OLR1;EHHADH;PLTP;SLC27A1;ACAA1;CYP27A1;FABP7;APOA1;SLC27A5;MMP1;ACSL3;ACSL6;ME3;ACADL;AQP7;FABP4;UCP1;PLIN2;LPL;CPT1A;CPT1B;ACSBG1;SLC27A6;RXRB;;RXRG;PCK1
34	map04061	Viral protein interaction with cytokine and cytokine receptor	KEGG PATHWAY	34/ 3231	102/ 21258	0.33333333333333	3.8518321614E-6	0.00033125756588	Environmental Information Processing	Signaling molecules and interaction	ENSBTAG00000048980|ENSBTAG00000014113|ENSBTAG00000020892|ENSBTAG00000038042|ENSBTAG00000016345|ENSBTAG00000005215|ENSBTAG00000037558|ENSBTAG00000025258|ENSBTAG00000001060|ENSBTAG00000019428|ENSBTAG00000010738|ENSBTAG00000019716|ENSBTAG00000033748|ENSBTAG00000021326|ENSBTAG00000025257|ENSBTAG00000051588|ENSBTAG00000024928|ENSBTAG00000049217|ENSBTAG00000008479|ENSBTAG00000012684|ENSBTAG00000010161|…	;CCL8;IL2RA;CXCR2;IL2RB;IL10RA;GRO1;;CXCR4;CCR1;CCL14;CXCL8;IL18RAP;CCL20;CCL4;;TNFRSF1B;;CXCL13;CCL19;CCL21;IL20RB;CCR10;CCL26;IL34;CCL24;IL2RG;IL6;;CXCR1;;CXCL10;IL6R;CXCL5
87	map05012	Parkinson disease	KEGG PATHWAY	87/ 3231	362/ 21258	0.24033149171271	6.02888282657E-6	0.000345655948724	Human Diseases	Neurodegenerative disease	ENSBTAG00000020405|ENSBTAG00000043546|ENSBTAG00000007812|ENSBTAG00000052518|ENSBTAG00000021776|ENSBTAG00000004295|ENSBTAG00000018530|ENSBTAG00000007662|ENSBTAG00000026768|ENSBTAG00000016171|ENSBTAG00000016079|ENSBTAG00000007754|ENSBTAG00000017512|ENSBTAG00000043550|ENSBTAG00000043556|ENSBTAG00000043558|ENSBTAG00000021013|ENSBTAG00000012653|ENSBTAG00000018436|ENSBTAG00000046037|ENSBTAG00000018339|…	NDUFB9;ND6;NDUFA13;TUBB4B;NDUFV1;NDUFA8;TUBA8;HSPA5;TH;COX4I2;COX4I1;NDUFA3;MAPT;CYTB;COX2;ND1;TUBB4A;CAMK2B;UBE2J1;SLC25A5;ATP5MC1;TUBB6;ATP5F1D;NDUFS8;;NDUFA4;CALM3;PSMD1;UQCRH;TUBB2B;PSMD7;MGC148714;CALML4;UQCR11;UBA52;NDUFS3;TUBA1A;ATP6;PSMC1;;PSMB7;NDUFS5;ATF6;NDUFA4L2;PSMD4;CAMK2G;NDUFB10;MAOB;RPS27A;UBA7;NDUFS7;ADCY5;;COX6B2;COX7A1;CASP3;SEM1;NFE2L2;UQCR10;;NDUFA7;ND3;;ND5;COX3;ITPR3;;NDUF…
59	map04145	Phagosome	KEGG PATHWAY	59/ 3231	223/ 21258	0.26457399103139	9.0654656401E-6	0.000445502882885	Cellular Processes	Transport and catabolism	ENSBTAG00000040518|ENSBTAG00000046421|ENSBTAG00000017077|ENSBTAG00000005182|ENSBTAG00000027134|ENSBTAG00000038128|ENSBTAG00000012208|ENSBTAG00000004547|ENSBTAG00000013755|ENSBTAG00000015739|ENSBTAG00000038048|ENSBTAG00000005146|ENSBTAG00000013513|ENSBTAG00000030973|ENSBTAG00000018646|ENSBTAG00000006022|ENSBTAG00000001219|ENSBTAG00000009987|ENSBTAG00000037605|ENSBTAG00000047238|ENSBTAG00000052518|…	;SFTPD;CTSV;BoLA;DYNC1I1;BOLA-DQA5;;OLR1;ITGB5;MRC2;MRC1;;ATP6V1C1;TUBA1D;ATP6V1B2;ATP6V0E2;;ITGB3;;ITGAM;TUBB4B;JSP.1;TUBA8;ATP6V1C2;TLR2;ITGA2;CYBB;TLR4;COLEC12;;ITGB2;FCAR;NCF2;;;STX18;THBS2;;SEC61G;NCF4;;TUBB4A;;TUBB2A;BLA-DQB;;CANX;BOLA-DYB;TUBB2B;COMP;THBS3;TAP1;BOLA-DQB;TUBA1A;FCGR1A;CD14;TUBB6;CYBA;CTSS
79	map05208	Chemical carcinogenesis - reactive oxygen species	KEGG PATHWAY	79/ 3231	330/ 21258	0.23939393939394	1.8310091147E-5	0.000787333919322	Human Diseases	Cancer: overview	ENSBTAG00000012511|ENSBTAG00000052280|ENSBTAG00000043568|ENSBTAG00000043584|ENSBTAG00000015582|ENSBTAG00000031503|ENSBTAG00000020405|ENSBTAG00000043563|ENSBTAG00000043546|ENSBTAG00000007812|ENSBTAG00000043577|ENSBTAG00000003728|ENSBTAG00000021776|ENSBTAG00000009603|ENSBTAG00000000550|ENSBTAG00000051287|ENSBTAG00000005339|ENSBTAG00000000170|ENSBTAG00000053378|ENSBTAG00000051210|ENSBTAG00000004295|…	BAD;NDUFA7;ND3;ATP6;HMOX1;NDUFA4L2;NDUFB9;ND5;ND6;NDUFA13;ND4;NDUFS4;NDUFV1;UQCRH;ATP5F1D;NDUFB11;VEGFA;GSTT4;;GSTP1;NDUFA8;SOD2;NDUFA4;NDUFS7;ARAF;ATP5PD;SLC26A2;PRKCD;CYP1B1;LPO;PTPN1;GSTT1;MGST1;FOXO3;COX4I2;COX4I1;MAPK13;PTPRJ;EPHX2;;NCF2;NDUFB10;JUN;GSTT2;CBR1;NDUFB7;HRAS;NFKB1;NDUFS5;ND2;NDUFB1;COX5B;GSTA4;CYTB;MGST3;COX2;PIK3CB;CYP1A1;GSTO1;ND1;PLD2;NDUFA3;;NRAS;COX7A1;GSTA2;COX6B2;SLC25A5…
81	map04060	Cytokine-cytokine receptor interaction	KEGG PATHWAY	81/ 3231	343/ 21258	0.23615160349854	2.43587034553E-5	0.000931043776513	Environmental Information Processing	Signaling molecules and interaction	ENSBTAG00000048980|ENSBTAG00000012004|ENSBTAG00000014113|ENSBTAG00000003255|ENSBTAG00000010785|ENSBTAG00000018474|ENSBTAG00000019665|ENSBTAG00000016163|ENSBTAG00000038042|ENSBTAG00000006078|ENSBTAG00000016345|ENSBTAG00000001019|ENSBTAG00000013555|ENSBTAG00000009064|ENSBTAG00000019567|ENSBTAG00000005215|ENSBTAG00000019428|ENSBTAG00000049808|ENSBTAG00000003835|ENSBTAG00000012684|ENSBTAG00000025258|…	;TGFB3;CCL8;CD4;FAS;IL6R;IL1RN;OSM;CXCR2;IL15RA;IL2RB;GDF10;ACVR1B;CSF2RB;IL21R;IL10RA;CCR1;IL3RA;BMP4;CCL19;;NGF;CXCR4;TNFSF13B;IL1B;OSMR;GRO1;IL1R2;CCL14;CXCL8;IL18RAP;CCL20;CCL4;TNFSF8;TNFRSF19;;TNFRSF1B;IL1RAP;;;IL12RB1;TNFSF4;CSF3R;IL2RA;CCL21;IL20RB;INHBA;CTF1;INHA;TNFSF13;IL17B;IL7R;CCR10;IL11RA;CD40;IFNAR1;IL34;TNFRSF21;CCL24;IL2RG;CCL26;BMP5;;BMP6;IL6;;EDA;CXCR1;;LEP;IL1A;CXCL10;;;TNFRSF…
42	map04640	Hematopoietic cell lineage	KEGG PATHWAY	42/ 3231	149/ 21258	0.28187919463087	3.45436162523E-5	0.00108027309007	Organismal Systems	Immune system	ENSBTAG00000002075|ENSBTAG00000020892|ENSBTAG00000015710|ENSBTAG00000038128|ENSBTAG00000049808|ENSBTAG00000038045|ENSBTAG00000010562|ENSBTAG00000003255|ENSBTAG00000010349|ENSBTAG00000016525|ENSBTAG00000006453|ENSBTAG00000001321|ENSBTAG00000037605|ENSBTAG00000006343|ENSBTAG00000019289|ENSBTAG00000019975|ENSBTAG00000011887|ENSBTAG00000006984|ENSBTAG00000048049|ENSBTAG00000013334|ENSBTAG00000038496|…	MME;IL2RA;CD3E;BOLA-DQA5;IL3RA;FLT3LG;CD34;CD4;IL1A;ITGA1;CD3G;IL1B;;IL1R2;ITGA2;IL7R;CD22;CD55;;CSF3R;CR2;CD2;CD19;CD38;BOLA-DQB;;;BOLA-DYB;ITGB3;;;IL6;CD1D;CD3D;IL11RA;CD1E;MS4A1;FCGR1A;CD14;BLA-DQB;IL6R;ITGAM
104	map04151	PI3K-Akt signaling pathway	KEGG PATHWAY	104/ 3231	469/ 21258	0.22174840085288	3.27883147356E-5	0.0011279180269	Environmental Information Processing	Signal transduction	ENSBTAG00000013066|ENSBTAG00000020892|ENSBTAG00000008380|ENSBTAG00000020617|ENSBTAG00000010273|ENSBTAG00000016345|ENSBTAG00000000128|ENSBTAG00000009987|ENSBTAG00000019242|ENSBTAG00000051910|ENSBTAG00000019289|ENSBTAG00000019975|ENSBTAG00000019872|ENSBTAG00000021819|ENSBTAG00000002508|ENSBTAG00000006722|ENSBTAG00000014921|ENSBTAG00000000815|ENSBTAG00000001936|ENSBTAG00000003362|ENSBTAG00000013688|…	IGF2;IL2RA;ITGA11;TSC2;EREG;IL2RB;FGF18;ITGB3;CHRNB1;FGF10;ITGA2;IL7R;PIK3AP1;IFNAR1;GNG3;FGF16;IL6;EPHA2;PCK1;HSP90B1;PGF;COL9A2;COL6A1;FLT3LG;VEGFA;COL4A6;VWF;FGFR4;CHAD;ITGA1;COL6A2;OSMR;;MLST8;VEGFB;COL1A2;HRAS;CREB3;THBS2;ITGB5;IL2RG;CCNE1;CDKN1A;PIK3CG;GNB3;COMP;RPS6;BAD;CREB3L4;;NRAS;FLT4;COL1A1;NGF;G6PC3;;COL6A3;FGF21;;BCL2L11;IL3RA;FOXO3;LAMB2;RELN;CSF3R;EFNA3;COL4A5;FGF23;THBS3;PIK3CB;;…
58	map04510	Focal adhesion	KEGG PATHWAY	58/ 3231	229/ 21258	0.25327510917031	4.26390807456E-5	0.00112829567511	Cellular Processes	Cellular community - eukaryotes	ENSBTAG00000012511|ENSBTAG00000022699|ENSBTAG00000006909|ENSBTAG00000013688|ENSBTAG00000047856|ENSBTAG00000014567|ENSBTAG00000004037|ENSBTAG00000020622|ENSBTAG00000008380|ENSBTAG00000011043|ENSBTAG00000001462|ENSBTAG00000011802|ENSBTAG00000013755|ENSBTAG00000005339|ENSBTAG00000013760|ENSBTAG00000013103|ENSBTAG00000012265|ENSBTAG00000013472|ENSBTAG00000016649|ENSBTAG00000007602|ENSBTAG00000011772|…	BAD;CAV3;PIK3CB;PGF;PAK2;MYLK;JUN;COL9A2;ITGA11;RAC2;FLT4;COL6A1;ITGB5;VEGFA;COL4A6;COL1A1;VWF;COL1A2;CCND2;ITGA8;PPP1R12B;SPP1;CHAD;ITGA1;COL6A2;ZYX;RAC3;LAMB2;ITGA2;PDGFRA;FLNA;VEGFB;VAV1;FLNB;PAK6;HRAS;COL4A5;RELN;PARVB;ITGA7;THBS3;THBS2;COL6A3;SHC2;ILK;ITGB3;TNXB;COL6A6;VEGFC;MYL9;COMP;MYLK2;ITGB6;VCL;BIRC3;FLNC;PIP5K1B;PPP1R12C
90	map05020	Prion disease	KEGG PATHWAY	90/ 3231	396/ 21258	0.22727272727273	4.20229689203E-5	0.00120465844238	Human Diseases	Neurodegenerative disease	ENSBTAG00000020405|ENSBTAG00000043546|ENSBTAG00000007812|ENSBTAG00000021776|ENSBTAG00000004295|ENSBTAG00000018530|ENSBTAG00000008719|ENSBTAG00000007662|ENSBTAG00000016171|ENSBTAG00000016079|ENSBTAG00000007754|ENSBTAG00000000242|ENSBTAG00000043550|ENSBTAG00000043556|ENSBTAG00000043558|ENSBTAG00000021013|ENSBTAG00000014921|ENSBTAG00000046037|ENSBTAG00000018339|ENSBTAG00000046337|ENSBTAG00000051907|…	NDUFB9;ND6;NDUFA13;NDUFV1;NDUFA8;TUBA8;PRKCD;HSPA5;COX4I2;COX4I1;NDUFA3;;CYTB;COX2;ND1;TUBB4A;IL6;SLC25A5;ATP5MC1;TUBB6;CYBA;CAV3;ATP5F1D;NDUFS8;;NDUFA4;PSMD1;UQCRH;TUBB2B;PSMD7;CYBB;MGC148714;STIP1;UQCR11;CREB3;NCF4;CACNA1C;IL1B;HSPA8;TUBA1A;BAD;CREB3L4;ATP6;PSMC1;RAC2;PSMB7;NDUFS5;C8G;NDUFA4L2;PSMD4;MAPK13;NDUFB10;PSMB3;PIK3CB;NDUFS7;IL1A;;COX6B2;COX7A1;CASP3;SEM1;C9;UQCR10;;NDUFA7;ND3;CREB5;;N…
132	map05022	Pathways of neurodegeneration - multiple diseases	KEGG PATHWAY	132/ 3231	637/ 21258	0.20722135007849	9.26761467447E-5	0.00227718532001	Human Diseases	Neurodegenerative disease	ENSBTAG00000020405|ENSBTAG00000043546|ENSBTAG00000007812|ENSBTAG00000052518|ENSBTAG00000021776|ENSBTAG00000006135|ENSBTAG00000004295|ENSBTAG00000018530|ENSBTAG00000020957|ENSBTAG00000007662|ENSBTAG00000047794|ENSBTAG00000016171|ENSBTAG00000016079|ENSBTAG00000031503|ENSBTAG00000006894|ENSBTAG00000002583|ENSBTAG00000007754|ENSBTAG00000017512|ENSBTAG00000043550|ENSBTAG00000004343|ENSBTAG00000043556|…	NDUFB9;ND6;NDUFA13;TUBB4B;NDUFV1;MAP1LC3A;NDUFA8;TUBA8;FZD5;HSPA5;DNAH1;COX4I2;COX4I1;NDUFA4L2;NOS2;DNALI1;NDUFA3;MAPT;CYTB;CCS;COX2;ND1;TUBB4A;CAMK2B;IL6;UBE2J1;SLC25A5;RAB8A;ATP5MC1;PTGS2;TUBB6;FAS;ATP5F1D;NDUFS8;;NDUFA4;CALM3;DNAH10;PSMD1;UQCRH;TUBB2B;GRIA3;PSMD7;CYBB;TNFRSF1B;MGC148714;HRAS;DNAH9;DLG4;CALML4;DNAH3;UQCR11;GPX7;UBA52;CACNA1C;DCTN1;IL1B;UCHL1;DNAH2;TUBA1A;RB1CC1;DNAH6;BAD;ATP6;P…
60	map05205	Proteoglycans in cancer	KEGG PATHWAY	60/ 3231	249/ 21258	0.24096385542169	0.000144752245108	0.00331965148782	Human Diseases	Cancer: overview	ENSBTAG00000015996|ENSBTAG00000013066|ENSBTAG00000010785|ENSBTAG00000017077|ENSBTAG00000013245|ENSBTAG00000022699|ENSBTAG00000046797|ENSBTAG00000015347|ENSBTAG00000010444|ENSBTAG00000005339|ENSBTAG00000046644|ENSBTAG00000011905|ENSBTAG00000054367|ENSBTAG00000013287|ENSBTAG00000033174|ENSBTAG00000013472|ENSBTAG00000010820|ENSBTAG00000011772|ENSBTAG00000020957|ENSBTAG00000009987|ENSBTAG00000019289|…	GPC1;IGF2;FAS;CTSV;ITPR3;CAV3;NRAS;WNT10B;ERBB3;VEGFA;HRAS;RRAS2;WNT5B;SMO;TFAP4;COL1A2;WNT11;PPP1R12B;FZD5;ITGB3;ITGA2;CAMK2G;FZD2;HCLS1;PPP1R12C;ARAF;MAPK13;TLR2;;ESR1;TLR4;VAV1;FLNB;MRAS;NUDT16L1;MMP9;COL1A1;RRAS;STAT3;FLNA;HPSE2;HSPG2;PIK3CB;CD63;ITGB5;FZD9;PLAU;CAMK2B;PLAUR;CDKN1A;CASP3;MYC;SLC9A1;HSPB2;RPS6;;WNT7A;FLNC;LUM;EZR
92	map05016	Huntington disease	KEGG PATHWAY	92/ 3231	423/ 21258	0.21749408983452	0.000186943452112	0.0035726970848	Human Diseases	Neurodegenerative disease	ENSBTAG00000020405|ENSBTAG00000043546|ENSBTAG00000007812|ENSBTAG00000021776|ENSBTAG00000004295|ENSBTAG00000018530|ENSBTAG00000047794|ENSBTAG00000016171|ENSBTAG00000016079|ENSBTAG00000002583|ENSBTAG00000007754|ENSBTAG00000000242|ENSBTAG00000043550|ENSBTAG00000043556|ENSBTAG00000043558|ENSBTAG00000021013|ENSBTAG00000046037|ENSBTAG00000031503|ENSBTAG00000004820|ENSBTAG00000046337|ENSBTAG00000000550|…	NDUFB9;ND6;NDUFA13;NDUFV1;NDUFA8;TUBA8;DNAH1;COX4I2;COX4I1;DNALI1;NDUFA3;;CYTB;COX2;ND1;TUBB4A;SLC25A5;NDUFA4L2;POLR2F;TUBB6;ATP5F1D;NDUFS8;;NDUFA4;DNAH10;PSMD1;UQCRH;TUBB2B;PSMD7;MGC148714;ATP5MC1;DNAH9;DLG4;DNAH3;UQCR11;CREB3;UCP1;PSMD4;DCTN1;POLR2L;DNAH2;TUBA1A;RB1CC1;DNAH6;CREB3L4;ATP6;PSMC1;PSMB7;NDUFS5;;GPX7;NDUFB10;DCTN3;PSMB3;NDUFS7;GRIA3;;COX6B2;COX7A1;CASP3;DNAI1;SEM1;UQCR10;;NDUFA7;ND3…
31	map05410	Hypertrophic cardiomyopathy	KEGG PATHWAY	31/ 3231	106/ 21258	0.29245283018868	0.000168499329907	0.00362273559299	Human Diseases	Cardiovascular disease	ENSBTAG00000016525|ENSBTAG00000020569|ENSBTAG00000021808|ENSBTAG00000008380|ENSBTAG00000046838|ENSBTAG00000005373|ENSBTAG00000007602|ENSBTAG00000027080|ENSBTAG00000009987|ENSBTAG00000009703|ENSBTAG00000012004|ENSBTAG00000012393|ENSBTAG00000019289|ENSBTAG00000054931|ENSBTAG00000002036|ENSBTAG00000044046|ENSBTAG00000012897|ENSBTAG00000011424|ENSBTAG00000013755|ENSBTAG00000017574|ENSBTAG00000014601|…	ITGA1;CACNA2D1;CACNB3;ITGA11;;TPM1;ITGA8;SLC8A3;ITGB3;MYH7;TGFB3;AGT;ITGA2;CACNG4;CACNB1;SGCD;ITGA7;TPM2;ITGB5;LMNA;SGCB;SGCA;DES;CACNA1C;IL6;TNNC1;EDN1;RYR2;PRKAG3;ITGB6;MYH6
76	map04714	Thermogenesis	KEGG PATHWAY	76/ 3231	336/ 21258	0.22619047619048	0.000186602867442	0.00377596390589	Organismal Systems	Environmental adaptation	ENSBTAG00000052280|ENSBTAG00000014692|ENSBTAG00000043584|ENSBTAG00000014372|ENSBTAG00000031503|ENSBTAG00000014697|ENSBTAG00000033136|ENSBTAG00000043563|ENSBTAG00000043546|ENSBTAG00000051287|ENSBTAG00000007812|ENSBTAG00000002094|ENSBTAG00000003728|ENSBTAG00000021776|ENSBTAG00000018965|ENSBTAG00000030595|ENSBTAG00000032057|ENSBTAG00000000550|ENSBTAG00000017496|ENSBTAG00000012072|ENSBTAG00000053378|…	NDUFA7;CREB3L4;ATP6;SMARCD3;NDUFA4L2;SMARCC2;COX20;ND5;ND6;NDUFB11;NDUFA13;ATP5MF;NDUFS4;NDUFV1;PRDM16;COX16;;ATP5F1D;ATP5ME;NDUFS8;;NDUFA8;NDUFAF8;NDUFA4;CREB5;ATP5PD;COX14;DPF1;NDUFS5;NDUFB9;PRKG1;COX4I2;COX4I1;MAPK13;MLST8;;NDUFB10;MGC148714;ND3;ACTL6B;ACSL3;NDUFB7;HRAS;NDUFB1;ACSL6;ND2;ND4;UQCRH;TSC2;COX17;NDUFS3;CYTB;COX2;NDUFS7;ADCY7;ND1;UCP1;COX5B;ADCY5;NDUFA3;CPT1A;COX6B2;COX7A1;CPT1B;NPR…
49	map04974	Protein digestion and absorption	KEGG PATHWAY	49/ 3231	197/ 21258	0.24873096446701	0.000255567170696	0.00418643365331	Organismal Systems	Digestive system	ENSBTAG00000002075|ENSBTAG00000013369|ENSBTAG00000030190|ENSBTAG00000028923|ENSBTAG00000020622|ENSBTAG00000013577|ENSBTAG00000011802|ENSBTAG00000013760|ENSBTAG00000013103|ENSBTAG00000001246|ENSBTAG00000011741|ENSBTAG00000010986|ENSBTAG00000013662|ENSBTAG00000013472|ENSBTAG00000023907|ENSBTAG00000010551|ENSBTAG00000027080|ENSBTAG00000048049|ENSBTAG00000019269|ENSBTAG00000021466|ENSBTAG00000054066|…	MME;COL14A1;COL6A3;U1;COL9A2;SLC1A5;COL6A1;COL4A6;COL1A1;ATP1A1;COL13A1;KCNQ1;COL8A1;COL1A2;COL18A1;ATP1A2;SLC8A3;;COL6A2;COL3A1;;DPP4;FXYD2;CPA3;SLC36A1;COL5A2;COL4A5;U1;KCNK5;COL5A1;KCNE3;ELN;SLC7A8;SLC7A7;;COL26A1;COL15A1;COL28A1;SLC15A1;PRCP;COL6A6;COL16A1;SLC1A1;COL11A2;COL20A1;COL27A1;COL8A2;KCNN4;
43	map04270	Vascular smooth muscle contraction	KEGG PATHWAY	43/ 3231	166/ 21258	0.25903614457831	0.000231977555691	0.00420001469252	Organismal Systems	Circulatory system	ENSBTAG00000014567|ENSBTAG00000015441|ENSBTAG00000013245|ENSBTAG00000002985|ENSBTAG00000006784|ENSBTAG00000046977|ENSBTAG00000018399|ENSBTAG00000011803|ENSBTAG00000013953|ENSBTAG00000005039|ENSBTAG00000014614|ENSBTAG00000011534|ENSBTAG00000014583|ENSBTAG00000011772|ENSBTAG00000006208|ENSBTAG00000008719|ENSBTAG00000021151|ENSBTAG00000039122|ENSBTAG00000011377|ENSBTAG00000018404|ENSBTAG00000031217|…	MYLK;ACTG2;ITPR3;KCNMB1;PLA2G4B;PLA2G2D4;MYH15;MYH3;CALD1;ARAF;ACTA2;RAMP1;CALM3;PPP1R12B;ADCY7;PRKCD;MYH10;PLA2G5;KCNMB2;PRKG1;MYL6B;EDN3;AGT;PPP1R14A;MYH7B;PLA2G2C;PLA2G2A;MYH11;RAMP2;MYL6;EDN1;CALML4;PLA2G2D1;MYLK2;ADCY5;PRKCQ;IRAG1;CACNA1C;ADORA2B;MYL9;NPR1;PRKCH;PPP1R12C
36	map04668	TNF signaling pathway	KEGG PATHWAY	36/ 3231	132/ 21258	0.27272727272727	0.000248107762129	0.00426745350861	Environmental Information Processing	Signal transduction	ENSBTAG00000014692|ENSBTAG00000015874|ENSBTAG00000018909|ENSBTAG00000015718|ENSBTAG00000010785|ENSBTAG00000004037|ENSBTAG00000008096|ENSBTAG00000014737|ENSBTAG00000007307|ENSBTAG00000037558|ENSBTAG00000020270|ENSBTAG00000009493|ENSBTAG00000048159|ENSBTAG00000020936|ENSBTAG00000006615|ENSBTAG00000010998|ENSBTAG00000031231|ENSBTAG00000021326|ENSBTAG00000010007|ENSBTAG00000024928|ENSBTAG00000037768|…	CREB3L4;CASP3;CREB5;CASP8;FAS;JUN;EDN1;VEGFC;SELE;GRO1;NFKB1;BCL3;TAB3;NOD2;CASP7;CFLAR;IRF1;CCL20;MAPK13;TNFRSF1B;MMP3;TRADD;MMP9;IFI47;CREB3;PIK3CB;MLKL;IL6;MAP2K6;IL1B;SOCS3;CXCL10;JAG1;PTGS2;BIRC3;CXCL5
30	map04512	ECM-receptor interaction	KEGG PATHWAY	30/ 3231	104/ 21258	0.28846153846154	0.000277352427811	0.00433678341669	Environmental Information Processing	Signaling molecules and interaction	ENSBTAG00000030190|ENSBTAG00000027074|ENSBTAG00000020622|ENSBTAG00000008380|ENSBTAG00000014773|ENSBTAG00000011802|ENSBTAG00000013760|ENSBTAG00000013103|ENSBTAG00000012265|ENSBTAG00000013472|ENSBTAG00000007602|ENSBTAG00000021302|ENSBTAG00000016525|ENSBTAG00000019269|ENSBTAG00000022635|ENSBTAG00000019289|ENSBTAG00000001444|ENSBTAG00000001599|ENSBTAG00000003658|ENSBTAG00000014575|ENSBTAG00000012897|…	COL6A3;SV2B;COL9A2;ITGA11;HMMR;COL6A1;COL4A6;COL1A1;VWF;COL1A2;ITGA8;CHAD;ITGA1;COL6A2;LAMB2;ITGA2;TNXB;SV2A;RELN;COL4A5;ITGA7;THBS3;HSPG2;THBS2;ITGB5;SPP1;ITGB3;COL6A6;COMP;ITGB6
66	map05417	Lipid and atherosclerosis	KEGG PATHWAY	66/ 3231	288/ 21258	0.22916666666667	0.000325376893345	0.00486650657872	Human Diseases	Cardiovascular disease	ENSBTAG00000012511|ENSBTAG00000003362|ENSBTAG00000020661|ENSBTAG00000015718|ENSBTAG00000010785|ENSBTAG00000015716|ENSBTAG00000004037|ENSBTAG00000054600|ENSBTAG00000013162|ENSBTAG00000046797|ENSBTAG00000050239|ENSBTAG00000004547|ENSBTAG00000007307|ENSBTAG00000006523|ENSBTAG00000037558|ENSBTAG00000020270|ENSBTAG00000014583|ENSBTAG00000025258|ENSBTAG00000020755|ENSBTAG00000012047|ENSBTAG00000007662|…	BAD;HSP90B1;ABCA1;CASP8;FAS;ERO1A;JUN;;HSPA8;NRAS;CASP1;OLR1;SELE;SOD2;GRO1;NFKB1;CALM3;;SELP;JAK2;HSPA5;CAMK2G;MIB2;CASP7;LYN;CXCL8;;;MAPK13;APOA1;TLR2;CYBB;TLR4;MMP3;XBP1;MMP1;;ATF6;HRAS;MMP9;;STAT3;CALML4;NLRP3;PIK3CB;LBP;CYP1A1;IL1B;CD40;HSPD1;VAV1;NCF4;CAMK2B;IL6;MYD88;;;CASP3;MAP2K6;RXRB;NFE2L2;NCF2;;CD14;RXRG;CYBA
34	map04260	Cardiac muscle contraction	KEGG PATHWAY	34/ 3231	125/ 21258	0.272	0.000383299243075	0.00549395581741	Organismal Systems	Circulatory system	ENSBTAG00000020569|ENSBTAG00000043560|ENSBTAG00000021808|ENSBTAG00000039440|ENSBTAG00000038849|ENSBTAG00000016171|ENSBTAG00000001246|ENSBTAG00000005373|ENSBTAG00000010551|ENSBTAG00000011500|ENSBTAG00000002853|ENSBTAG00000009703|ENSBTAG00000009603|ENSBTAG00000016079|ENSBTAG00000009828|ENSBTAG00000053107|ENSBTAG00000054931|ENSBTAG00000014130|ENSBTAG00000052115|ENSBTAG00000021916|ENSBTAG00000043550|…	CACNA2D1;COX3;CACNB3;;;COX4I2;ATP1A1;TPM1;ATP1A2;CASQ2;HRC;MYH7;UQCRH;COX4I1;FXYD2;COX5B;CACNG4;MGC148714;;MYL4;CYTB;COX2;TPM2;CACNA1C;SLC8A3;COX6B2;COX7A1;RYR2;CACNB1;TNNC1;SLC9A1;UQCR10;UQCR11;MYH6
75	map05169	Epstein-Barr virus infection	KEGG PATHWAY	75/ 3231	343/ 21258	0.21865889212828	0.000593174004848	0.00784814837183	Human Diseases	Infectious disease: viral	ENSBTAG00000053807|ENSBTAG00000034496|ENSBTAG00000015718|ENSBTAG00000010785|ENSBTAG00000008953|ENSBTAG00000004037|ENSBTAG00000005182|ENSBTAG00000014400|ENSBTAG00000015710|ENSBTAG00000038128|ENSBTAG00000038620|ENSBTAG00000012208|ENSBTAG00000008353|ENSBTAG00000004735|ENSBTAG00000005426|ENSBTAG00000039861|ENSBTAG00000005146|ENSBTAG00000020736|ENSBTAG00000016649|ENSBTAG00000024105|ENSBTAG00000003366|…	OAS1X;;CASP8;FAS;TAP1;JUN;BoLA;E2F2;CD3E;BOLA-DQA5;CIR1;;CDKN1A;CCNE1;PSMC1;OAS1Y;;CD40;CCND2;BCL2L11;DDX58;CD3G;TRADD;;LYN;PSMD1;JSP.1;NFKB1;GADD45B;MAPK13;JAK3;TLR2;BLA-DQB;PSMD7;VIM;CCNA2;;CD3D;;;CR2;;STAT3;CD19;B2M;BOLA-DQB;;PIK3CB;TAPBP;OAS1Z;;MYD88;OAS2;SYK;BOLA-DYB;PDIA3;ISG15;;;PSMD4;GADD45G;IL6;IFNAR1;CASP3;SEM1;CXCL10;EIF2AK2;MYC;;ENTPD3;BTK;;CCNA1;MAP2K6;ENTPD8
54	map00190	Oxidative phosphorylation	KEGG PATHWAY	54/ 3231	230/ 21258	0.23478260869565	0.000591126505901	0.0081339007212	Metabolism	Energy metabolism	ENSBTAG00000052280|ENSBTAG00000043568|ENSBTAG00000043584|ENSBTAG00000000550|ENSBTAG00000031503|ENSBTAG00000020405|ENSBTAG00000043563|ENSBTAG00000043546|ENSBTAG00000007812|ENSBTAG00000002094|ENSBTAG00000003728|ENSBTAG00000021776|ENSBTAG00000016171|ENSBTAG00000007836|ENSBTAG00000051287|ENSBTAG00000012072|ENSBTAG00000053378|ENSBTAG00000010232|ENSBTAG00000013513|ENSBTAG00000011145|ENSBTAG00000018646|…	NDUFA7;ND3;ATP6;ATP5F1D;NDUFA4L2;NDUFB9;ND5;ND6;NDUFA13;ATP5MF;NDUFS4;NDUFV1;COX4I2;PPA1;NDUFB11;NDUFS8;;NDUFS5;ATP6V1C1;NDUFA4;ATP6V1B2;ATP6V0E2;NDUFA8;UQCRH;COX4I1;COX5B;ATP6V1C2;NDUFB10;MGC148714;NDUFB7;NDUFB1;ND2;ATP5PD;ND4;PPA2;COX17;NDUFS3;CYTB;COX2;NDUFS7;ATP5ME;ND1;NDUFA3;;ATP12A;COX6B2;COX7A1;;UQCR11;UQCR10;ATP5MC1;;COX3;
85	map05165	Human papillomavirus infection	KEGG PATHWAY	85/ 3231	401/ 21258	0.21197007481297	0.000748810840624	0.00954040478425	Human Diseases	Infectious disease: viral	ENSBTAG00000012511|ENSBTAG00000007961|ENSBTAG00000016649|ENSBTAG00000018909|ENSBTAG00000015718|ENSBTAG00000010785|ENSBTAG00000001668|ENSBTAG00000005182|ENSBTAG00000014692|ENSBTAG00000008380|ENSBTAG00000046797|ENSBTAG00000015347|ENSBTAG00000011802|ENSBTAG00000012208|ENSBTAG00000010820|ENSBTAG00000005339|ENSBTAG00000046644|ENSBTAG00000013760|ENSBTAG00000054367|ENSBTAG00000005146|ENSBTAG00000013513|…	BAD;TADA3;CCND2;CREB5;CASP8;FAS;WNT7A;BoLA;CREB3L4;ITGA11;NRAS;WNT10B;COL6A1;;WNT11;VEGFA;HRAS;COL4A6;WNT5B;;ATP6V1C1;VWF;COL1A2;PPP2R1A;ATP6V1B2;ATP6V0E2;LLGL2;CHAD;ITGB3;MX1;COL6A2;MX2;FZD2;PSMC1;IRF1;JSP.1;CCNE1;;PARD6A;LAMB2;ATP6V1C2;ITGA2;TNXB;TRADD;PPP2R2B;THBS2;ITGA8;;RELN;NFKB1;TCF7;COL4A5;COL9A2;PARD6B;ITGA7;TSC2;ISG15;COL1A1;FZD5;;CREB3;PIK3CB;CCNA2;COL6A3;ITGB5;PTGER4;FZD9;ITGA1;THBS3;…
16	map00514	Other types of O-glycan biosynthesis	KEGG PATHWAY	16/ 3231	46/ 21258	0.34782608695652	0.000811637353398	0.00997154462746	Metabolism	Glycan biosynthesis and metabolism	ENSBTAG00000008240|ENSBTAG00000033412|ENSBTAG00000008718|ENSBTAG00000007818|ENSBTAG00000010805|ENSBTAG00000013957|ENSBTAG00000017943|ENSBTAG00000017376|ENSBTAG00000016845|ENSBTAG00000011575|ENSBTAG00000009037|ENSBTAG00000021897|ENSBTAG00000021410|ENSBTAG00000017656|ENSBTAG00000015249|ENSBTAG00000004995	GALNT15;B3GLCT;GALNT17;POFUT2;POMT1;GALNT3;GALNT6;GALNT5;GALNT7;RFNG;GALNT12;B4GALT3;C1GALT1C1;ST3GAL3;B4GALT1;C1GALT1
15	map00350	Tyrosine metabolism	KEGG PATHWAY	15/ 3231	42/ 21258	0.35714285714286	0.000855993557735	0.0101538546159	Metabolism	Amino acid metabolism	ENSBTAG00000001288|ENSBTAG00000002214|ENSBTAG00000046264|ENSBTAG00000009725|ENSBTAG00000026812|ENSBTAG00000020985|ENSBTAG00000002706|ENSBTAG00000013093|ENSBTAG00000026768|ENSBTAG00000039321|ENSBTAG00000009125|ENSBTAG00000011731|ENSBTAG00000011813|ENSBTAG00000012054|ENSBTAG00000007375	MAOB;TAT;;AOX1;AOX2;TYRP1;GSTZ1;ALDH3B1;TH;SAO;ALDH1A3;PNMT;TYR;;MIF
25	map05133	Pertussis	KEGG PATHWAY	25/ 3231	87/ 21258	0.28735632183908	0.000916293617366	0.0105068334791	Human Diseases	Infectious disease: bacterial	ENSBTAG00000004037|ENSBTAG00000050239|ENSBTAG00000020270|ENSBTAG00000014583|ENSBTAG00000001273|ENSBTAG00000001321|ENSBTAG00000006615|ENSBTAG00000019716|ENSBTAG00000031231|ENSBTAG00000010007|ENSBTAG00000006240|ENSBTAG00000006894|ENSBTAG00000009876|ENSBTAG00000017060|ENSBTAG00000025822|ENSBTAG00000010349|ENSBTAG00000000563|ENSBTAG00000007450|ENSBTAG00000014921|ENSBTAG00000015874|ENSBTAG00000017824|…	JUN;CASP1;NFKB1;CALM3;NLRP3;IL1B;CASP7;CXCL8;IRF1;MAPK13;TLR4;NOS2;C4BPA;ITGB2;CALML4;IL1A;MYD88;C2;IL6;CASP3;IRF8;CFL2;CD14;ITGAM;CXCL5
35	map05414	Dilated cardiomyopathy	KEGG PATHWAY	35/ 3231	137/ 21258	0.25547445255474	0.00109910582526	0.0114573455724	Human Diseases	Cardiovascular disease	ENSBTAG00000020569|ENSBTAG00000021808|ENSBTAG00000008380|ENSBTAG00000046838|ENSBTAG00000005373|ENSBTAG00000007602|ENSBTAG00000027080|ENSBTAG00000006208|ENSBTAG00000016525|ENSBTAG00000009703|ENSBTAG00000012004|ENSBTAG00000012393|ENSBTAG00000019289|ENSBTAG00000054931|ENSBTAG00000002036|ENSBTAG00000048049|ENSBTAG00000044046|ENSBTAG00000012897|ENSBTAG00000011424|ENSBTAG00000013755|ENSBTAG00000001219|…	CACNA2D1;CACNB3;ITGA11;;TPM1;ITGA8;SLC8A3;ADCY7;ITGA1;MYH7;TGFB3;AGT;ITGA2;CACNG4;CACNB1;;SGCD;ITGA7;TPM2;ITGB5;;LMNA;SGCB;ITGB3;ADCY5;;DES;CACNA1C;SGCA;TNNC1;RYR2;ITGB6;PLN;MYH6;
74	map04010	MAPK signaling pathway	KEGG PATHWAY	74/ 3231	344/ 21258	0.21511627906977	0.00103894411056	0.0115289281946	Environmental Information Processing	Signal transduction	ENSBTAG00000015874|ENSBTAG00000020569|ENSBTAG00000052791|ENSBTAG00000002211|ENSBTAG00000010785|ENSBTAG00000047856|ENSBTAG00000004037|ENSBTAG00000022004|ENSBTAG00000021808|ENSBTAG00000044208|ENSBTAG00000006784|ENSBTAG00000014737|ENSBTAG00000001462|ENSBTAG00000038045|ENSBTAG00000006722|ENSBTAG00000001014|ENSBTAG00000013066|ENSBTAG00000011905|ENSBTAG00000007446|ENSBTAG00000000317|ENSBTAG00000020270|…	CASP3;CACNA2D1;JUND;MAPK8IP3;FAS;PAK2;JUN;FLNB;CACNB3;DUSP4;PLA2G4B;VEGFC;FLT4;FLT3LG;FGF16;MAPK7;IGF2;RRAS2;NGF;MAPK8IP1;NFKB1;FGF18;FGF21;IL1A;AREG;IL1B;NRAS;STK4;DUSP6;DUSP8;ARAF;GADD45B;MAPK13;FGF10;PDGFRA;ECSIT;FLNA;VEGFB;VEGFA;FGFR4;IL1RAP;CACNB1;MRAS;HRAS;TGFB3;EFNA3;MAPT;FGF23;RRAS;NR4A1;GADD45G;MAP3K1;CACNG4;EREG;ERBB3;MAX;CACNA1H;MYD88;CHRNB1;PGF;RAC3;CACNA1C;RAC2;MKNK2;FLNC;TRADD;HSPA8…
32	map05140	Leishmaniasis	KEGG PATHWAY	32/ 3231	122/ 21258	0.26229508196721	0.00109711229937	0.0117939572182	Human Diseases	Infectious disease: parasitic	ENSBTAG00000004037|ENSBTAG00000015149|ENSBTAG00000038128|ENSBTAG00000020270|ENSBTAG00000001219|ENSBTAG00000012047|ENSBTAG00000048049|ENSBTAG00000021685|ENSBTAG00000001321|ENSBTAG00000037605|ENSBTAG00000047238|ENSBTAG00000012004|ENSBTAG00000010007|ENSBTAG00000008008|ENSBTAG00000019953|ENSBTAG00000006240|ENSBTAG00000006894|ENSBTAG00000017060|ENSBTAG00000008004|ENSBTAG00000021077|ENSBTAG00000048423|…	JUN;;BOLA-DQA5;NFKB1;;JAK2;;EEF1A2;IL1B;;ITGAM;TGFB3;MAPK13;TLR2;CYBB;TLR4;NOS2;ITGB2;NCF2;BOLA-DQB;;;MARCKSL1;IL1A;MYD88;;NCF4;BOLA-DYB;FCGR1A;PTGS2;BLA-DQB;CYBA
22	map04920	Adipocytokine signaling pathway	KEGG PATHWAY	22/ 3231	75/ 21258	0.29333333333333	0.00134871949212	0.0136458678026	Organismal Systems	Endocrine system	ENSBTAG00000016253|ENSBTAG00000004503|ENSBTAG00000012047|ENSBTAG00000012642|ENSBTAG00000009190|ENSBTAG00000014911|ENSBTAG00000020270|ENSBTAG00000007897|ENSBTAG00000024928|ENSBTAG00000017258|ENSBTAG00000019708|ENSBTAG00000021523|ENSBTAG00000010664|ENSBTAG00000021999|ENSBTAG00000016048|ENSBTAG00000006231|ENSBTAG00000008441|ENSBTAG00000000602|ENSBTAG00000013492|ENSBTAG00000049278|ENSBTAG00000016801|…	G6PC3;NPY;JAK2;TRADD;SLC2A4;LEP;NFKB1;POMC;TNFRSF1B;ACSL3;ACSL6;STAT3;PRKCQ;CPT1A;CPT1B;ACSBG1;SOCS3;RXRB;PRKAG3;;RXRG;PCK1
51	map04932	Non-alcoholic fatty liver disease	KEGG PATHWAY	51/ 3231	223/ 21258	0.22869955156951	0.00152411	0.0149798378091	Human Diseases	Endocrine and metabolic disease	ENSBTAG00000052280|ENSBTAG00000039440|ENSBTAG00000015874|ENSBTAG00000015718|ENSBTAG00000020405|ENSBTAG00000004037|ENSBTAG00000007812|ENSBTAG00000003728|ENSBTAG00000021776|ENSBTAG00000016171|ENSBTAG00000051287|ENSBTAG00000012072|ENSBTAG00000053378|ENSBTAG00000010232|ENSBTAG00000020270|ENSBTAG00000011145|ENSBTAG00000014911|ENSBTAG00000031503|ENSBTAG00000024105|ENSBTAG00000001321|ENSBTAG00000004295|…	NDUFA7;;CASP3;CASP8;NDUFB9;JUN;NDUFA13;NDUFS4;NDUFV1;COX4I2;NDUFB11;NDUFS8;;NDUFS5;NFKB1;NDUFA4;LEP;NDUFA4L2;BCL2L11;IL1B;NDUFA8;CASP7;FAS;CXCL8;COX5B;UQCRH;COX4I1;MAPK13;NDUFB10;MGC148714;NDUFB7;NDUFB1;NDUFS3;CYTB;COX2;PIK3CB;NDUFS7;IL1A;MLXIPL;NDUFA3;IL6;COX7A1;XBP1;COX6B2;SOCS3;PRKAG3;UQCR11;UQCR10;;IL6R;COX3
52	map05207	Chemical carcinogenesis - receptor activation	KEGG PATHWAY	52/ 3231	229/ 21258	0.22707423580786	0.00162725290527	0.0155493055392	Human Diseases	Cancer: overview	ENSBTAG00000012511|ENSBTAG00000012817|ENSBTAG00000003362|ENSBTAG00000018909|ENSBTAG00000004037|ENSBTAG00000013573|ENSBTAG00000014692|ENSBTAG00000020352|ENSBTAG00000046797|ENSBTAG00000032642|ENSBTAG00000015737|ENSBTAG00000009586|ENSBTAG00000046644|ENSBTAG00000020270|ENSBTAG00000000128|ENSBTAG00000003989|ENSBTAG00000006208|ENSBTAG00000012047|ENSBTAG00000008541|ENSBTAG00000019242|ENSBTAG00000051210|…	BAD;JAG1;HSP90B1;CREB5;JUN;BIRC5;CREB3L4;PAQR5;NRAS;GSTA3;KPNA7;CDC25A;HRAS;NFKB1;FGF18;GSTO1;ADCY7;JAK2;MGST1;CHRNB1;GSTP1;CDC6;FGF10;EPHX2;bta-mir-141;VEGFA;ESR2;GSTT2;GSTT1;GSTT4;ESR1;FGF23;STAT3;GSTA4;MGST3;CREB3;PIK3CB;CYP1A1;FGF16;CYP1B1;CYP3A4;ADCY5;KPNA2;VDR;CACNA1C;GSTA2;FGF21;RXRB;MYC;RPS6KA3;;RXRG
20	map00480	Glutathione metabolism	KEGG PATHWAY	20/ 3231	67/ 21258	0.29850746268657	0.00173291209567	0.0161113989435	Metabolism	Metabolism of other amino acids	ENSBTAG00000040298|ENSBTAG00000007842|ENSBTAG00000000170|ENSBTAG00000007115|ENSBTAG00000018281|ENSBTAG00000008216|ENSBTAG00000053003|ENSBTAG00000013301|ENSBTAG00000004256|ENSBTAG00000008541|ENSBTAG00000051210|ENSBTAG00000004288|ENSBTAG00000010265|ENSBTAG00000032642|ENSBTAG00000004855|ENSBTAG00000006546|ENSBTAG00000003989|ENSBTAG00000010371|ENSBTAG00000005989|ENSBTAG00000008587	GSTT1;GCLM;GSTT4;GSR;GPX7;RRM2;GPX4;GGT7;ODC1;MGST1;GSTP1;GSTA4;MGST3;GSTA3;PRDX6;GSTA2;GSTO1;CHAC1;LAP3;GSTT2
40	map05418	Fluid shear stress and atherosclerosis	KEGG PATHWAY	40/ 3231	167/ 21258	0.23952095808383	0.0019192983872	0.0173747011894	Human Diseases	Cardiovascular disease	ENSBTAG00000015996|ENSBTAG00000015582|ENSBTAG00000004037|ENSBTAG00000022699|ENSBTAG00000003362|ENSBTAG00000005339|ENSBTAG00000032642|ENSBTAG00000007307|ENSBTAG00000001014|ENSBTAG00000001244|ENSBTAG00000020270|ENSBTAG00000014583|ENSBTAG00000009987|ENSBTAG00000001321|ENSBTAG00000006343|ENSBTAG00000008541|ENSBTAG00000051210|ENSBTAG00000010007|ENSBTAG00000008004|ENSBTAG00000017077|ENSBTAG00000008587|…	GPC1;HMOX1;JUN;CAV3;HSP90B1;VEGFA;GSTA3;SELE;MAPK7;PLAT;NFKB1;CALM3;ITGB3;IL1B;IL1R2;MGST1;GSTP1;MAPK13;NCF2;CTSV;GSTT2;GSTT1;GSTT4;MMP9;CALML4;GSTA4;MGST3;PIK3CB;GSTO1;IL1A;KLF2;RAC3;RAC2;GSTA2;EDN1;MAP2K6;NFE2L2;;CYBA;BMP4
17	map00520	Amino sugar and nucleotide sugar metabolism	KEGG PATHWAY	17/ 3231	54/ 21258	0.31481481481481	0.00199135436461	0.0175647667032	Metabolism	Carbohydrate metabolism	ENSBTAG00000005773|ENSBTAG00000014521|ENSBTAG00000001142|ENSBTAG00000047827|ENSBTAG00000014898|ENSBTAG00000007865|ENSBTAG00000017626|ENSBTAG00000034138|ENSBTAG00000002266|ENSBTAG00000048054|ENSBTAG00000016142|ENSBTAG00000004009|ENSBTAG00000005344|ENSBTAG00000016516|ENSBTAG00000015807|ENSBTAG00000014964|ENSBTAG00000032288	PGM2;UGDH;GNE;RENBP;HK3;GNPDA1;GFPT1;;NPL;UAP1L1;CYB5R2;PMM1;GNPNAT1;CYB5R3;GALT;GALK1;GCK
19	map00240	Pyrimidine metabolism	KEGG PATHWAY	19/ 3231	64/ 21258	0.296875	0.00239484467744	0.0196149183104	Metabolism	Nucleotide metabolism	ENSBTAG00000001325|ENSBTAG00000052516|ENSBTAG00000039962|ENSBTAG00000008428|ENSBTAG00000008216|ENSBTAG00000030246|ENSBTAG00000011702|ENSBTAG00000015798|ENSBTAG00000006768|ENSBTAG00000031793|ENSBTAG00000016552|ENSBTAG00000012397|ENSBTAG00000010116|ENSBTAG00000020196|ENSBTAG00000001626|ENSBTAG00000005152|ENSBTAG00000030820|ENSBTAG00000050418|ENSBTAG00000016709	UPB1;CDA;DCTPP1;UPP1;RRM2;ENTPD8;ENTPD3;UCKL1;ENTPD4;NUDT2;NME3;DCK;AK9;ENPP3;CTPS1;TK2;NT5M;;NT5C3A
58	map04810	Regulation of actin cytoskeleton	KEGG PATHWAY	58/ 3231	266/ 21258	0.21804511278195	0.00247462147351	0.0197969717881	Cellular Processes	Cell motility	ENSBTAG00000019915|ENSBTAG00000047856|ENSBTAG00000003512|ENSBTAG00000014674|ENSBTAG00000008380|ENSBTAG00000011043|ENSBTAG00000018399|ENSBTAG00000011803|ENSBTAG00000039160|ENSBTAG00000013755|ENSBTAG00000001060|ENSBTAG00000011905|ENSBTAG00000000897|ENSBTAG00000006939|ENSBTAG00000007602|ENSBTAG00000011772|ENSBTAG00000016525|ENSBTAG00000051079|ENSBTAG00000015860|ENSBTAG00000047238|ENSBTAG00000005039|…	GSN;PAK2;MYH7B;CHRM2;ITGA11;RAC2;MYH15;MYH3;VAV1;ITGB5;CXCR4;RRAS2;IQGAP2;FGD3;ITGA8;PPP1R12B;ITGA1;TMSB4;FGD1;ITGAM;ARAF;CFL2;CHRNB1;ITGB6;FGF10;ITGA2;PDGFRA;MYLK;FGFR4;MRAS;MYH11;HRAS;FGF23;RRAS;FGF21;ITGB2;ITGA7;EZR;PIK3CB;FGF16;SSH2;ITGB3;MYH10;RAC3;ARHGEF7;NRAS;FGF18;KNG1;MYL9;F2;MYLK2;SLC9A1;NCKAP1L;VCL;PPP1R12C;PAK6;PIP5K1B;ITGAD
20	map05221	Acute myeloid leukemia	KEGG PATHWAY	20/ 3231	69/ 21258	0.28985507246377	0.00255371169502	0.0199653823429	Human Diseases	Cancer: specific types	ENSBTAG00000003889|ENSBTAG00000001002|ENSBTAG00000001879|ENSBTAG00000046644|ENSBTAG00000000396|ENSBTAG00000008409|ENSBTAG00000047238|ENSBTAG00000021709|ENSBTAG00000012511|ENSBTAG00000021523|ENSBTAG00000004943|ENSBTAG00000005039|ENSBTAG00000011266|ENSBTAG00000046797|ENSBTAG00000006909|ENSBTAG00000000735|ENSBTAG00000008592|ENSBTAG00000015032|ENSBTAG00000007284|ENSBTAG00000020270	PER1;TCF7;PER2;HRAS;PIM1;MYC;ITGAM;SPI1;BAD;STAT3;CCNA2;ARAF;ZBTB16;NRAS;PIK3CB;BCL2A1;FCGR1A;CD14;CCNA1;NFKB1
101	map05010	Alzheimer disease	KEGG PATHWAY	101/ 3231	508/ 21258	0.1988188976378	0.00238183334896	0.0199841627327	Human Diseases	Neurodegenerative disease	ENSBTAG00000020405|ENSBTAG00000043546|ENSBTAG00000007812|ENSBTAG00000021776|ENSBTAG00000004295|ENSBTAG00000018530|ENSBTAG00000020957|ENSBTAG00000001321|ENSBTAG00000016171|ENSBTAG00000016079|ENSBTAG00000006894|ENSBTAG00000007754|ENSBTAG00000017512|ENSBTAG00000043550|ENSBTAG00000043556|ENSBTAG00000043558|ENSBTAG00000021013|ENSBTAG00000014921|ENSBTAG00000046037|ENSBTAG00000008703|ENSBTAG00000031503|…	NDUFB9;ND6;NDUFA13;NDUFV1;NDUFA8;TUBA8;FZD5;IL1B;COX4I2;COX4I1;NOS2;NDUFA3;MAPT;CYTB;COX2;ND1;TUBB4A;IL6;SLC25A5;EIF2AK2;NDUFA4L2;ATP5MC1;PTGS2;TUBB6;MME;FAS;ATP5F1D;NDUFS8;;NDUFA4;CALM3;PSMD1;UQCRH;TUBB2B;PSMD7;CYBB;MGC148714;HRAS;CALML4;UQCR11;LPL;CACNA1C;TUBA1A;PSENEN;RB1CC1;BAD;ATP6;PSMC1;NRAS;WNT10B;PSMB7;WNT5B;NDUFS5;ATF6;;PSMD4;APOE;CASP7;ARAF;NDUFB10;ITPR3;PSMB3;PIK3CB;NDUFS7;IL1A;FZD2;;C…
7	map00533	Glycosaminoglycan biosynthesis - keratan sulfate	KEGG PATHWAY	7/ 3231	14/ 21258	0.5	0.00237879078646	0.0204576007636	Metabolism	Glycan biosynthesis and metabolism	ENSBTAG00000001156|ENSBTAG00000016968|ENSBTAG00000021897|ENSBTAG00000019819|ENSBTAG00000003721|ENSBTAG00000017656|ENSBTAG00000015249	ST3GAL1;CHST4;B4GALT3;FUT8;CHST1;ST3GAL3;B4GALT1
49	map04360	Axon guidance	KEGG PATHWAY	49/ 3231	219/ 21258	0.22374429223744	0.00298461041009	0.0223196952407	Organismal Systems	Development and regeneration	ENSBTAG00000017746|ENSBTAG00000047856|ENSBTAG00000008552|ENSBTAG00000015053|ENSBTAG00000000696|ENSBTAG00000020600|ENSBTAG00000011043|ENSBTAG00000006811|ENSBTAG00000004355|ENSBTAG00000006366|ENSBTAG00000021273|ENSBTAG00000054367|ENSBTAG00000013287|ENSBTAG00000011446|ENSBTAG00000018133|ENSBTAG00000001060|ENSBTAG00000023734|ENSBTAG00000012667|ENSBTAG00000013462|ENSBTAG00000045625|ENSBTAG00000015362|…	SLIT3;PAK2;PLXNA3;CFL2;ILK;RHOD;RAC2;EPHA3;ROBO3;NFATC4;SEMA4B;WNT5B;SMO;SEMA7A;SEMA3A;CXCR4;PARD6A;CAMK2G;L1CAM;NTN3;BMP7;EFNB2;PAK6;RGS3;PLXNB3;SEMA4D;NTNG1;SRGAP3;HRAS;EFNA3;PARD6B;;RRAS;SEMA3G;PIK3CB;RAC3;NTNG2;SSH2;ABLIM2;EPHB2;SEMA3B;RND1;CAMK2B;NRAS;BOC;MYL9;UNC5B;EPHA2;SEMA6C
39	map05146	Amoebiasis	KEGG PATHWAY	39/ 3231	166/ 21258	0.23493975903614	0.00312053737228	0.0223639	Human Diseases	Infectious disease: parasitic	ENSBTAG00000019988|ENSBTAG00000002125|ENSBTAG00000013760|ENSBTAG00000013103|ENSBTAG00000054882|ENSBTAG00000037558|ENSBTAG00000020270|ENSBTAG00000013472|ENSBTAG00000052909|ENSBTAG00000048049|ENSBTAG00000001321|ENSBTAG00000021466|ENSBTAG00000047238|ENSBTAG00000012004|ENSBTAG00000019716|ENSBTAG00000048835|ENSBTAG00000022635|ENSBTAG00000008008|ENSBTAG00000006240|ENSBTAG00000006894|ENSBTAG00000039037|…	GNA15;GNAL;COL4A6;COL1A1;;GRO1;NFKB1;COL1A2;C8G;;IL1B;COL3A1;ITGAM;TGFB3;CXCL8;;LAMB2;TLR2;TLR4;NOS2;SERPINB4;ARG2;;COL4A5;ITGB2;PIK3CB;;;;SERPINB6;IL6;CD1D;CASP3;C9;;CD1E;VCL;CD14;IL1R2
20	map00980	Metabolism of xenobiotics by cytochrome P450	KEGG PATHWAY	20/ 3231	70/ 21258	0.28571428571429	0.00307340088847	0.0224946788432	Metabolism	Xenobiotics biodegradation and metabolism	ENSBTAG00000023384|ENSBTAG00000040298|ENSBTAG00000000170|ENSBTAG00000013337|ENSBTAG00000009125|ENSBTAG00000001793|ENSBTAG00000013093|ENSBTAG00000008541|ENSBTAG00000051210|ENSBTAG00000001021|ENSBTAG00000004288|ENSBTAG00000010265|ENSBTAG00000032642|ENSBTAG00000050559|ENSBTAG00000003989|ENSBTAG00000012054|ENSBTAG00000010531|ENSBTAG00000018688|ENSBTAG00000006546|ENSBTAG00000008587	CBR1;GSTT1;GSTT4;DHDH;ALDH1A3;HSD11B1L;ALDH3B1;MGST1;GSTP1;CYP1A1;GSTA4;MGST3;GSTA3;;GSTO1;;CYP1B1;CBR3;GSTA2;GSTT2
58	map04024	cAMP signaling pathway	KEGG PATHWAY	58/ 3231	268/ 21258	0.21641791044776	0.00294891223501	0.0225427957521	Environmental Information Processing	Signal transduction	ENSBTAG00000012511|ENSBTAG00000014692|ENSBTAG00000005218|ENSBTAG00000032603|ENSBTAG00000004037|ENSBTAG00000014674|ENSBTAG00000008096|ENSBTAG00000011043|ENSBTAG00000017136|ENSBTAG00000011905|ENSBTAG00000001246|ENSBTAG00000047904|ENSBTAG00000020270|ENSBTAG00000004503|ENSBTAG00000014059|ENSBTAG00000010551|ENSBTAG00000006208|ENSBTAG00000016071|ENSBTAG00000012667|ENSBTAG00000011461|ENSBTAG00000014583|…	BAD;CREB3L4;PDE3B;;JUN;CHRM2;EDN1;RAC2;SSTR2;RRAS2;ATP1A1;;NFKB1;NPY;ATP2B4;ATP1A2;ADCY7;HHIP;CAMK2G;ADORA1;CALM3;EDN3;VIPR2;HCN4;;PDE4B;VAV1;OXT;FXYD1;PTGER3;;RRAS;RAPGEF3;CALML4;ATP2B3;CREB3;GABBR1;HTR4;RAC3;GRIA3;FXYD2;PLD2;CACNA1C;ADCY5;POMC;PPP1R1B;PIK3CB;CAMK2B;CREB5;MYL9;NPR1;RYR2;SLC9A1;PLN;LHB;GRIN2B;GABBR2;
29	map04931	Insulin resistance	KEGG PATHWAY	29/ 3231	115/ 21258	0.25217391304348	0.00343516251065	0.0241162429319	Human Diseases	Endocrine and metabolic disease	ENSBTAG00000021862|ENSBTAG00000014692|ENSBTAG00000018909|ENSBTAG00000000253|ENSBTAG00000001032|ENSBTAG00000016253|ENSBTAG00000008719|ENSBTAG00000009190|ENSBTAG00000004625|ENSBTAG00000020270|ENSBTAG00000012393|ENSBTAG00000017626|ENSBTAG00000003264|ENSBTAG00000021523|ENSBTAG00000011429|ENSBTAG00000006909|ENSBTAG00000015164|ENSBTAG00000009153|ENSBTAG00000010664|ENSBTAG00000021999|ENSBTAG00000014921|…	SLC27A3;CREB3L4;CREB5;PTPRF;PYGM;G6PC3;PRKCD;SLC2A4;PYGB;NFKB1;AGT;GFPT1;NR1H2;STAT3;CREB3;PIK3CB;SLC27A5;MLXIPL;PRKCQ;CPT1A;IL6;SLC27A6;CPT1B;SOCS3;SLC27A1;PRKAG3;RPS6KA3;PTPN1;PCK1
50	map04062	Chemokine signaling pathway	KEGG PATHWAY	50/ 3231	227/ 21258	0.22026431718062	0.00380264995843	0.0261622	Organismal Systems	Immune system	ENSBTAG00000012511|ENSBTAG00000048980|ENSBTAG00000007932|ENSBTAG00000014113|ENSBTAG00000049217|ENSBTAG00000052510|ENSBTAG00000038042|ENSBTAG00000012047|ENSBTAG00000037558|ENSBTAG00000020270|ENSBTAG00000015708|ENSBTAG00000025258|ENSBTAG00000005978|ENSBTAG00000016072|ENSBTAG00000001060|ENSBTAG00000005958|ENSBTAG00000019428|ENSBTAG00000020034|ENSBTAG00000019716|ENSBTAG00000011234|ENSBTAG00000021326|…	BAD;;HCK;CCL8;;CCL26;CXCR2;JAK2;GRO1;NFKB1;CXCR6;;PIK3R5;SHC2;CXCR4;PTK2B;CCR1;LYN;CXCL8;FOXO3;CCL20;CCL4;CCL21;;VAV1;CXCL13;HRAS;CCL19;STAT3;CCL14;PIK3CB;GNG3;CCR10;ADCY7;CCL24;PRKCD;ADCY5;RAC3;ELMO1;RAC2;PIK3CG;CXCR1;GNB3;FGR;CXCL10;JAK3;WAS;NRAS;GNG11;CXCL5
31	map04933	AGE-RAGE signaling pathway in diabetic complications	KEGG PATHWAY	31/ 3231	127/ 21258	0.24409448818898	0.00431939800047	0.0291347629835	Human Diseases	Endocrine and metabolic disease	ENSBTAG00000000396|ENSBTAG00000004037|ENSBTAG00000046797|ENSBTAG00000007307|ENSBTAG00000005339|ENSBTAG00000013760|ENSBTAG00000013103|ENSBTAG00000020270|ENSBTAG00000013472|ENSBTAG00000010349|ENSBTAG00000012047|ENSBTAG00000008719|ENSBTAG00000001321|ENSBTAG00000021466|ENSBTAG00000012004|ENSBTAG00000019716|ENSBTAG00000012393|ENSBTAG00000010007|ENSBTAG00000019953|ENSBTAG00000047567|ENSBTAG00000046644|…	PIM1;JUN;NRAS;SELE;VEGFA;COL4A6;COL1A1;NFKB1;COL1A2;IL1A;JAK2;PRKCD;IL1B;COL3A1;TGFB3;CXCL8;AGT;MAPK13;CYBB;VEGFB;HRAS;COL4A5;STAT3;PIK3CB;PLCD1;;;IL6;VEGFC;CASP3;EDN1
10	map00360	Phenylalanine metabolism	KEGG PATHWAY	10/ 3231	27/ 21258	0.37037037037037	0.00455072855478	0.0301048196701	Metabolism	Amino acid metabolism	ENSBTAG00000038323|ENSBTAG00000002214|ENSBTAG00000046264|ENSBTAG00000001288|ENSBTAG00000013093|ENSBTAG00000039321|ENSBTAG00000009125|ENSBTAG00000012054|ENSBTAG00000052095|ENSBTAG00000007375	GLYAT;TAT;;MAOB;ALDH3B1;SAO;ALDH1A3;;GAT;MIF
12	map00512	Mucin type O-glycan biosynthesis	KEGG PATHWAY	12/ 3231	36/ 21258	0.33333333333333	0.00527903356552	0.0342639159724	Metabolism	Glycan biosynthesis and metabolism	ENSBTAG00000008240|ENSBTAG00000001156|ENSBTAG00000008718|ENSBTAG00000012626|ENSBTAG00000013957|ENSBTAG00000017943|ENSBTAG00000017376|ENSBTAG00000016845|ENSBTAG00000053587|ENSBTAG00000009037|ENSBTAG00000021410|ENSBTAG00000004995	GALNT15;ST3GAL1;GALNT17;B4GALT5;GALNT3;GALNT6;GALNT5;GALNT7;;GALNT12;C1GALT1C1;C1GALT1
41	map04261	Adrenergic signaling in cardiomyocytes	KEGG PATHWAY	41/ 3231	183/ 21258	0.22404371584699	0.00604659618487	0.0385190571777	Organismal Systems	Circulatory system	ENSBTAG00000014692|ENSBTAG00000010907|ENSBTAG00000020569|ENSBTAG00000018909|ENSBTAG00000021808|ENSBTAG00000010986|ENSBTAG00000001246|ENSBTAG00000003826|ENSBTAG00000005373|ENSBTAG00000014059|ENSBTAG00000052803|ENSBTAG00000010551|ENSBTAG00000027080|ENSBTAG00000006208|ENSBTAG00000012393|ENSBTAG00000012667|ENSBTAG00000019851|ENSBTAG00000009828|ENSBTAG00000010007|ENSBTAG00000054931|ENSBTAG00000014583|…	CREB3L4;PPP1R1A;CACNA2D1;CREB5;CACNB3;KCNQ1;ATP1A1;SCN1B;TPM1;ATP2B4;;ATP1A2;SLC8A3;ADCY7;AGT;CAMK2G;PPP2R1A;FXYD2;MAPK13;CACNG4;CALM3;CACNB1;PPP2R2B;MYL4;SCN4B;PIK3R5;RAPGEF3;CALML4;ATP2B3;CREB3;TPM2;CAMK2B;ADCY5;CACNA1C;TNNC1;PIK3CG;MYH7;RYR2;SLC9A1;PLN;MYH6
50	map04621	NOD-like receptor signaling pathway	KEGG PATHWAY	50/ 3231	234/ 21258	0.21367521367521	0.00704382098217	0.0440558985067	Organismal Systems	Immune system	ENSBTAG00000015060|ENSBTAG00000053807|ENSBTAG00000015718|ENSBTAG00000004037|ENSBTAG00000054600|ENSBTAG00000014374|ENSBTAG00000038233|ENSBTAG00000017525|ENSBTAG00000002296|ENSBTAG00000039861|ENSBTAG00000037558|ENSBTAG00000020270|ENSBTAG00000010195|ENSBTAG00000006135|ENSBTAG00000001143|ENSBTAG00000048159|ENSBTAG00000020936|ENSBTAG00000048737|ENSBTAG00000019716|ENSBTAG00000003326|ENSBTAG00000024772|…	GBP5;OAS1X;CASP8;JUN;;CARD6;;ATG12;STING1;OAS1Y;GRO1;NFKB1;PKN3;MAP1LC3A;;TAB3;NOD2;DEFB10;CXCL8;NAIP;TRIP6;;TAP;MAPK13;NLRC4;CYBB;TLR4;SHARPIN;CASP4;ITPR3;;IFNAR1;EBD;NLRP3;DEFB1;OAS1Z;MYD88;OAS2;PRKCD;IL6;;BIRC3;IL1B;;;CASP1;MEFV;;;CYBA
40	map05161	Hepatitis B	KEGG PATHWAY	40/ 3231	180/ 21258	0.22222222222222	0.00764393288871	0.0469556	Human Diseases	Infectious disease: viral	ENSBTAG00000012511|ENSBTAG00000014692|ENSBTAG00000015874|ENSBTAG00000018909|ENSBTAG00000003366|ENSBTAG00000010785|ENSBTAG00000004037|ENSBTAG00000014400|ENSBTAG00000046797|ENSBTAG00000013573|ENSBTAG00000020270|ENSBTAG00000012047|ENSBTAG00000015718|ENSBTAG00000005958|ENSBTAG00000012004|ENSBTAG00000019716|ENSBTAG00000004943|ENSBTAG00000005039|ENSBTAG00000010007|ENSBTAG00000008008|ENSBTAG00000006366|…	BAD;CREB3L4;CASP3;CREB5;DDX58;FAS;JUN;E2F2;NRAS;BIRC5;NFKB1;JAK2;CASP8;PTK2B;TGFB3;CXCL8;CCNA2;ARAF;MAPK13;TLR2;NFATC4;TLR4;IFIH1;HRAS;MMP9;STAT3;IFNAR1;MAP3K1;HSPG2;PIK3CB;MYD88;CCNE1;IL6;CDKN1A;MYC;;JAK3;CCNA1;MAP2K6;CREB3
23	map05134	Legionellosis	KEGG PATHWAY	23/ 3231	91/ 21258	0.25274725274725	0.00829216362884	0.0483475303105	Human Diseases	Infectious disease: bacterial	ENSBTAG00000015718|ENSBTAG00000011843|ENSBTAG00000015149|ENSBTAG00000050239|ENSBTAG00000037558|ENSBTAG00000020270|ENSBTAG00000021685|ENSBTAG00000001321|ENSBTAG00000012586|ENSBTAG00000047238|ENSBTAG00000019716|ENSBTAG00000047441|ENSBTAG00000003326|ENSBTAG00000008223|ENSBTAG00000008008|ENSBTAG00000006240|ENSBTAG00000017060|ENSBTAG00000000563|ENSBTAG00000014921|ENSBTAG00000015874|ENSBTAG00000013162|…	CASP8;EEF1G;;CASP1;GRO1;NFKB1;EEF1A2;IL1B;HSPD1;ITGAM;CXCL8;;NAIP;NLRC4;TLR2;TLR4;ITGB2;MYD88;IL6;CASP3;HSPA8;CD14;CASP7
60	map04514	Cell adhesion molecules	KEGG PATHWAY	60/ 3231	292/ 21258	0.20547945205479	0.00820760194544	0.0486795701592	Environmental Information Processing	Signaling molecules and interaction	ENSBTAG00000007051|ENSBTAG00000015991|ENSBTAG00000017381|ENSBTAG00000000253|ENSBTAG00000005182|ENSBTAG00000038128|ENSBTAG00000012208|ENSBTAG00000019448|ENSBTAG00000007307|ENSBTAG00000010562|ENSBTAG00000011515|ENSBTAG00000026326|ENSBTAG00000005146|ENSBTAG00000007602|ENSBTAG00000020755|ENSBTAG00000000095|ENSBTAG00000000603|ENSBTAG00000019734|ENSBTAG00000037605|ENSBTAG00000047238|ENSBTAG00000018059|…	CLDN23;CDH1;CLDN19;PTPRF;BoLA;BOLA-DQA5;;CLDN7;SELE;CD34;SELL;SPN;;ITGA8;SELP;CD274;JAM2;CD276;;ITGAM;CD80;PDCD1;JSP.1;CLDN5;CD22;SELPLG;;NTNG1;CD99;;CD4;CLDN10;CNTN1;NRXN2;CD2;CD86;BOLA-DQB;;NEGR1;CNTN2;;CD40;NTNG2;L1CAM;OCLN;;PTPRC;BOLA-DYB;ICOS;CLDN1;NLGN1;CTLA4;MPZ;CADM3;ITGB2;F11R;JAM3;NLGN3;BLA-DQB;
102	map05014	Amyotrophic lateral sclerosis	KEGG PATHWAY	102/ 3231	535/ 21258	0.19065420560748	0.00816802726005	0.0492948	Human Diseases	Neurodegenerative disease	ENSBTAG00000020405|ENSBTAG00000043546|ENSBTAG00000007812|ENSBTAG00000021776|ENSBTAG00000009587|ENSBTAG00000001548|ENSBTAG00000006135|ENSBTAG00000004295|ENSBTAG00000018530|ENSBTAG00000007662|ENSBTAG00000047794|ENSBTAG00000016171|ENSBTAG00000016079|ENSBTAG00000006894|ENSBTAG00000048792|ENSBTAG00000002583|ENSBTAG00000007754|ENSBTAG00000000242|ENSBTAG00000043550|ENSBTAG00000004343|ENSBTAG00000043556|…	NDUFB9;ND6;NDUFA13;NDUFV1;NRG3;UBQLN4;MAP1LC3A;NDUFA8;TUBA8;HSPA5;DNAH1;COX4I2;COX4I1;NOS2;NRG4;DNALI1;NDUFA3;;CYTB;CCS;COX2;ND1;TUBB4A;RAB8A;ATP5MC1;TUBB6;ATP5F1D;NUP160;NDUFS8;;NDUFA4;DNAH10;PSMD1;UQCRH;TUBB2B;PSMD7;TNFRSF1B;MGC148714;DNAH9;DNAH3;UQCR11;NCBP1;PSMD4;DCTN1;DNAI2;DNAH2;TUBA1A;RB1CC1;DNAH6;BAD;ATP6;PSMC1;;NUP210;PSMB7;NDUFS5;;ATF6;NDUFA4L2;GPX7;MAPK13;NDUFB10;DCTN3;PSMB3;NDUFS7;;NR…
